# Supplementary material for: Adenovirus Remodeling of the Host Proteome and Host Factors Associated with Viral Genomes
Source: mSystems. 2021 Aug 31;6(4):10.1128/msystems.00468-21. doi: 10.1128/msystems.00468-21 (PMC12338147; doi:10.1128/msystems.00468-21)
Supplement: TABLE S1 [file msystems.00468-21-st001.xlsx]

## Sheet: WCPdata_AllData
	Protein Info and Search Data																Raw Abundance Values																Log2, Normalized Abundance Values																Replicate Identification Counts
	GeneId	Accession	Description	Organism	Exp.qvalue.Combined	Sum.PEP.Score	Pct.Coverage	Num.Peptides	Num.PSMs	Num.Unique.Peptides	Num.AAs	MW.kDa	calc.pI	Score.Sequest.HT.Sequest.HT	Num.Peptides.by.Search.Engine.Sequest.HT	Gene.Symbol	Abundances.Grouped.Ad5_mock_1	Abundances.Grouped.Ad5_mock_2	Abundances.Grouped.Ad5_mock_3	Abundances.Grouped.Ad5_mock_4	Abundances.Grouped.Ad5_16hr_1	Abundances.Grouped.Ad5_16hr_2	Abundances.Grouped.Ad5_16hr_3	Abundances.Grouped.Ad5_16hr_4	Abundances.Grouped.Ad5_24hr_1	Abundances.Grouped.Ad5_24hr_2	Abundances.Grouped.Ad5_24hr_3	Abundances.Grouped.Ad5_24hr_4	Abundances.Grouped.Ad5_48hr_1	Abundances.Grouped.Ad5_48hr_2	Abundances.Grouped.Ad5_48hr_3	Abundances.Grouped.Ad5_48hr_4	Abundances.Grouped.Ad5_mock_1_Log2_MedNorm	Abundances.Grouped.Ad5_mock_2_Log2_MedNorm	Abundances.Grouped.Ad5_mock_3_Log2_MedNorm	Abundances.Grouped.Ad5_mock_4_Log2_MedNorm	Abundances.Grouped.Ad5_16hr_1_Log2_MedNorm	Abundances.Grouped.Ad5_16hr_2_Log2_MedNorm	Abundances.Grouped.Ad5_16hr_3_Log2_MedNorm	Abundances.Grouped.Ad5_16hr_4_Log2_MedNorm	Abundances.Grouped.Ad5_24hr_1_Log2_MedNorm	Abundances.Grouped.Ad5_24hr_2_Log2_MedNorm	Abundances.Grouped.Ad5_24hr_3_Log2_MedNorm	Abundances.Grouped.Ad5_24hr_4_Log2_MedNorm	Abundances.Grouped.Ad5_48hr_1_Log2_MedNorm	Abundances.Grouped.Ad5_48hr_2_Log2_MedNorm	Abundances.Grouped.Ad5_48hr_3_Log2_MedNorm	Abundances.Grouped.Ad5_48hr_4_Log2_MedNorm	WCP_mock_NumReps
A0A024RBG1	NUDT4B	A0A024RBG1	Diphosphoinositol polyphosphate phosphohydrolase NUDT4B OS=Homo sapiens OX=9606 GN=NUDT4B PE=3 SV=1	Homo sapiens	0	8.656	12	2	26	1	181	20.4	6.35	82	2	NUDT4; NUDT4P1; NUDT4B	7.83206e+06	2.20084e+06	1.49511e+07	13235591	1.67131e+07	8949804	15575536	2.09831e+07	9772917	13751082	2.94243e+06	1.08833e+07	3145846	8088327	8.5227e+06	8837557	-3.20746	-5.18781	-2.90932	-2.7802	-2.59602	-3.23154	-2.49427	-2.06552	-3.14264	-2.79176	-4.17326	-2.86483	-4.51415	-3.20934	-3.02961	-3.15223	4
A0A075B767	PPIAL4H	A0A075B767	Peptidyl-prolyl cis-trans isomerase A-like 4H OS=Homo sapiens OX=9606 GN=PPIAL4H PE=3 SV=1	Homo sapiens	0.001	6.586	12	3	83	2	164	18.2	9.06	121.09	3	LOC101060723; LOC100996754; LOC105371242	1794194177	1936129941	3216183363	1617986489	2399476019	2888461079	2221713862	3846288880	4664305369	3884935384	2221103155	2331483991	3090722414	6690559648	3564126924	4036908866	4.63227	4.5931	4.83963	4.15343	4.56957	5.10269	4.66198	5.45258	5.75602	5.35044	5.38679	4.87816	5.42613	6.48273	5.67841	5.68315	4
A0A096LP01	SMIM26	A0A096LP01	Small integral membrane protein 26 OS=Homo sapiens OX=9606 GN=SMIM26 PE=3 SV=1	Homo sapiens	0	8.126	23	2	16	2	95	10.9	6.7	29.19	2	LINC00493; SMIM26	11736253	5.4444e+06	NA	12559183	33615830	3.81149e+06	6.31402e+06	2.40625e+07	1.03102e+07	NA	NA	8.54213e+06	NA	NA	NA	NA	-2.62395	-3.88109	NA	-2.85588	-1.58786	-4.46303	-3.79692	-1.86796	-3.06543	NA	NA	-3.21428	NA	NA	NA	NA	3
A0A096LP55	UQCRHL	A0A096LP55	Cytochrome b-c1 complex subunit 6-like, mitochondrial OS=Homo sapiens OX=9606 GN=UQCRHL PE=3 SV=1	Homo sapiens	0	27.412	60	5	99	5	91	10.7	4.44	265.06	5	UQCRHL	6.88891e+08	6.6473e+08	764437671	682461420	8.33755e+08	5.50878e+08	6.31759e+08	5.86197e+08	763547532	681601543	4.43688e+08	8.15762e+08	5.97587e+08	4.30298e+08	451921832	5.21824e+08	3.25128	3.05076	2.76675	2.90805	3.04455	2.7122	2.84775	2.73857	3.14514	2.83955	3.06313	3.36313	3.0554	2.52401	2.69901	2.73154	4
A0A0B4J2A2	PPIAL4C	A0A0B4J2A2	Peptidyl-prolyl cis-trans isomerase A-like 4C OS=Homo sapiens OX=9606 GN=PPIAL4C PE=2 SV=1	Homo sapiens	0.001	6.586	12	3	83	2	164	18.1	9.22	121.09	3	PPIAL4C	1794194177	1936129941	3216183363	1617986489	2399476019	2888461079	2221713862	3846288880	4664305369	3884935384	2221103155	2331483991	3090722414	6690559648	3564126924	4036908866	4.63227	4.5931	4.83963	4.15343	4.56957	5.10269	4.66198	5.45258	5.75602	5.35044	5.38679	4.87816	5.42613	6.48273	5.67841	5.68315	4
A0A0B4J2D5	GATD3B	A0A0B4J2D5	Glutamine amidotransferase-like class 1 domain-containing protein 3B, mitochondrial OS=Homo sapiens OX=9606 GN=GATD3B PE=1 SV=1	Homo sapiens	0	67.841	52	9	106	9	268	28.1	8.27	441.38	9	C21orf33; LOC102724023	742604496	599067998	714781298	866895373	1075499144	4.87057e+08	658262202	5.06103e+08	512908898	474140917	5.4039e+08	5.69261e+08	3.62165e+08	2.86055e+08	368529371	616806938	3.3596	2.90071	2.66986	3.25316	3.41186	2.53455	2.90704	2.52661	2.57113	2.31594	3.34759	2.84407	2.3329	1.93497	2.40471	2.97279	4
A0A0B4J2F0	PIGBOS1	A0A0B4J2F0	Protein PIGBOS1 OS=Homo sapiens OX=9606 GN=PIGBOS1 PE=1 SV=1	Homo sapiens	0.004	4.236	19	1	10	1	54	6.3	8.5	23.41	1	LOC101928527; PIGBOS1	1.04402e+07	9339569	NA	8937685	32443514	15931914	NA	27684399	6540588	16064539	18126932	18285063	1.35277e+07	9149665	3.25253e+06	NA	-2.79277	-3.10251	NA	-3.34665	-1.63907	-2.39954	NA	-1.66567	-3.72201	-2.56742	-1.55021	-2.11628	-2.40976	-3.03146	-4.41936	NA	3
A0A0U1RRI6	CENPVL3	A0A0U1RRI6	Centromere protein V-like protein 3 OS=Homo sapiens OX=9606 GN=CENPVL3 PE=3 SV=1	Homo sapiens	0.022	2.452	3	1	20	1	287	31.2	9.69	37.64	1	CENPVP3; CENPVL3	1.14525e+08	92280965	1.25167e+08	1.07861e+08	1.66768e+08	35132519	94439120	6.27394e+07	83268841	119500157	79082374	9.53371e+07	2.50386e+07	3.11757e+07	4.77996e+07	93792478	0.662656	0.202098	0.156207	0.246476	0.722765	-1.25866	0.105826	-0.485366	-0.0517311	0.327641	0.575009	0.2661	-1.52152	-1.26283	-0.542004	0.255517	4
A0A0U1RRL7	MMP24OS	A0A0U1RRL7	Protein MMP24OS OS=Homo sapiens OX=9606 GN=MMP24OS PE=1 SV=1	Homo sapiens	0	9.13	37	1	12	1	71	7.7	4.72	65.08	1	MMP24-AS1; MMP24OS	5.48569e+06	8874017	NA	7.49692e+06	NA	NA	NA	24876360	14225430	NA	8.72424e+06	5.35782e+06	7.59031e+06	NA	NA	NA	-3.72118	-3.17627	NA	-3.60025	NA	NA	NA	-1.81997	-2.60103	NA	-2.60524	-3.88723	-3.24344	NA	NA	NA	3
A0A1B0GTH6	CSNKA2IP	A0A1B0GTH6	Casein kinase II subunit alpha'-interacting protein OS=Homo sapiens OX=9606 GN=CSNKA2IP PE=3 SV=1	Homo sapiens	0.085	1.641	1	1	1	1	734	81.7	9.99	0	1	LOC100506944	284830	120803	147385	NA	NA	NA	NA	NA	NA	53132.8	NA	NA	NA	NA	NA	NA	-7.98868	-9.37513	-9.57384	NA	NA	NA	NA	NA	NA	-10.8075	NA	NA	NA	NA	NA	NA	3
A0A1B0GTU1	ZC3H11B	A0A1B0GTU1	Zinc finger CCCH domain-containing protein 11B OS=Homo sapiens OX=9606 GN=ZC3H11B PE=4 SV=1	Homo sapiens	0	12.389	5	2	15	2	805	88.9	6.81	70.64	2	ZC3H11B	46489877	66833552	74411052	67933722	86549948	83753248	74741425	71654136	60607020	76908528	4.43502e+07	112275948	90008481	88862096	70947552	85541784	-0.638014	-0.263362	-0.594063	-0.420504	-0.223475	-0.00532198	-0.231654	-0.293686	-0.510021	-0.308159	-0.259401	0.50203	0.324394	0.248315	0.0277564	0.122677	4
A0A1B0GUJ8	PNMA8C	A0A1B0GUJ8	Paraneoplastic antigen-like protein 8C OS=Homo sapiens OX=9606 GN=PNMA8C PE=3 SV=1	Homo sapiens	0.066	1.804	5	1	1	1	204	22.9	8.94	0	1	PNMA8C	73347432	46367776	87755800	94702432	88437288	19867280	64178536	55873164	49760440	70663392	35256320	45199044	22277710	NA	25855666	58724756	0.0198159	-0.790812	-0.356083	0.0587759	-0.192355	-2.08107	-0.451464	-0.652586	-0.794501	-0.430339	-0.590461	-0.81065	-1.69007	NA	-1.42851	-0.419983	4
A0A1B0GUS4	UBE2L5	A0A1B0GUS4	Ubiquitin-conjugating enzyme E2 L5 OS=Homo sapiens OX=9606 GN=UBE2L5 PE=2 SV=1	Homo sapiens	0	28.303	37	5	63	5	154	17.9	7.84	141.29	5	UBE2L5P; UBE2L5	1217287240	986436109	1561969262	1280486016	1541904191	1417045768	1676434050	1749275750	1468350109	1427103040	1037795800	938671808	1075280212	1425950274	1156053922	1856140708	4.0726	3.62022	3.79765	3.81592	3.93157	4.07528	4.2557	4.31587	4.08855	3.90564	4.28904	3.56561	3.9029	4.25253	4.05407	4.56221	4
A0A2R8Y619	H2BE1	A0A2R8Y619	Histone H2B type 2-E1 OS=Homo sapiens OX=9606 GN=H2BE1 PE=3 SV=1	Homo sapiens	0	46.593	27	6	597	1	122	13.5	10.1	637.55	6		341244000	416731808	441442368	301222144	377115808	304954464	195202896	243029520	237672800	311002400	146798208	248471280	221185616	170229440	169677408	194432752	2.23781	2.37711	1.97458	1.72813	1.89993	1.85906	1.15335	1.46832	1.4614	1.70755	1.46742	1.64806	1.62151	1.18616	1.28573	1.30725	4
A0AV96	RBM47	A0AV96	RNA-binding protein 47 OS=Homo sapiens OX=9606 GN=RBM47 PE=1 SV=2	Homo sapiens	0	72.087	32	13	75	13	593	64.1	7.68	187.04	13	RBM47	8.38475e+07	9.14498e+07	131353982	1.30024e+08	7.87285e+07	3.86036e+07	53941167	4.87485e+07	30054429	35329644	15555928	20161052	7.42967e+06	1.2008e+07	1.36556e+07	20494528	0.212836	0.189048	0.225807	0.516076	-0.360125	-1.12273	-0.702174	-0.849386	-1.52193	-1.43042	-1.77088	-1.97537	-3.2743	-2.63926	-2.3495	-1.93871	4
A0AVF1	TTC26	A0AVF1	Intraflagellar transport protein 56 OS=Homo sapiens OX=9606 GN=TTC26 PE=2 SV=1	Homo sapiens	0.031	2.287	1	1	1	1	554	64.1	6.93	0	1	TTC26	NA	NA	NA	2.82719e+06	NA	8995000	NA	4.41685e+06	NA	NA	NA	NA	NA	NA	NA	NA	NA	NA	NA	-5.00718	NA	-3.22427	NA	-4.31365	NA	NA	NA	NA	NA	NA	NA	NA	1
A0AVK6	E2F8	A0AVK6	Transcription factor E2F8 OS=Homo sapiens OX=9606 GN=E2F8 PE=1 SV=1	Homo sapiens	0.001	7.327	2	1	5	1	867	94.1	8.98	21.13	1	E2F8	NA	NA	NA	NA	NA	NA	NA	NA	NA	1.91835e+06	NA	NA	1.60516e+06	NA	2.26531e+06	NA	NA	NA	NA	NA	NA	NA	NA	NA	NA	-5.63337	NA	NA	-5.48488	NA	-4.94121	NA	0
A0AVT1	UBA6	A0AVT1	Ubiquitin-like modifier-activating enzyme 6 OS=Homo sapiens OX=9606 GN=UBA6 PE=1 SV=1	Homo sapiens	0	125.797	35	26	156	26	1052	117.9	6.14	404.59	26	UBA6	9.27765e+07	1.59738e+08	1.98974e+08	1.40995e+08	1.84621e+08	2.55217e+08	1.85596e+08	1.58176e+08	2.03146e+08	1.9273e+08	8.3492e+07	1.92301e+08	2.06569e+08	2.73351e+08	2.25393e+08	2.20985e+08	0.358836	0.993698	0.824927	0.632946	0.869485	1.60219	1.08054	0.848724	1.23494	1.01721	0.653289	1.27835	1.52288	1.86943	1.69538	1.49192	4
A0FGR8	ESYT2	A0FGR8	Extended synaptotagmin-2 OS=Homo sapiens OX=9606 GN=ESYT2 PE=1 SV=1	Homo sapiens	0	129.158	36	27	245	27	921	102.3	9.26	627.14	27	ESYT2	6.7887e+08	805548062	7.12237e+08	7.27207e+08	8.29421e+08	6.06071e+08	741909262	6.57147e+08	594613193	530099765	3.89451e+08	5.78505e+08	4.22675e+08	4.56914e+08	3.73866e+08	4.29185e+08	3.23014	3.32797	2.66471	2.99967	3.03703	2.84995	3.07962	2.9034	2.78438	2.47689	2.87503	2.86731	2.5558	2.6106	2.42546	2.44957	4
A0JLT2	MED19	A0JLT2	Mediator of RNA polymerase II transcription subunit 19 OS=Homo sapiens OX=9606 GN=MED19 PE=1 SV=2	Homo sapiens	0	11.261	20	2	33	2	244	26.3	9.82	127.52	2	MED19	1.63728e+07	1.69529e+06	2.65698e+07	18848063	11615967	2.1058e+07	1.24983e+07	20593867	1.68718e+07	14781443	1.83936e+06	NA	6.68029e+06	7.40619e+06	NA	4.04738e+06	-2.14362	-5.56433	-2.07979	-2.27021	-3.12089	-1.99709	-2.81182	-2.09253	-2.35489	-2.68752	-4.85107	NA	-3.42769	-3.33645	NA	-4.27889	4
A0MZ66	SHTN1	A0MZ66	Shootin-1 OS=Homo sapiens OX=9606 GN=SHTN1 PE=1 SV=4	Homo sapiens	0	135.128	55	29	218	29	631	71.6	5.33	575.57	29	KIAA1598; SHTN1	1.44691e+08	195050160	3.21074e+08	2.58819e+08	3.35024e+08	4.27008e+08	3.91272e+08	3.28154e+08	3.91767e+08	3.9758e+08	1.7336e+08	362216201	5.03458e+08	5.63246e+08	5.01881e+08	443140706	0.999976	1.28184	1.51526	1.50925	1.72919	2.34473	2.15655	1.90156	2.18242	2.06187	1.70735	2.19184	2.80813	2.91244	2.85028	2.49574	4
A0PJW6	TMEM223	A0PJW6	Transmembrane protein 223 OS=Homo sapiens OX=9606 GN=TMEM223 PE=1 SV=1	Homo sapiens	0.001	7.583	16	2	14	2	202	22	11.02	50.36	2	TMEM223	17848246	47496255	18473342	33110800	52867218	7.51959e+06	5.71108e+06	NA	25043382	40130918	13199892	21416030	NA	NA	NA	NA	-2.01914	-0.756122	-2.60413	-1.45732	-0.934635	-3.48274	-3.94172	NA	-1.78507	-1.24659	-2.00782	-1.88825	NA	NA	NA	NA	4
A1A4S6	ARHGAP10	A1A4S6	Rho GTPase-activating protein 10 OS=Homo sapiens OX=9606 GN=ARHGAP10 PE=1 SV=1	Homo sapiens	0.006	3.969	1	1	2	1	786	89.3	7.18	0	1	ARHGAP10	NA	NA	NA	NA	NA	NA	NA	NA	NA	NA	NA	NA	NA	1.46595e+06	NA	NA	NA	NA	NA	NA	NA	NA	NA	NA	NA	NA	NA	NA	NA	-5.67334	NA	NA	0
A1L0T0	ILVBL	A1L0T0	2-hydroxyacyl-CoA lyase 2 OS=Homo sapiens OX=9606 GN=ILVBL PE=1 SV=2	Homo sapiens	0	153.471	61	23	284	23	632	67.8	8.15	889.96	23	ILVBL	7.55631e+08	1026146663	1307380472	8.80124e+08	9.50957e+08	8.43661e+08	584206676	7.24525e+08	3.83878e+08	7.69201e+08	3.57624e+08	4.19336e+08	2.23983e+08	5.16801e+08	2.94109e+08	356643539	3.38469	3.67716	3.54096	3.27501	3.2343	3.32713	2.73485	3.04422	2.15307	3.01399	2.75203	2.40309	1.63964	2.78828	2.07929	2.18246	4
A1L157	TSPAN11	A1L157	Tetraspanin-11 OS=Homo sapiens OX=9606 GN=TSPAN11 PE=2 SV=2	Homo sapiens	0.012	3.023	3	1	5	1	253	28.2	7.58	10.53	1	TSPAN11	50026272	42288412	61058912	77945872	97747376	146695280	112705000	88116880	68983432	94580360	49539224	58440724	68429144	75649680	61406256	54919224	-0.532244	-0.923672	-0.879373	-0.222154	-0.0479546	0.803288	0.360926	0.00468406	-0.323251	-0.00975907	-0.0997706	-0.43997	-0.071056	0.0160848	-0.180614	-0.516643	4
A1L188	NDUFAF8	A1L188	NADH dehydrogenase [ubiquinone] 1 alpha subcomplex assembly factor 8 OS=Homo sapiens OX=9606 GN=NDUFAF8 PE=1 SV=1	Homo sapiens	0.002	5.78	18	1	14	1	74	7.8	9.32	51.75	1	C17orf89; NDUFAF8	1.737e+07	17204182	23323226	17660464	24507914	18658952	8773628	NA	16862294	31813450	8697268	NA	11064839	10813384	8604531	17682652	-2.05832	-2.22117	-2.26781	-2.3641	-2.04376	-2.1716	-3.32231	NA	-2.3557	-1.58167	-2.60971	NA	-2.69969	-2.79044	-3.01582	-2.15162	4
A1L390	PLEKHG3	A1L390	Pleckstrin homology domain-containing family G member 3 OS=Homo sapiens OX=9606 GN=PLEKHG3 PE=1 SV=1	Homo sapiens	0	36.089	10	9	24	9	1219	134.3	6.55	63.94	9	PLEKHG3	6.75352e+07	80821852	63180108	65088405	72463061	5.74635e+07	25568930	3.94498e+07	3.87995e+07	6.90612e+07	3.25452e+07	32207109	18593998	13278053	21662056	21897601	-0.0992841	0.0108077	-0.830103	-0.482224	-0.479765	-0.548822	-1.77916	-1.15473	-1.15347	-0.463429	-0.705901	-1.29956	-1.95084	-2.49421	-1.68382	-1.84318	4
A1X283	SH3PXD2B	A1X283	SH3 and PX domain-containing protein 2B OS=Homo sapiens OX=9606 GN=SH3PXD2B PE=1 SV=3	Homo sapiens	0	10.633	4	4	34	4	911	101.5	8.69	61.61	4	SH3PXD2B	26153724	40828351	82528649	29060507	44126368	7.04233e+07	41177455	40117410	53679194	77223036	20737329	46999620	33473008	4.03519e+07	49975554	28546045	-1.46791	-0.974362	-0.444683	-1.64556	-1.19536	-0.255412	-1.0917	-1.13051	-0.685141	-0.302269	-1.35611	-0.75429	-1.10268	-0.890615	-0.477774	-1.46066	4
A2RRP1	NBAS	A2RRP1	Neuroblastoma-amplified sequence OS=Homo sapiens OX=9606 GN=NBAS PE=1 SV=2	Homo sapiens	0	157.324	19	33	256	33	2371	268.4	5.96	760.69	33	NBAS	8.02437e+08	9.08943e+08	1222347194	8.13661e+08	914879596	6.72534e+08	4.68654e+08	7.2742e+08	7.37213e+08	7.9182e+08	2.62503e+08	4.25525e+08	3.23897e+08	3.06697e+08	2.872e+08	397329707	3.47139	3.50218	3.44394	3.16173	3.17851	3.00007	2.4169	3.04997	3.09451	3.0558	2.30592	2.42423	2.17179	2.03549	2.04499	2.33831	4
A2RTX5	TARS3	A2RTX5	Threonine--tRNA ligase 2, cytoplasmic OS=Homo sapiens OX=9606 GN=TARS3 PE=1 SV=1	Homo sapiens	0	24.861	6	5	141	5	802	92.6	6.05	347.19	5	TARSL2	1241566386	2.9045e+08	6.48922e+08	5.89767e+08	4.25821e+08	502621695	504575230	496822439	6.14572e+08	1214772345	252471404	3.78184e+08	366735716	1513299921	3.78023e+08	4.6691e+08	4.10109	1.85628	2.5304	2.69745	2.07517	2.57994	2.52344	2.49992	2.83201	3.67324	2.2497	2.25407	2.351	4.3383	2.44141	2.57112	4
A2VDJ0	TMEM131L	A2VDJ0	Transmembrane protein 131-like OS=Homo sapiens OX=9606 GN=TMEM131L PE=1 SV=2	Homo sapiens	0.106	1.516	1	1	1	1	1609	179.2	6.86	0	1	KIAA0922; TMEM131L	NA	NA	184812	NA	NA	NA	NA	NA	NA	NA	458078	NA	NA	NA	NA	266680	NA	NA	-9.24737	NA	NA	NA	NA	NA	NA	NA	-6.85661	NA	NA	NA	NA	-8.2027	1
A3KMH1	VWA8	A3KMH1	von Willebrand factor A domain-containing protein 8 OS=Homo sapiens OX=9606 GN=VWA8 PE=1 SV=2	Homo sapiens	0	49.168	9	14	54	14	1905	214.7	7.4	102.19	14	VWA8	4.43897e+07	5.85927e+07	1.18543e+08	6.45098e+07	8.22389e+07	3.28417e+07	2.78362e+07	5.40685e+07	4.16933e+07	4.77947e+07	1.97165e+07	4.58256e+07	2.28267e+07	3.40739e+07	1.40346e+07	1.25322e+07	-0.704704	-0.453212	0.0777674	-0.495114	-0.297185	-1.35594	-1.65659	-0.699956	-1.04969	-0.994449	-1.42894	-0.79079	-1.65495	-1.13459	-2.31001	-2.64831	4
A3KN83	SBNO1	A3KN83	Protein strawberry notch homolog 1 OS=Homo sapiens OX=9606 GN=SBNO1 PE=1 SV=1	Homo sapiens	0	77.639	16	16	126	16	1393	154.2	7.88	337.67	16	SBNO1	1.01429e+08	115565258	1.27189e+08	114378161	9.30211e+07	8.0277e+07	115872941	1.23474e+08	9.95572e+07	1.1291e+08	69353890	85391111	7.81967e+07	5.97396e+07	67403748	8.249e+07	0.487466	0.526698	0.179327	0.331116	-0.119455	-0.066482	0.400916	0.491394	0.206019	0.245801	0.385629	0.10714	0.121434	-0.324565	-0.0461636	0.0702669	4
A4D1E9	GTPBP10	A4D1E9	GTP-binding protein 10 OS=Homo sapiens OX=9606 GN=GTPBP10 PE=1 SV=1	Homo sapiens	0	67.981	55	14	149	14	387	42.9	9.03	320.92	14	GTPBP10	2.14803e+08	2.23604e+08	3.50979e+08	2.20775e+08	3.00518e+08	1.87958e+08	1.43365e+08	1.91582e+08	2.36774e+08	2.04799e+08	7.55737e+07	1.77696e+08	9.94128e+07	5.60942e+07	8.04918e+07	7.64898e+07	1.57002	1.47894	1.64374	1.27988	1.57238	1.16088	0.708066	1.12515	1.45594	1.10483	0.509539	1.1644	0.467764	-0.415395	0.209846	-0.0386931	4
A4D1P6	WDR91	A4D1P6	WD repeat-containing protein 91 OS=Homo sapiens OX=9606 GN=WDR91 PE=1 SV=2	Homo sapiens	0.001	6.645	4	2	2	2	747	83.3	6.58	4.18	2	WDR91	NA	NA	NA	NA	1.61072e+06	NA	2.57092e+06	NA	NA	1.88612e+06	1.44613e+06	1.97995e+06	2149426	1872462	NA	2.29697e+06	NA	NA	NA	NA	-5.97122	NA	-5.09319	NA	NA	-5.65781	-5.19808	-5.3234	-5.06365	-5.32024	NA	-5.09615	0
A4D2H0	CTAGE15	A4D2H0	cTAGE family member 15 OS=Homo sapiens OX=9606 GN=CTAGE15 PE=2 SV=1	Homo sapiens	0	9.133	3	2	20	2	777	87.8	5.24	75.72	2	CTAGE15; CTAGE15P	1.63693e+07	32378232	54300494	4.7387e+07	65959651	24516310	38359536	43065864	3.81406e+07	31604126	1.84674e+07	2.66836e+07	2.786e+07	2.72969e+07	2.14504e+07	1.9024e+07	-2.14393	-1.30891	-1.04861	-0.940134	-0.615425	-1.77772	-1.19397	-1.0282	-1.17818	-1.59119	-1.52336	-1.57099	-1.36748	-1.45452	-1.69799	-2.04613	4
A4FU28	CTAGE9	A4FU28	cTAGE family member 9 OS=Homo sapiens OX=9606 GN=CTAGE9 PE=2 SV=2	Homo sapiens	0	18.046	4	3	33	3	777	87.9	5.31	100.34	3	CTAGE9	2.88944e+07	48684715	83469836	8.07182e+07	65959651	51305366	60971160	91611022	5.9541e+07	52743056	2.5645e+07	2.66836e+07	3.67159e+07	6.03183e+07	3.53092e+07	2.80387e+07	-1.32413	-0.720462	-0.428323	-0.171734	-0.615425	-0.712352	-0.525434	0.0607841	-0.535621	-0.852319	-1.04967	-1.57099	-0.969266	-0.310655	-0.978954	-1.48654	4
A5A3E0	POTEF	A5A3E0	POTE ankyrin domain family member F OS=Homo sapiens OX=9606 GN=POTEF PE=1 SV=2	Homo sapiens	0	113.795	15	13	3077	3	1075	121.4	6.2	5574.44	13	POTEF	9.61847e+07	2.00253e+08	1.74716e+08	6.47413e+07	1.13418e+08	1.20576e+08	1.07178e+07	1.69645e+08	1.11484e+08	1.20698e+08	3.8807e+07	482473	5.3079e+06	9.09513e+06	1.94076e+07	2.29519e+07	0.410876	1.31982	0.637367	-0.489944	0.166565	0.520408	-3.03354	0.949704	0.369259	0.342031	-0.452031	-7.36035	-3.75946	-3.04009	-1.84237	-1.77534	4
A5D8V6	VPS37C	A5D8V6	Vacuolar protein sorting-associated protein 37C OS=Homo sapiens OX=9606 GN=VPS37C PE=1 SV=2	Homo sapiens	0	9.38	14	2	8	2	355	38.6	5.21	17.32	2	VPS37C	NA	NA	NA	NA	NA	1302783	NA	NA	NA	NA	1.16604e+06	NA	NA	NA	NA	NA	NA	NA	NA	NA	NA	-6.01179	NA	NA	NA	NA	-5.50865	NA	NA	NA	NA	NA	0
A5PLL7	PEDS1	A5PLL7	Plasmanylethanolamine desaturase OS=Homo sapiens OX=9606 GN=PEDS1 PE=1 SV=3	Homo sapiens	0	11.695	11	2	13	2	270	31.1	6.83	52.12	2	TMEM189; TMEM189-UBE2V1	8.58686e+06	1.78648e+07	1.2791e+07	1.23239e+07	20859937	2.21093e+06	5.94048e+06	1.29153e+07	8.85031e+06	12013602	4642517	NA	2710374	NA	7.92845e+06	NA	-3.07472	-2.16682	-3.13444	-2.88317	-2.27627	-5.24874	-3.8849	-2.76566	-3.2857	-2.98663	-3.51536	NA	-4.72911	NA	-3.13388	NA	4
A5PLN9	TRAPPC13	A5PLN9	Trafficking protein particle complex subunit 13 OS=Homo sapiens OX=9606 GN=TRAPPC13 PE=1 SV=2	Homo sapiens	0	8.084	6	1	13	1	417	46.5	5.6	56.27	1	C5orf44; TRAPPC13	539370	1.52716e+06	1.28936e+06	NA	2905335	1.10504e+06	1.6247e+06	3.68602e+06	953807	1.17963e+06	1.02656e+06	1.55675e+06	415072	NA	NA	NA	-7.0675	-5.71501	-6.44485	NA	-5.12023	-6.24929	-5.75531	-4.57461	-6.49966	-6.3349	-5.69245	-5.67034	-7.43617	NA	NA	NA	3
A5YKK6	CNOT1	A5YKK6	CCR4-NOT transcription complex subunit 1 OS=Homo sapiens OX=9606 GN=CNOT1 PE=1 SV=2	Homo sapiens	0	302.529	34	59	541	59	2376	266.8	7.11	1577.35	59	CNOT1	6.76719e+08	7.32372e+08	1454340679	1215793758	1179062895	1025096615	1375018883	1108063304	1193844297	9.82344e+08	5.31475e+08	8.00752e+08	6.19805e+08	6.64472e+08	6.73682e+08	8.7283e+08	3.22556	3.19057	3.69465	3.74113	3.54449	3.60815	3.96975	3.65715	3.78997	3.36685	3.32359	3.33634	3.10807	3.15088	3.275	3.47368	4
A6NCE7	MAP1LC3B2	A6NCE7	Microtubule-associated proteins 1A/1B light chain 3 beta 2 OS=Homo sapiens OX=9606 GN=MAP1LC3B2 PE=2 SV=1	Homo sapiens	0	12.496	17	2	28	2	125	14.6	8.68	68.41	2	MAP1LC3B2	18266126	17969662	33075966	75254112	90150090	61002732	1.23212e+08	57605124	73562968	74671916	47509723	86617528	NA	8793043	9819296	39288828	-1.98575	-2.15837	-1.76379	-0.272854	-0.164675	-0.462592	0.489516	-0.608546	-0.230521	-0.350739	-0.160121	0.12772	NA	-3.08882	-2.8253	-0.999833	4
A6NCN2	KRT87P	A6NCN2	Putative keratin-87 protein OS=Homo sapiens OX=9606 GN=KRT87P PE=5 SV=4	Homo sapiens	0	97.104	39	15	363	5	255	29.1	5.8	1107.08	15	KRT121P; KRT87P	1475907532	1095618712	2955637550	2550158697	1720610801	2469210198	2993802921	2615026024	1885058007	1714156065	9.14904e+08	1599757167	642728531	663652536	5.16792e+08	9.63967e+08	4.35054	3.77167	4.71775	4.80982	4.08977	4.87644	5.09228	4.89594	4.44896	4.17005	4.10721	4.33477	3.16046	3.1491	2.89252	3.61696	4
A6NDG6	PGP	A6NDG6	Glycerol-3-phosphate phosphatase OS=Homo sapiens OX=9606 GN=PGP PE=1 SV=1	Homo sapiens	0	49.058	45	11	121	11	321	34	6.14	284.2	11	PGP	1.17002e+08	1.71317e+08	1.48153e+08	1.671e+08	2.51967e+08	2.09448e+08	380803245	1.7291e+08	1.78588e+08	313364451	2.2411e+08	7.03115e+08	2.05301e+08	7.74844e+08	2.53801e+08	4.67063e+08	0.693526	1.09467	0.399447	0.878016	1.31816	1.31706	2.11742	0.977214	1.04906	1.71847	2.07779	3.14875	1.51399	3.37258	1.86663	2.57159	4
A6NDU8	C5orf51	A6NDU8	UPF0600 protein C5orf51 OS=Homo sapiens OX=9606 GN=C5orf51 PE=1 SV=1	Homo sapiens	0	8.466	8	2	18	2	294	33.6	5.26	46.5	2	C5orf51	3.82683e+06	2124309	1.50241e+07	9493402	6.32111e+06	1.36756e+07	10090654	1.00472e+07	9.18082e+06	1.04304e+07	2.59174e+06	9.98732e+06	11451178	6.95809e+06	8.3565e+06	9.32333e+06	-4.2407	-5.23887	-2.9023	-3.25963	-3.99875	-2.61986	-3.12053	-3.12795	-3.23281	-3.19051	-4.35635	-2.98877	-2.65018	-3.42649	-3.05802	-3.07504	4
A6NDY0	PABPN1L	A6NDY0	Embryonic polyadenylate-binding protein 2 OS=Homo sapiens OX=9606 GN=PABPN1L PE=2 SV=1	Homo sapiens	0	13.917	5	2	40	2	278	30.4	4.88	80.03	2	PABPN1L	1.11828e+08	1.67313e+08	1.84361e+08	2.20452e+08	2.26534e+08	1.22718e+08	1.82631e+08	184976015	1.96786e+08	171290004	1.06316e+08	139093129	1.20807e+08	1.33766e+08	1.19069e+08	1.29274e+08	0.628286	1.06055	0.714887	1.27777	1.16465	0.545808	1.0573	1.07452	1.18905	0.847071	1.00194	0.81104	0.748964	0.838395	0.774726	0.718407	4
A6NEC2	NPEPPSL1	A6NEC2	Puromycin-sensitive aminopeptidase-like protein OS=Homo sapiens OX=9606 GN=NPEPPSL1 PE=2 SV=3	Homo sapiens	0	72.563	35	17	199	17	478	53.7	5.34	490.15	17	LOC440434	5.55354e+08	5.58277e+08	8.90304e+08	7.89815e+08	7.7411e+08	923426452	1006842438	8.24811e+08	6.74833e+08	7.60905e+08	5.18542e+08	726695708	8.36849e+08	9.92259e+08	9.82048e+08	9.88538e+08	2.94041	2.79897	2.98665	3.11882	2.93746	3.45746	3.52014	3.23125	2.96695	2.99834	3.28805	3.19634	3.54122	3.72939	3.81873	3.65327	4
A6NED2	RCCD1	A6NED2	RCC1 domain-containing protein 1 OS=Homo sapiens OX=9606 GN=RCCD1 PE=1 SV=1	Homo sapiens	0.001	6.14	6	2	8	2	376	40.1	5.27	15.18	2	RCCD1	5.40893e+06	4.9725e+06	39691732	10320609	NA	10564762	NA	NA	NA	13432892	2256161	19497554	NA	3.36559e+06	NA	3.19368e+06	-3.74151	-4.01189	-1.50073	-3.1391	NA	-2.9922	NA	NA	NA	-2.82553	-4.5564	-2.02365	NA	-4.47432	NA	-4.62066	4
A6NF01	POM121B	A6NF01	Putative nuclear envelope pore membrane protein POM 121B OS=Homo sapiens OX=9606 GN=POM121B PE=5 SV=2	Homo sapiens	0.001	7.449	3	1	10	1	834	83	9.95	42.01	1	POM121B	27043472	42103428	NA	NA	21094372	19971162	11540446	36953212	42987536	34054972	3.44393e+06	18820570	9290571	NA	NA	5.03598e+06	-1.41964	-0.930002	NA	NA	-2.26015	-2.07355	-2.92685	-1.24904	-1.00558	-1.48344	-3.94622	-2.07463	-2.95183	NA	NA	-3.96361	2
A6NFN3	RBFOX3	A6NFN3	RNA binding protein fox-1 homolog 3 OS=Homo sapiens OX=9606 GN=RBFOX3 PE=2 SV=4	Homo sapiens	0	10.736	9	3	28	3	312	33.9	7.27	79.29	3	RBFOX3	15091063	1.28775e+07	4224184	21686278	2.94022e+07	15293735	25521736	1.85278e+07	1.90961e+07	1.42586e+07	8976223	1.70546e+07	8714115	4.86354e+06	3634958	6.52884e+06	-2.26123	-2.63908	-4.73283	-2.06784	-1.78108	-2.45852	-1.78183	-2.24505	-2.17623	-2.73947	-2.56416	-2.21678	-3.04425	-3.94317	-4.25898	-3.58906	4
A6NGH7	CCDC160	A6NGH7	Coiled-coil domain-containing protein 160 OS=Homo sapiens OX=9606 GN=CCDC160 PE=3 SV=3	Homo sapiens	0.086	1.636	3	1	8	1	325	38.3	5.41	12.01	1	CCDC160	NA	10475183	9886614	14382314	10751011	8479812	15073059	11660716	13776913	16047129	7492397	10464875	4.70732e+06	10718456	16537350	11504332	NA	-2.93696	-3.50602	-2.66033	-3.23253	-3.30936	-2.54158	-2.91309	-2.64725	-2.56899	-2.82484	-2.92139	-3.93269	-2.80316	-2.07327	-2.77178	3
A6NGU5	GGT3P	A6NGU5	Putative glutathione hydrolase 3 proenzyme OS=Homo sapiens OX=9606 GN=GGT3P PE=5 SV=2	Homo sapiens	0	30.446	17	8	38	8	568	61.5	7.14	76.39	8	GGT3P	1.06367e+08	1.92405e+08	2.64265e+08	150908156	2.20229e+08	1.10673e+08	1.08456e+08	103814964	8.71305e+07	1.30663e+08	9.51214e+07	81236780	9.74906e+07	62721273	91977993	9.4937e+07	0.556056	1.26214	1.23434	0.730976	1.12393	0.396768	0.305476	0.241204	0.0136689	0.456481	0.841429	0.0351903	0.439594	-0.254295	0.402296	0.273017	4
A6NHG4	DDTL	A6NHG4	D-dopachrome decarboxylase-like protein OS=Homo sapiens OX=9606 GN=DDTL PE=2 SV=1	Homo sapiens	0	42.187	27	4	115	4	134	14.2	6.29	394.53	4	DDTL	1.38001e+08	2.93919e+08	4.09388e+08	3.7294e+08	3.89957e+08	5.09785e+08	4.43227e+08	3.97469e+08	510574750	578639966	2.36125e+08	3.86836e+08	5.74765e+08	280274920	646399645	4.05739e+08	0.931686	1.87341	1.86582	2.03625	1.94824	2.60035	2.33642	2.17803	2.56455	2.60329	2.15314	2.28671	2.99923	1.90552	3.21536	2.36853	4
A6NHQ2	FBLL1	A6NHQ2	rRNA/tRNA 2'-O-methyltransferase fibrillarin-like protein 1 OS=Homo sapiens OX=9606 GN=FBLL1 PE=3 SV=2	Homo sapiens	0	15.844	7	2	98	2	334	34.8	10.35	336.12	2	FBLL1	1170382718	1678299873	2498781941	2044207048	2155783596	1142731503	1147684333	1648205913	1240073998	2027816679	718953891	1138612556	1105490251	614576420	1066929672	9.83161e+08	4.01591	4.38692	4.47551	4.49077	4.41507	3.76488	3.70903	4.23001	3.84478	4.41248	3.75948	3.84419	3.94287	3.03827	3.93833	3.6454	4
A6NHR9	SMCHD1	A6NHR9	Structural maintenance of chromosomes flexible hinge domain-containing protein 1 OS=Homo sapiens OX=9606 GN=SMCHD1 PE=1 SV=2	Homo sapiens	0	172.335	28	42	303	42	2005	226.2	7.3	669.16	42	SMCHD1	2.23848e+08	353177716	4.27644e+08	4.14869e+08	4.20872e+08	2.74883e+08	2.25056e+08	2.92161e+08	2.36558e+08	2.56251e+08	1.66178e+08	2.94862e+08	2.80048e+08	1.64084e+08	1.76713e+08	158014072	1.62952	2.13839	1.92876	2.18996	2.05831	1.70928	1.35866	1.73395	1.45462	1.42818	1.64632	1.89502	1.96193	1.13311	1.34435	1.00803	4
A6NHX0	CASTOR2	A6NHX0	Cytosolic arginine sensor for mTORC1 subunit 2 OS=Homo sapiens OX=9606 GN=CASTOR2 PE=1 SV=3	Homo sapiens	0	18.398	16	4	33	4	329	36	5.16	79.84	4	GATSL2; CASTOR2; GATSL1	2.18221e+06	2.92629e+06	16368544	7.57543e+06	1.42853e+06	16699622	1.98533e+07	1.07164e+07	1.33007e+07	9.3883e+06	4.38037e+06	1.71884e+07	2.37385e+07	1.40397e+07	2.61549e+07	1.4994e+07	-5.05106	-4.77679	-2.77865	-3.58522	-6.1444	-2.33165	-2.14418	-3.03493	-2.698	-3.34237	-3.59922	-2.2055	-1.59845	-2.41374	-1.41191	-2.38957	4
A6NIH7	UNC119B	A6NIH7	Protein unc-119 homolog B OS=Homo sapiens OX=9606 GN=UNC119B PE=1 SV=1	Homo sapiens	0.059	1.891	2	1	9	1	251	28.1	5.68	1.65	1	UNC119B	2819917	2404787	3.00395e+06	3.01844e+06	1.98282e+06	2.36713e+06	4.18424e+06	3.6039e+06	2627424	3.03343e+06	2844127	3.78747e+06	2.19784e+06	1.65594e+06	2.52087e+06	3.01677e+06	-4.6812	-5.05995	-5.22464	-4.91275	-5.67138	-5.15025	-4.39052	-4.60711	-5.03778	-4.97228	-4.22229	-4.38764	-5.03151	-5.49753	-4.787	-4.70288	4
A6NIR3	AGAP5	A6NIR3	Arf-GAP with GTPase, ANK repeat and PH domain-containing protein 5 OS=Homo sapiens OX=9606 GN=AGAP5 PE=2 SV=2	Homo sapiens	0.001	6.428	3	1	15	1	686	75.4	6.74	62.34	1	AGAP5	2.0007e+06	2.0799e+06	7886971	5157072	NA	2.56271e+06	8.05479e+06	NA	4.28552e+06	5.0308e+06	NA	3.10037e+06	3.31951e+06	5.34604e+06	3294496	3.05624e+06	-5.17635	-5.26935	-3.83203	-4.14	NA	-5.03572	-3.44563	NA	-4.33196	-4.24244	NA	-4.67643	-4.43663	-3.80671	-4.40086	-4.68412	4
A6NIZ1	RAP1BL	A6NIZ1	Ras-related protein Rap-1b-like protein OS=Homo sapiens OX=9606 PE=2 SV=1	Homo sapiens	0	100.835	66	13	445	4	184	20.9	5.48	1495.3	13	RAP1BL	3.52626e+08	5.06028e+08	538747415	417277258	598486682	3.82085e+08	4.28704e+08	424269934	291419605	422595389	3.36868e+08	4.21721e+08	2.80588e+08	1.87656e+08	3.07969e+08	3.33677e+08	2.28514	2.65721	2.26196	2.19831	2.56624	2.18436	2.28836	2.27217	1.75552	2.1499	2.66577	2.41127	1.96471	1.32677	2.14572	2.08643	4
A6NJ78	METTL15	A6NJ78	12S rRNA N4-methylcytidine (m4C) methyltransferase OS=Homo sapiens OX=9606 GN=METTL15 PE=1 SV=1	Homo sapiens	0	26.411	32	6	20	6	407	46.1	8.62	38.05	6	METTL15	NA	NA	NA	NA	13182836	NA	NA	NA	NA	NA	NA	NA	NA	NA	NA	NA	NA	NA	NA	NA	-2.93834	NA	NA	NA	NA	NA	NA	NA	NA	NA	NA	NA	0
A6NKD9	CCDC85C	A6NKD9	Coiled-coil domain-containing protein 85C OS=Homo sapiens OX=9606 GN=CCDC85C PE=1 SV=1	Homo sapiens	0	16.577	11	3	21	3	419	45.2	6.96	52.1	3	CCDC85C	6.99686e+06	9888624	8285442	9935655	12827909	5.66682e+06	1.37956e+07	14933985	10123880	7.51118e+06	9521721	9454041	5531603	3682172	8343816	14736088	-3.37014	-3.02009	-3.76092	-3.19394	-2.97772	-3.89085	-2.66934	-2.55614	-3.09174	-3.66419	-2.47905	-3.06794	-3.6999	-4.34462	-3.06021	-2.4146	4
A6NKF1	SAC3D1	A6NKF1	SAC3 domain-containing protein 1 OS=Homo sapiens OX=9606 GN=SAC3D1 PE=1 SV=2	Homo sapiens	0	9.266	9	2	17	2	404	43.5	8.69	28.6	2	SAC3D1	11310756	10199007	12756214	2.94891e+06	13237250	12280766	NA	18020806	NA	11601967	3.26464e+06	NA	NA	NA	NA	NA	-2.67723	-2.9755	-3.13837	-4.94637	-2.9324	-2.77506	NA	-2.28508	NA	-3.03693	-4.02335	NA	NA	NA	NA	NA	4
A6NKH3	RPL37AP8	A6NKH3	Putative 60S ribosomal protein L37a-like protein OS=Homo sapiens OX=9606 GN=RPL37AP8 PE=5 SV=2	Homo sapiens	0.004	4.552	16	2	80	2	93	10.6	10.2	99.95	2	RPL37AP8	1463883699	1306334314	1940965571	1446932235	1498118285	1092829112	1442243878	1120213992	1254131061	1295304592	9.18907e+08	8.08118e+08	8.78762e+08	1038260662	7.53819e+08	1313466573	4.33873	4.02545	4.11106	3.99223	3.89	3.70046	4.03862	3.67289	3.86104	3.76584	4.1135	3.34955	3.61173	3.79477	3.43715	4.06328	4
A6NMX2	EIF4E1B	A6NMX2	Eukaryotic translation initiation factor 4E type 1B OS=Homo sapiens OX=9606 GN=EIF4E1B PE=1 SV=3	Homo sapiens	0.01	3.223	3	1	33	1	242	27.6	7.17	69.09	1	EIF4E1B	4.6489e+07	5.32775e+07	1.36072e+08	1.01213e+08	1.50469e+08	8.5952e+07	161241830	1.54819e+08	1.51813e+08	1.11479e+08	3.6881e+07	2.42297e+07	8.67318e+07	91888656	64405928	1.09014e+08	-0.638034	-0.590412	0.276727	0.154696	0.574385	0.032068	0.877596	0.817774	0.814719	0.227401	-0.525461	-1.71017	0.270894	0.296635	-0.111804	0.472487	4
A6NMY6	ANXA2P2	A6NMY6	Putative annexin A2-like protein OS=Homo sapiens OX=9606 GN=ANXA2P2 PE=5 SV=2	Homo sapiens	0	549.835	67	53	4756	53	339	38.6	6.95	12316.9	53	ANXA2P2	156489000000	155182000000	210165000000	186033000000	159465000000	122568000000	163643000000	145996000000	155397000000	173330000000	95784716354	113620000000	105836000000	111483000000	104234000000	120541000000	11.0788	10.9177	10.8697	10.9986	10.6239	10.5098	10.8647	10.6989	10.8142	10.8299	10.8172	10.485	10.5239	10.5413	10.5485	10.5833	4
A6NMZ7	COL6A6	A6NMZ7	Collagen alpha-6(VI) chain OS=Homo sapiens OX=9606 GN=COL6A6 PE=1 SV=2	Homo sapiens	0.077	1.72	1	1	6	1	2263	247	6.89	14.99	1	COL6A6	NA	62235740	75248880	116389504	126038192	182194352	255689792	195227616	104749200	113006968	124680176	144392288	186573056	124814968	211678448	229662480	NA	-0.366192	-0.577903	0.356266	0.318785	1.11594	1.54277	1.15234	0.279359	0.247041	1.23182	0.86498	1.376	0.738475	1.60481	1.54749	3
A6NNP5	CCDC169	A6NNP5	Coiled-coil domain-containing protein 169 OS=Homo sapiens OX=9606 GN=CCDC169 PE=2 SV=4	Homo sapiens	0.107	1.508	4	1	1	1	214	25.2	9.33	1.82	1	CCDC169	NA	39349940	49667408	59541248	52415972	68334728	82801168	47190504	55091092	43591600	25412280	53919280	44142136	60131620	35466080	88246408	NA	-1.02757	-1.17727	-0.610734	-0.947005	-0.298842	-0.0839036	-0.896246	-0.647681	-1.12725	-1.06282	-0.55614	-0.703516	-0.315125	-0.972554	0.167577	3
A6NNY8	USP27X	A6NNY8	Ubiquitin carboxyl-terminal hydrolase 27 OS=Homo sapiens OX=9606 GN=USP27X PE=1 SV=3	Homo sapiens	0	13.946	10	2	9	2	438	49.6	7.18	31.91	2	USP27X	11320575	1.61983e+06	9.23163e+06	9223551	2.39036e+07	566798	2.22956e+07	1.08523e+07	7.66073e+06	1.27755e+06	2.37445e+06	5.33524e+06	NA	NA	593992	461831	-2.67598	-5.63002	-3.60492	-3.30123	-2.07978	-7.21249	-1.97679	-3.01674	-3.49395	-6.21985	-4.48268	-3.89332	NA	NA	-6.87241	-7.41044	4
A6NP11	ZNF716	A6NP11	Zinc finger protein 716 OS=Homo sapiens OX=9606 GN=ZNF716 PE=2 SV=4	Homo sapiens	0	8.929	5	3	19	1	495	57	9.17	34.03	3	ZNF716	5721145	5039952	5117983	5.30509e+06	5.75446e+06	2.67155e+06	4221284	5363735	2.93367e+06	NA	NA	NA	NA	NA	NA	NA	-3.66055	-3.99245	-4.45593	-4.09917	-4.13425	-4.97571	-4.3778	-4.03343	-4.87872	NA	NA	NA	NA	NA	NA	NA	4
A6PVI3	NCBP2L	A6PVI3	Nuclear cap-binding protein subunit 2-like OS=Homo sapiens OX=9606 GN=NCBP2L PE=3 SV=1	Homo sapiens	0.015	2.816	5	1	9	1	153	17.7	7.28	20.48	1	NCBP2L	49088812	59573644	85617168	69408320	89016088	99277296	64326864	80691696	79280480	80624848	50264960	93414624	76591256	71163480	68162960	68726616	-0.559534	-0.429262	-0.391673	-0.389514	-0.182945	0.239998	-0.448134	-0.122316	-0.122541	-0.240079	-0.0787906	0.23671	0.091514	-0.0721152	-0.0300136	-0.193083	4
A6QL63	BTBD11	A6QL63	Ankyrin repeat and BTB/POZ domain-containing protein BTBD11 OS=Homo sapiens OX=9606 GN=BTBD11 PE=2 SV=3	Homo sapiens	0	34.15	13	9	37	9	1104	120.8	6.83	69.8	9	BTBD11	1.00746e+07	1.63699e+07	35461227	28258538	2.62739e+07	2.53593e+07	2.14525e+07	9.65862e+07	1.39934e+07	2.729e+07	7.79679e+06	1.04617e+07	2.42047e+06	18416600	1.30256e+07	3.14361e+08	-2.8442	-2.29288	-1.66333	-1.68594	-1.94337	-1.72895	-2.03241	0.137074	-2.62475	-1.80293	-2.76739	-2.92182	-4.89232	-2.02225	-2.41764	2.0004	4
A6ZKI3	RTL8C	A6ZKI3	Retrotransposon Gag-like protein 8C OS=Homo sapiens OX=9606 GN=RTL8C PE=1 SV=1	Homo sapiens	0.003	4.96	14	2	13	2	113	13.2	5.07	13.18	2	FAM127A; RTL8C	1.01577e+07	8.37129e+06	18199490	27252648	2.28774e+07	26205233	33936639	25487276	35176711	2.46357e+07	8.99747e+06	12128972	3937076	8175442	NA	4.18492e+06	-2.83234	-3.26041	-2.62568	-1.73823	-2.14308	-1.68161	-1.37071	-1.78497	-1.29488	-1.95055	-2.56075	-2.70849	-4.19048	-3.19388	NA	-4.23068	4
A7E2V4	ZSWIM8	A7E2V4	Zinc finger SWIM domain-containing protein 8 OS=Homo sapiens OX=9606 GN=ZSWIM8 PE=1 SV=1	Homo sapiens	0.003	4.628	1	1	4	1	1837	197.2	6.8	2.73	1	ZSWIM8	499995	278299	369731	320024	320305	NA	731659	520072	272822	530859	392815	353531	NA	100609	NA	425052	-7.17687	-8.17115	-8.24695	-8.1503	-8.30141	NA	-6.90624	-7.39989	-8.3054	-7.48683	-7.07835	-7.80896	NA	-9.53835	NA	-7.53017	4
A8CG34	POM121C	A8CG34	Nuclear envelope pore membrane protein POM 121C OS=Homo sapiens OX=9606 GN=POM121C PE=1 SV=3	Homo sapiens	0	46.473	9	7	66	2	1229	125	10.37	249.71	7		32144389	4.38753e+07	2.76627e+07	3.80881e+06	42126972	2.21276e+07	1.35776e+07	4.40105e+07	4.49796e+07	38654985	4.53396e+06	2.00975e+07	9290571	NA	4.06101e+06	8420665	-1.17036	-0.870522	-2.02163	-4.57721	-1.26226	-1.92561	-2.69232	-0.996886	-0.940231	-1.30065	-3.5495	-1.97993	-2.95183	NA	-4.09908	-3.22195	4
A8K0Z3	WASHC1	A8K0Z3	WASH complex subunit 1 OS=Homo sapiens OX=9606 GN=WASHC1 PE=1 SV=2	Homo sapiens	0.002	5.194	5	2	2	2	465	50.3	5.68	2.62	2	WASH1; WASHC1	NA	NA	NA	25867514	NA	NA	46261120	25624800	NA	NA	NA	NA	NA	11575520	15291404	NA	NA	NA	NA	-1.81348	NA	NA	-0.923754	-1.7772	NA	NA	NA	NA	NA	-2.69218	-2.18627	NA	1
A8MPP1	DDX11L8	A8MPP1	Putative ATP-dependent RNA helicase DDX11-like protein 8 OS=Homo sapiens OX=9606 GN=DDX11L8 PE=1 SV=1	Homo sapiens	0.002	5.963	2	1	11	1	907	101.7	7.47	5.37	1	DDX11L8	2.28286e+06	1.49812e+06	NA	3441253	8.24434e+06	NA	7.1346e+06	5179143	8228777	NA	2.73008e+06	3.44053e+06	NA	NA	NA	NA	-4.98601	-5.74271	NA	-4.72362	-3.61553	NA	-3.62065	-4.08396	-3.39075	NA	-4.28133	-4.52624	NA	NA	NA	NA	3
A8MT19	RHPN2P1	A8MT19	Putative rhophilin-2-like protein RHPN2P1 OS=Homo sapiens OX=9606 GN=RHPN2P1 PE=5 SV=2	Homo sapiens	0	9.903	5	3	11	3	583	65.9	6.98	22.59	3	RHPN2P1	4.16145e+07	3.26597e+07	27857948	26850209	7.44012e+06	NA	NA	2.68536e+06	NA	NA	NA	NA	NA	NA	NA	NA	-0.797844	-1.29642	-2.01148	-1.75969	-3.76361	NA	NA	-5.03155	NA	NA	NA	NA	NA	NA	NA	NA	4
A8MT69	CENPX	A8MT69	Centromere protein X OS=Homo sapiens OX=9606 GN=CENPX PE=1 SV=1	Homo sapiens	0	25.873	78	7	35	7	81	9	5.9	82.04	7	STRA13; CENPX	1.25757e+07	7.25222e+06	7.77328e+06	3.40353e+07	1.54635e+07	1.69344e+07	2.74864e+07	1.86023e+07	1.89824e+07	1.78998e+07	4.19081e+06	2.11096e+07	22089285	27253526	1.6168e+07	3.05222e+07	-2.52429	-3.46744	-3.85298	-1.41759	-2.70814	-2.31151	-1.67483	-2.23926	-2.18484	-2.41136	-3.66304	-1.90904	-1.70233	-1.45681	-2.10585	-1.36409	4
A8MUH7	PDZK1P1	A8MUH7	Putative PDZ domain-containing protein PDZK1P1 OS=Homo sapiens OX=9606 GN=PDZK1P1 PE=5 SV=2	Homo sapiens	0.012	3.061	3	1	2	1	402	44	5.63	5.31	1	PDZK1P1; PDZK1P2	NA	NA	6.9722e+06	NA	7184159	NA	NA	NA	NA	5.75156e+06	NA	NA	NA	NA	NA	1.84006e+06	NA	NA	-4.00989	NA	-3.81411	NA	NA	NA	NA	-4.04928	NA	NA	NA	NA	NA	-5.41613	1
A8MUU1	FABP5P3	A8MUU1	Putative fatty acid-binding protein 5-like protein 3 OS=Homo sapiens OX=9606 GN=FABP5P3 PE=5 SV=1	Homo sapiens	0	24.256	27	2	13	2	101	11.3	7.8	63.07	2	FABP5P3	NA	NA	NA	NA	NA	79250010	27243936	20127414	NA	NA	47760932	40897996	35950864	50550194	71903170	NA	NA	NA	NA	NA	NA	-0.085052	-1.68762	-2.12558	NA	NA	-0.152511	-0.95491	-0.999646	-0.565535	0.0470564	NA	0
A8MV81	HIGD1C	A8MV81	HIG1 domain family member 1C OS=Homo sapiens OX=9606 GN=HIGD1C PE=1 SV=2	Homo sapiens	0.001	6.232	9	1	7	1	97	11.1	9.7	8.6	1	HIGD1C	8.30565e+06	27827890	13078125	7429380	1.57046e+07	7.8891e+06	14299755	7.58384e+06	9540450	14890745	NA	NA	8.35579e+06	NA	NA	NA	-3.12276	-1.5274	-3.10242	-3.61331	-2.68581	-3.41353	-2.61756	-3.53374	-3.17737	-2.67689	NA	NA	-3.10483	NA	NA	NA	4
A8MVJ9	A8MVJ9	A8MVJ9	Putative histone PARylation factor 1-like OS=Homo sapiens OX=9606 PE=5 SV=1	Homo sapiens	0	9.196	4	2	19	2	347	39.7	8.1	56.63	2		7.38235e+06	NA	1.39124e+07	12881613	4927802	20248418	4385902	3.2704e+06	21271284	3.9104e+06	NA	NA	2.84899e+06	4.57132e+06	9712953	4.75398e+06	-3.29277	NA	-3.0132	-2.81931	-4.35799	-2.05365	-4.32261	-4.7472	-2.0206	-4.60592	NA	NA	-4.65715	-4.03257	-2.84101	-4.04675	3
A8MWD9	SNRPGP15	A8MWD9	Putative small nuclear ribonucleoprotein G-like protein 15 OS=Homo sapiens OX=9606 GN=SNRPGP15 PE=5 SV=2	Homo sapiens	0	23.53	37	4	134	4	76	8.5	8.84	321.37	4	LOC100130932; SNRPGP15	2504723727	2471317972	2690352747	2781374472	2388314702	2063616992	2645236184	1834044919	2490767242	2286860920	1512455041	2327187027	1582077046	1279786178	1689857656	1649311257	5.11358	4.9452	4.58208	4.93503	4.56285	4.61757	4.9137	4.38414	4.85094	4.58592	4.83241	4.8755	4.46	4.09651	4.60176	4.39177	4
A8MWX3	WASH4P	A8MWX3	Putative WAS protein family homolog 4 OS=Homo sapiens OX=9606 GN=WASH4P PE=5 SV=1	Homo sapiens	0.002	5.194	5	2	2	2	477	51.6	6.67	2.62	2		NA	NA	NA	25867514	NA	NA	46261120	25624800	NA	NA	NA	NA	NA	11575520	15291404	NA	NA	NA	NA	-1.81348	NA	NA	-0.923754	-1.7772	NA	NA	NA	NA	NA	-2.69218	-2.18627	NA	1
A8MXV4	NUDT19	A8MXV4	Nucleoside diphosphate-linked moiety X motif 19 OS=Homo sapiens OX=9606 GN=NUDT19 PE=1 SV=1	Homo sapiens	0	31.518	33	9	60	9	375	42.2	7.64	132.41	9	NUDT19	7.03899e+07	1.38763e+08	1.28112e+08	119719039	143799115	40935473	6.41315e+07	77853175	77165801	82447226	41618821	8.08745e+07	7.80163e+07	3.25946e+07	4.15356e+07	49236809	-0.0395541	0.790618	0.189757	0.396956	0.508975	-1.03811	-0.452524	-0.173986	-0.161541	-0.207829	-0.351111	0.0287403	0.118104	-1.19862	-0.744644	-0.674223	4
A9QM74	KPNA7	A9QM74	Importin subunit alpha-8 OS=Homo sapiens OX=9606 GN=KPNA7 PE=1 SV=1	Homo sapiens	0.004	4.196	2	1	15	1	516	56.9	6.04	46.65	1	KPNA7	73819654	139086776	133098880	133329400	94602672	120802220	123306066	128781260	152383724	118547108	69446527	214366676	120048866	88331292	109876172	87950598	0.0290759	0.793978	0.244847	0.552296	-0.0951246	0.523108	0.490616	0.552114	0.820129	0.316091	0.387559	1.43507	0.739884	0.239675	0.658806	0.162737	4
A9UHW6	MIF4GD	A9UHW6	MIF4G domain-containing protein OS=Homo sapiens OX=9606 GN=MIF4GD PE=1 SV=1	Homo sapiens	0.004	4.161	4	1	9	1	222	25.4	5.33	24.22	1	MIF4GD	NA	NA	NA	NA	2.52037e+06	3.88986e+06	2.95611e+06	3.39685e+06	4087143	NA	1.78021e+06	5.59957e+06	2433199	3.79238e+06	3788872	2.06118e+06	NA	NA	NA	NA	-5.3253	-4.43367	-4.89178	-4.69247	-4.40034	NA	-4.89822	-3.82356	-4.88475	-4.30208	-4.19915	-5.25241	0
A9Z1Z3	FER1L4	A9Z1Z3	Fer-1-like protein 4 OS=Homo sapiens OX=9606 GN=FER1L4 PE=2 SV=1	Homo sapiens	0.038	2.161	0	1	14	1	1794	200.9	6.24	21.43	1	FER1L4	71242428	5.31885e+07	133238822	61233620	103595400	82545560	60415970	9.16638e+07	60710976	110813176	31211396	73077619	76484896	55836784	64064364	45705684	-0.0221941	-0.592822	0.246367	-0.570304	0.0358754	-0.026272	-0.538624	0.0616141	-0.507551	0.218751	-0.766271	-0.11751	0.089504	-0.422035	-0.119474	-0.781583	4
AdPol	AdPol	Ad5	AdPol	Ad5	0	63.9	20	15	57	15	1198	135.4	7.52	134.32	15		NA	3.92727e+06	5.59603e+06	NA	30697841	26642150	4.64639e+07	1.89999e+07	146782446	1.09196e+08	50588738	1.38408e+08	5.57357e+07	124786508	4.62988e+07	7.07937e+07	NA	-4.35234	-4.3271	NA	-1.71887	-1.65775	-0.917444	-2.20875	0.766099	0.197551	-0.0695306	0.80391	-0.367066	0.738145	-0.588024	-0.150333	2
B1AK53	ESPN	B1AK53	Espin OS=Homo sapiens OX=9606 GN=ESPN PE=1 SV=1	Homo sapiens	0.021	2.512	1	1	4	1	854	91.7	6.93	4.19	1	ESPN	5.75051e+07	83805755	72651197	4.80777e+07	7.29765e+07	69508680	4.77617e+07	3.13558e+07	4.12091e+07	3.8431e+07	3.2038e+07	56774324	11128805	4.57857e+06	1.33491e+07	8.40617e+06	-0.331234	0.0631177	-0.628593	-0.919264	-0.469575	-0.274272	-0.877704	-1.48601	-1.06654	-1.30903	-0.728561	-0.4817	-2.69137	-4.03028	-2.38225	-3.22443	4
B2RPK0	HMGB1P1	B2RPK0	Putative high mobility group protein B1-like 1 OS=Homo sapiens OX=9606 GN=HMGB1P1 PE=5 SV=1	Homo sapiens	0	116.416	30	12	535	5	211	24.2	6.21	1289.39	12	CTCFL	1249410677	1104717365	1741577361	1402154196	2155644931	1408344262	2174602614	1406591607	2106365721	2723894829	1975219792	1621333415	1526793922	1370315834	1263493699	1898564010	4.11018	3.7836	3.95468	3.94688	4.41497	4.06639	4.63105	4.00132	4.60911	4.83822	5.21753	4.35409	4.40869	4.19511	4.18228	4.59481	4
B4DXR9	ZNF732	B4DXR9	Zinc finger protein 732 OS=Homo sapiens OX=9606 GN=ZNF732 PE=2 SV=1	Homo sapiens	0	13.235	10	4	22	2	585	67.8	8.98	42.44	4	ZNF732	7980545	5039952	6.83838e+06	5.30509e+06	9.84312e+06	2.67155e+06	4221284	9.39595e+06	2.93367e+06	2.84602e+06	NA	1.95972e+06	NA	NA	NA	1.65867e+06	-3.18036	-3.99245	-4.03785	-4.09917	-3.35982	-4.97571	-4.3778	-3.22463	-4.87872	-5.06429	NA	-5.33822	NA	NA	NA	-5.56586	4
B5MCY1	TDRD15	B5MCY1	Tudor domain-containing protein 15 OS=Homo sapiens OX=9606 GN=TDRD15 PE=2 SV=1	Homo sapiens	0.075	1.746	0	1	1	1	1934	221.6	7.03	0	1	LOC100129278; TDRD15	NA	NA	NA	NA	1.70624e+06	NA	NA	978399	NA	2.22776e+06	NA	3.69656e+06	3.06167e+06	1.48201e+06	3221200	NA	NA	NA	NA	NA	-5.88811	NA	NA	-6.48818	NA	-5.41764	NA	-4.42269	-4.55328	-5.65763	-4.43332	NA	0
B5MD39	GGTLC3	B5MD39	Putative glutathione hydrolase light chain 3 OS=Homo sapiens OX=9606 GN=GGTLC3 PE=5 SV=1	Homo sapiens	0	15.439	20	3	16	3	225	24.1	6.19	46	3	GGTLC3	11814748	4.29168e+07	9.82362e+07	72423905	5.82889e+07	41349454	3.20012e+07	3.83556e+07	27739048	28341830	1.61805e+07	30137772	35289137	1.65012e+07	29887727	2.35368e+07	-2.61433	-0.902392	-0.193323	-0.328164	-0.793785	-1.0236	-1.45543	-1.19531	-1.63759	-1.74837	-1.71408	-1.39537	-1.02645	-2.18068	-1.21944	-1.73903	4
B5ME19	EIF3CL	B5ME19	Eukaryotic translation initiation factor 3 subunit C-like protein OS=Homo sapiens OX=9606 GN=EIF3CL PE=1 SV=1	Homo sapiens	0	297.544	48	39	1042	39	914	105.4	5.64	3007.71	39	EIF3CL	3038516275	3195163406	5014774758	3937165257	4472776220	3618348109	4764484383	3938449555	4124234210	4638184048	2837318288	4037319585	3182971605	2868819597	3303759678	3666495311	5.3923	5.31581	5.48047	5.43639	5.46802	5.42772	5.76262	5.48674	5.57848	5.60611	5.74004	5.67031	5.46856	5.26106	5.56897	5.5443	4
B7ZAP0	RABGAP1L	B7ZAP0	Rab GTPase-activating protein 1-like, isoform 10 OS=Homo sapiens OX=9606 GN=RABGAP1L PE=1 SV=1	Homo sapiens	0	13.915	14	3	27	1	253	29	5.33	61.62	3	RABGAP1L	42150152	15118286	55121952	12681552	34167992	32205330	11098667	28110570	36960440	36876148	12178583	NA	18249782	NA	10999317	NA	-0.779394	-2.40764	-1.02695	-2.84189	-1.56436	-1.38416	-2.98317	-1.64363	-1.22352	-1.36862	-2.124	NA	-1.97779	NA	-2.66158	NA	4
C4AMC7	WASH3P	C4AMC7	Putative WAS protein family homolog 3 OS=Homo sapiens OX=9606 GN=WASH3P PE=1 SV=2	Homo sapiens	0.001	7.782	8	3	9	3	463	50	5.49	14.87	3	WASH3P	8828434	1.02662e+07	20085322	37399003	14699129	19955838	60787534	51776094	13042873	9790107	NA	NA	7.31846e+06	11575520	20525575	29426770	-3.03469	-2.96603	-2.48343	-1.28162	-2.78127	-2.07465	-0.529784	-0.762456	-2.72624	-3.28191	NA	NA	-3.29606	-2.69218	-1.76157	-1.41682	4
C9J202	ALG1L2	C9J202	Putative glycosyltransferase ALG1L2 OS=Homo sapiens OX=9606 GN=ALG1L2 PE=3 SV=1	Homo sapiens	0.018	2.635	3	1	3	1	215	24.1	5.76	4.43	1	ALG1L2	NA	NA	NA	12279901	14164113	NA	23314934	NA	9938148	4.79258e+06	5.66494e+06	24125244	13881716	8114700	15923338	20431182	NA	NA	NA	-2.88832	-2.83476	NA	-1.9123	NA	-3.11845	-4.31243	-3.22821	-1.7164	-2.37249	-3.20464	-2.12785	-1.94318	1
C9J7I0	UMAD1	C9J7I0	UBAP1-MVB12-associated (UMA)-domain containing protein 1 OS=Homo sapiens OX=9606 GN=UMAD1 PE=1 SV=2	Homo sapiens	0.041	2.128	4	1	10	1	137	15.2	4.48	5.13	1		NA	NA	4631076	5561112	4.85749e+06	8008903	5540059	4.81337e+06	NA	5.75204e+06	NA	6559235	NA	5.0306e+06	NA	3.49666e+06	NA	NA	-4.60015	-4.03118	-4.37872	-3.39179	-3.98558	-4.18962	NA	-4.04916	NA	-3.59534	NA	-3.89445	NA	-4.4899	2
C9JCN9	HSBP1L1	C9JCN9	Heat shock factor-binding protein 1-like protein 1 OS=Homo sapiens OX=9606 GN=HSBP1L1 PE=1 SV=2	Homo sapiens	0.001	7.512	32	1	11	1	74	8.4	4.93	36.25	1	HSBP1L1	NA	1.48629e+06	3.04498e+06	820244	5.29401e+06	2.0728e+06	4790461	4285074	NA	3.01531e+06	514713	NA	1.54549e+06	2.03463e+06	1.00155e+06	1313350	NA	-5.75415	-5.20507	-6.79243	-4.25457	-5.34181	-4.19532	-4.35735	NA	-4.98093	-6.68843	NA	-5.53954	-5.20042	-6.11869	-5.90263	3
C9JLW8	MCRIP1	C9JLW8	Mapk-regulated corepressor-interacting protein 1 OS=Homo sapiens OX=9606 GN=MCRIP1 PE=1 SV=1	Homo sapiens	0	8.797	30	2	19	2	97	10.9	9.41	39.26	2	FAM195B; MCRIP1	16487476	6798708	9008106	30805408	11409903	2.51622e+07	18797567	1.6982e+07	22029843	2.78268e+07	5284700	1.90428e+07	10173879	3647547	10400200	2.29655e+06	-2.13355	-3.5606	-3.64028	-1.56144	-3.14672	-1.74021	-2.22301	-2.37074	-1.97004	-1.77483	-3.32845	-2.0577	-2.8208	-4.35825	-2.74238	-5.09641	4
C9JN71	ZNF878	C9JN71	Zinc finger protein 878 OS=Homo sapiens OX=9606 GN=ZNF878 PE=3 SV=2	Homo sapiens	0	9.879	4	2	13	1	531	61.5	9.45	7.97	2	ZNF878	422157384	8418570	276528274	522965312	88492424	4.60227e+06	1.44745e+08	7.77168e+06	348162272	7.94943e+06	2.66614e+06	103152104	118441912	NA	62891072	50370884	2.54479	-3.25229	1.29978	2.52402	-0.191455	-4.19105	0.721886	-3.49845	2.01218	-3.58238	-4.31552	0.37976	0.720434	NA	-0.146144	-0.641363	4
C9JRZ8	AKR1B15	C9JRZ8	Aldo-keto reductase family 1 member B15 OS=Homo sapiens OX=9606 GN=AKR1B15 PE=1 SV=2	Homo sapiens	0	132.022	47	13	979	2	316	36.5	6.7	3287.7	13	AKR1B15	1.68568e+06	2.10024e+06	NA	2.15615e+06	2.62134e+06	NA	NA	2.71891e+06	1.63305e+06	733196	441013	NA	NA	372328	NA	NA	-5.42352	-5.25531	NA	-5.39809	-5.26863	NA	NA	-5.01364	-5.72387	-7.02096	-6.91138	NA	NA	-7.65054	NA	NA	3
DBP	DBP	Ad5	DBP	Ad5	0	525.075	80	38	6892	38	529	59.1	7.8	22143	38		2.55177e+08	7.67122e+08	6.30974e+08	1066827937	119594000000	125799000000	124052000000	111317000000	336695000000	343982000000	177668000000	252718000000	365213000000	329929000000	283657000000	277698000000	1.81851	3.25745	2.48994	3.55256	10.2088	10.5474	10.4651	10.3076	11.9296	11.8187	11.7085	11.6383	12.3108	12.1066	11.9929	11.7873	4
E1A-10S	E1A-10S	Ad5	E1A-10S	Ad5	0	26.964	36	4	53	1	171	18.6	4.67	162	4		NA	NA	NA	NA	NA	NA	NA	NA	14076484	2.57317e+06	2.67607e+06	12833700	NA	NA	NA	NA	NA	NA	NA	NA	NA	NA	NA	NA	-2.61622	-5.20968	-4.31016	-2.62701	NA	NA	NA	NA	0
E1A-11S	E1A-11S	Ad5	E1A-11S	Ad5	0	39.734	48	6	63	1	217	24	4.88	206.03	6		NA	NA	NA	NA	NA	NA	NA	NA	14076484	2.57317e+06	2.67607e+06	12833700	NA	NA	NA	NA	NA	NA	NA	NA	NA	NA	NA	NA	-2.61622	-5.20968	-4.31016	-2.62701	NA	NA	NA	NA	0
E1A-l	E1A-l	Ad5	E1A-l	Ad5	0	34.314	28	6	65	1	289	31.8	4.65	194.57	6		NA	NA	NA	NA	42182620	54589092	91972800	NA	61080124	70610968	39371016	109865024	7380139	NA	NA	NA	NA	NA	NA	NA	-1.26035	-0.622852	0.0676464	NA	-0.498801	-0.431409	-0.431211	0.47072	-3.28395	NA	NA	NA	0
E1A-s	E1A-s	Ad5	E1A-s	Ad5	0	21.543	16	4	55	1	243	26.4	4.49	150.54	4		NA	NA	NA	NA	42182620	54589092	91972800	NA	61080124	70610968	39371016	109865024	7380139	NA	NA	NA	NA	NA	NA	NA	-1.26035	-0.622852	0.0676464	NA	-0.498801	-0.431409	-0.431211	0.47072	-3.28395	NA	NA	NA	0
E1B-156R	E1B-156R	Ad5	E1B-156R	Ad5	0	30.567	28	3	75	3	156	16.6	4.97	173.82	3		NA	NA	NA	NA	1.27206e+08	135576115	129531986	1.01179e+08	3.00653e+08	4.25182e+08	1.49482e+08	2.55795e+08	4.25203e+08	2.83192e+08	2.46667e+08	231760506	NA	NA	NA	NA	0.332095	0.689568	0.561676	0.204104	1.80052	2.1587	1.49356	1.68997	2.56441	1.92045	1.8255	1.56061	0
E1B-19	E1B-19	Ad5	E1B-19	Ad5	0	245.148	88	17	804	11	176	20.6	6.55	2900.02	17		5.24874e+06	4.13985e+07	1.79818e+06	2.11589e+07	7736008455	7283067813	6504955367	6847230186	23880588452	21577161015	11371202732	18084724562	19618315940	21506621955	14409194252	17930675562	-3.78488	-0.954362	-5.96497	-2.10336	6.25844	6.43694	6.21184	6.28463	8.11212	7.82399	7.74283	7.83361	8.09231	8.16731	7.69378	7.83426	4
E1B-19-IX	E1B-19-IX	Ad5	E1B-19-IX	Ad5	0	146.362	82	15	1216	9	203	21.8	5.16	3244.4	15		2.90163e+07	1.70684e+08	5.62628e+07	4.35537e+07	3468569431	8368470631	6509096314	4713939208	27491578351	23934029987	14769878705	29986824885	49118133073	42860083845	40324131869	42685687758	-1.31806	1.08933	-0.997393	-1.06183	5.10119	6.63736	6.21276	5.74605	8.31527	7.97354	8.1201	8.56317	9.41637	9.16217	9.17843	9.08558	4
E1B-55	E1B-55	Ad5	E1B-55	Ad5	0	231.966	60	27	672	27	496	55	7.3	1812.06	27		4.0784e+07	44157836	NA	36106460	3722062176	2832689862	3451083609	2840038877	5422176780	6136752855	3605165760	4473217144	5964037664	4575224415	4594954381	4614407161	-0.826924	-0.861262	NA	-1.33237	5.20296	5.07457	5.29735	5.01502	5.97323	6.01003	6.08558	5.81823	6.37447	5.93445	6.04491	5.87605	3
E3.10K	E3.10K	Ad5	E3.10K	Ad5	0	36.942	38	3	75	3	93	10.5	9.2	335.2	3		NA	NA	NA	NA	6.71142e+06	1.46205e+07	10932659	1.54795e+07	1.47077e+08	2.45403e+08	9.83497e+07	1.88791e+08	1283632919	803388862	1224767733	1039708784	NA	NA	NA	NA	-3.91231	-2.52347	-3.00491	-2.50438	0.768999	1.36578	0.889579	1.25178	4.15842	3.42477	4.13737	3.72608	0
E3.12K	E3.12K	Ad5	E3.12K	Ad5	0	22.322	36	3	24	1	107	12.3	7.37	49.72	3		NA	NA	NA	NA	NA	18857804	NA	NA	NA	NA	NA	NA	11677889	3017515	7.07737e+06	NA	NA	NA	NA	NA	NA	-2.1563	NA	NA	NA	NA	NA	NA	-2.62189	-4.63182	-3.29771	NA	0
E3.14K	E3.14K	Ad5	E3.14K	Ad5	0.006	3.914	9	1	2	1	128	14.6	7.71	5.28	1		NA	NA	NA	NA	NA	NA	NA	NA	NA	NA	1.67957e+06	1727114	2.10126e+06	NA	NA	6.77701e+06	NA	NA	NA	NA	NA	NA	NA	NA	NA	NA	-4.98218	-5.52051	-5.09635	NA	NA	-3.53523	0
E3.19K	E3.19K	Ad5	E3.19K	Ad5	0	13.935	17	2	50	2	160	18.5	8.57	131.81	2		NA	NA	NA	NA	1.02857e+08	5.37455e+07	76597450	7.10198e+07	7.41254e+07	1.83063e+08	9.57943e+07	1.17577e+08	4.60306e+07	29602245	3.88497e+07	6.55528e+07	NA	NA	NA	NA	0.0255654	-0.645322	-0.196264	-0.306516	-0.219541	0.942961	0.851599	0.56859	-0.643076	-1.33755	-0.841094	-0.261303	0
E4-Unk	E4-Unk	Ad5	E4-Unk	Ad5	0.003	4.798	8	1	4	1	133	15.4	11.71	6.66	1		15917752	NA	15221251	33653144	42641760	1.95014e+07	41874084	38553125	56830408	49791860	3875613	18261166	24171018	34780364	63070956	37574297	-2.18429	NA	-2.88349	-1.43388	-1.24474	-2.10789	-1.0675	-1.1879	-0.602841	-0.935389	-3.77585	-2.11816	-1.5724	-1.10498	-0.142024	-1.06421	3
E4orf1	E4orf1	Ad5	E4orf1	Ad5	0.069	1.788	5	1	5	1	128	14.3	5.35	7.27	1		NA	NA	NA	NA	7.21041e+06	NA	9063621	16395083	19601076	23115095	13926432	7.83915e+06	6.52047e+06	24725904	12839400	4.07877e+07	NA	NA	NA	NA	-3.80885	NA	-3.27539	-2.42148	-2.13857	-2.04247	-1.93052	-3.33817	-3.46263	-1.59723	-2.43842	-0.945823	0
E4orf3	E4orf3	Ad5	E4orf3	Ad5	0	63.309	30	3	128	3	116	13.3	5.1	544.7	3		NA	4.95912e+06	NA	NA	3.50841e+08	8.78841e+07	1.74517e+08	2.51843e+08	4.08838e+08	5.01038e+08	1.36618e+08	1.37034e+08	2.18471e+08	1.73129e+08	4.06626e+08	2.22274e+08	NA	-4.01578	NA	NA	1.79574	0.064138	0.991736	1.51971	2.24395	2.39554	1.36374	0.78952	1.60369	1.21052	2.54664	1.50031	1
E4orf4	E4orf4	Ad5	E4orf4	Ad5	0	14.734	35	3	33	3	114	13.3	9.04	87.54	3		NA	NA	NA	NA	88645781	54742044	76999382	89499776	84554650	72209748	39707124	65724087	57540448	60429824	44760206	6.92729e+07	NA	NA	NA	NA	-0.188955	-0.618812	-0.188714	0.0271441	-0.0296211	-0.399109	-0.418951	-0.27052	-0.321096	-0.307985	-0.636784	-0.181663	0
E4orf6	E4orf6	Ad5	E4orf6	Ad5	0	9.654	10	2	6	2	294	34.1	8.59	13.6	2		15917752	NA	15221251	33653144	42641760	1.95014e+07	41874084	38553125	56830408	49791860	3875613	18261166	24171018	34780364	63070956	37574297	-2.18429	NA	-2.88349	-1.43388	-1.24474	-2.10789	-1.0675	-1.1879	-0.602841	-0.935389	-3.77585	-2.11816	-1.5724	-1.10498	-0.142024	-1.06421	3
E4orf6-7	E4orf6-7	Ad5	E4orf6-7	Ad5	0.003	4.798	7	1	4	1	150	17	8.03	6.66	1		15917752	NA	15221251	33653144	42641760	1.95014e+07	41874084	38553125	56830408	49791860	3875613	18261166	24171018	34780364	63070956	37574297	-2.18429	NA	-2.88349	-1.43388	-1.24474	-2.10789	-1.0675	-1.1879	-0.602841	-0.935389	-3.77585	-2.11816	-1.5724	-1.10498	-0.142024	-1.06421	3
E7EU14	PPP5D1	E7EU14	Protein PPP5D1 OS=Homo sapiens OX=9606 GN=PPP5D1 PE=2 SV=2	Homo sapiens	0	12.506	11	2	16	2	171	19.6	9.31	15.12	2	PPP5D1	1.83101e+07	11795035	14500538	14615052	18332818	38051069	25626116	1.86788e+07	2.37069e+07	8.36238e+06	17976328	12875862	3.13426e+07	3.79311e+07	23298936	3.98796e+07	-1.98228	-2.76575	-2.95347	-2.63717	-2.46257	-1.14353	-1.77594	-2.23334	-1.8642	-3.50932	-1.56224	-2.62227	-1.19755	-0.979865	-1.57873	-0.978303	4
E9PAV3	NACA	E9PAV3	Nascent polypeptide-associated complex subunit alpha, muscle-specific form OS=Homo sapiens OX=9606 GN=NACA PE=1 SV=1	Homo sapiens	0	103.037	4	10	368	8	2078	205.3	9.58	1269.66	10	NACA	1912362235	1648983231	2473376926	2441617261	2070565428	2126720828	3243821604	2407035803	2480945482	2366737793	1767949823	2326713320	1513277105	1727890906	1654945333	2298441851	4.72429	4.3615	4.46076	4.74707	4.35688	4.66102	5.208	4.77637	4.84524	4.63545	5.05759	4.87521	4.39586	4.52961	4.57165	4.87056	4
E9PQ53	NDUFC2-KCTD14	E9PQ53	NADH dehydrogenase [ubiquinone] 1 subunit C2, isoform 2 OS=Homo sapiens OX=9606 GN=NDUFC2-KCTD14 PE=1 SV=1	Homo sapiens	0.045	2.041	6	1	14	1	114	13.4	8.29	23.64	1	NDUFC2-KCTD14; KCTD14	184201664	NA	163704172	222137640	208891256	140754536	176007172	NA	155699146	124254499	55723338	85302588	70179309	92639096	6.93217e+07	112063528	1.34829	NA	0.543447	1.28876	1.04768	0.743648	1.00401	NA	0.851189	0.383921	0.0699394	0.10565	-0.034626	0.308375	-0.00569362	0.512287	3
E9PRG8	C11orf98	E9PRG8	Uncharacterized protein C11orf98 OS=Homo sapiens OX=9606 GN=C11orf98 PE=4 SV=2	Homo sapiens	0	41.921	42	6	83	6	123	14.2	11.53	288.26	6		277549120	268573665	517309153	4.78013e+08	385369159	326104340	3.55449e+08	3.45742e+08	2.69668e+08	301382149	1.25061e+08	1.60355e+08	34678909	49665136	3.10074e+07	1.98643e+07	1.93975	1.74331	2.20338	2.39435	1.93117	1.9558	2.01802	1.97688	1.64361	1.66222	1.23622	1.01625	-1.05161	-0.591015	-1.16638	-1.98378	4
F5H284	PPIAL4D	F5H284	Peptidyl-prolyl cis-trans isomerase A-like 4D OS=Homo sapiens OX=9606 GN=PPIAL4D PE=3 SV=1	Homo sapiens	0.001	6.586	12	3	83	2	164	18.2	9.35	121.09	3	LOC100996744; PPIAL4E; PPIAL4D; PPIAL4F	1794194177	1936129941	3216183363	1617986489	2399476019	2888461079	2221713862	3846288880	4664305369	3884935384	2221103155	2331483991	3090722414	6690559648	3564126924	4036908866	4.63227	4.5931	4.83963	4.15343	4.56957	5.10269	4.66198	5.45258	5.75602	5.35044	5.38679	4.87816	5.42613	6.48273	5.67841	5.68315	4
G2XKQ0	SUMO1P1	G2XKQ0	Small ubiquitin-related modifier 5 OS=Homo sapiens OX=9606 GN=SUMO1P1 PE=1 SV=2	Homo sapiens	0	11.908	19	2	59	2	101	11.5	5.52	123.95	2		4.23033e+08	3.64009e+08	486254613	494818158	459855986	2.16588e+08	3.28898e+08	247478640	3.21695e+08	413950458	2.16789e+08	200088894	230763119	1.33715e+08	1.85165e+08	198940282	2.54778	2.18197	2.11407	2.4442	2.18611	1.36542	1.90601	1.49449	1.89812	2.12008	2.02987	1.33563	1.68267	0.837835	1.41174	1.34031	4
IVa2	IVa2	Ad5	IVa2	Ad5	0	497.188	89	42	1546	42	449	50.8	8.75	5037.27	42		1.49048e+08	3.24396e+07	168356181	129908051	5881472906	8033422596	9084260778	6473877664	25128534405	24251667695	13254289177	22587938682	24090563795	21868096934	19139461910	19131374266	1.04278	-1.30618	0.583867	0.514796	5.86303	6.57841	6.69367	6.20374	8.18561	7.99256	7.9639	8.15439	8.38858	8.19136	8.10334	7.92777	4
IX	IX	Ad5	IX	Ad5	0	85.713	81	9	937	9	140	14.4	6.7	2364.28	9		2.90163e+07	1.70684e+08	5.62628e+07	4.35537e+07	3468569431	8368470631	6509096314	4713939208	27491578351	23934029987	14769878705	29986824885	49118133073	42860083845	40324131869	42685687758	-1.31806	1.08933	-0.997393	-1.06183	5.10119	6.63736	6.21276	5.74605	8.31527	7.97354	8.1201	8.56317	9.41637	9.16217	9.17843	9.08558	4
L0R6Q1	SLC35A4	L0R6Q1	SLC35A4 upstream open reading frame protein OS=Homo sapiens OX=9606 GN=SLC35A4 PE=3 SV=1	Homo sapiens	0	10.823	25	3	36	3	103	11.1	8.1	74.73	3	SLC35A4	1.13018e+08	125304650	52623716	138004142	148123756	74384448	32686786	1.21393e+08	77058822	91285856	6.18504e+07	5.67504e+07	NA	28520890	10428450	40888657	0.643556	0.643428	-1.09386	0.602016	0.551725	-0.176462	-1.42485	0.466874	-0.163541	-0.0609091	0.220439	-0.48231	NA	-1.39123	-2.73847	-0.942253	4
L0R819	ASDURF	L0R819	ASNSD1 upstream open reading frame protein OS=Homo sapiens OX=9606 GN=ASDURF PE=1 SV=1	Homo sapiens	0	20.812	48	4	22	4	96	11.2	8.88	42.96	4	ASDURF	171759948	2.08328e+08	9.91997e+07	1.32206e+08	2.30022e+08	6.36871e+07	181291789	1.10605e+08	1.37354e+08	119838147	110922984	127838856	126359570	7.34159e+07	7.16875e+07	1.27413e+08	1.2474	1.37685	-0.179243	0.540086	1.1867	-0.400462	1.04669	0.332604	0.670329	0.331711	1.06314	0.68931	0.813794	-0.0271552	0.0427264	0.697487	4
L1-52K	L1-52K	Ad5	L1-52K	Ad5	0	410.323	74	40	1647	40	415	47	5.97	4686.41	40		134931572	1.90013e+08	1.15105e+08	184318753	4598977812	18510159654	8467546031	6030329211	32019303465	33986173079	20424186729	31812761786	60628137085	67028506491	52050056232	46980414280	0.899226	1.24409	0.0353074	1.01951	5.50817	7.78264	6.59225	6.10135	8.53522	8.47943	8.58772	8.64845	9.7201	9.80731	9.54669	9.22389	4
L1-IIIa	L1-IIIa	Ad5	L1-IIIa	Ad5	0	425.763	79	43	1772	43	585	65.2	6.16	5613.34	43		5.44278e+07	1.25405e+08	9.66137e+07	9.90156e+07	1553492840	18407979236	3143714899	2512767366	28087809179	28305698201	17499714444	30294376424	101521000000	95439684407	87100674594	85801919549	-0.410584	0.644588	-0.217353	0.123026	3.94237	7.77465	5.16277	4.83839	8.34623	8.21557	8.36477	8.57789	10.4638	10.3171	10.2895	10.0928	4
L2-Penton	L2-Penton	Ad5	L2-Penton	Ad5	0	501.196	80	39	1665	39	571	63.3	5.59	6273.78	39		2.12473e+08	1.77821e+08	2.57379e+08	307503028	2906235525	21992688321	6537392252	4322019866	44998008452	42985661898	27026191290	46939084397	159051000000	195976000000	160031000000	165297000000	1.55429	1.14842	1.19625	1.75791	4.846	8.03134	6.21902	5.62082	9.02614	8.81834	8.9918	9.20963	11.1115	11.3551	11.1671	11.0388	4
L2-pVII	L2-pVII	Ad5	L2-pVII	Ad5	0	159.846	60	19	1708	19	198	22	12.35	5398.47	19		1933230653	9.06224e+08	1220457784	9.87606e+08	5655337617	34850606022	7311357221	6709274350	55258707321	54552902521	37636300676	48610003731	116086000000	123138000000	103178000000	75220618366	4.73995	3.49786	3.44171	3.44124	5.80647	8.6955	6.38044	6.25527	9.32248	9.16214	9.46957	9.26009	10.6572	10.6847	10.5338	9.90296	4
L2-pX	L2-pX	Ad5	L2-pX	Ad5	0	52.279	28	4	316	4	80	8.8	12.88	745.52	4		NA	NA	921877312	682205760	149752752	1235036088	3.46648e+08	6.59876e+08	4292403178	4100369657	1800725319	3524668973	5590262270	5123320788	4714131293	2750070590	NA	NA	3.03693	2.90751	0.567505	3.87695	1.98185	2.90938	5.63614	5.42831	5.08409	5.4744	6.2811	6.09768	6.08185	5.12937	2
L2-Unk13K	L2-Unk13K	Ad5	L2-Unk13K	Ad5	0	9.575	32	2	9	2	111	11.9	4.84	23.61	2		NA	NA	NA	NA	NA	13772735	NA	218228816	85520856	3.28785e+06	NA	NA	3.19076e+07	1.2482e+08	3.93145e+07	5.192e+07	NA	NA	NA	NA	NA	-2.60965	NA	1.31303	-0.0132311	-4.85609	NA	NA	-1.17177	0.738525	-0.823934	-0.597663	0
L2-V	L2-V	Ad5	L2-V	Ad5	0	419.597	65	32	1302	32	368	41.5	10.33	5068.53	32		5.21116e+07	1.00281e+08	1.46064e+08	67772426	3761982396	16572959387	6572744429	4843611297	36183886653	35932228996	22161199532	34484097259	70555156403	72360056061	56593730492	58176538486	-0.473324	0.322038	0.378947	-0.423924	5.21835	7.62315	6.2268	5.7852	8.71163	8.55976	8.70548	8.76477	9.93886	9.91772	9.66743	9.53227	4
L3-23K	L3-23K	Ad5	L3-23K	Ad5	0	82.329	59	13	167	13	204	23.1	8.47	458.13	13		7649014	6.87473e+06	13435615	8327029	3.62774e+07	783135288	80848574	1.54621e+07	6.51409e+08	7.16951e+08	4.762e+08	7.92635e+08	2239994047	2181942057	1701496803	1511830226	-3.24158	-3.54456	-3.06351	-3.44875	-1.47793	3.21973	-0.118334	-2.50601	2.91599	2.9125	3.16515	3.32164	4.96168	4.86622	4.61167	4.2662	4
L3-Hexon	L3-Hexon	Ad5	L3-Hexon	Ad5	0	1692.71	90	116	9446	116	952	107.9	5.35	28994.7	116		1117153930	1405589489	1384605105	1695425155	10691076239	137839000000	22346585212	14964449644	160572000000	166582000000	104554000000	155537000000	602105000000	491954000000	544901000000	529737000000	3.94876	4.1311	3.62376	4.22088	6.72519	10.6792	7.99229	7.41258	10.8614	10.7726	10.9436	10.938	13.0321	12.683	12.9347	12.719	4
L3-pVI	L3-pVI	Ad5	L3-pVI	Ad5	0	258.181	75	19	677	19	250	27	9.86	3080.67	19		168182	467377	4.64452e+07	2.00261e+06	9.17233e+08	7676830536	1799228113	1468025272	13321512812	11304865800	7472909578	13444167276	29944054416	35943462279	28208864147	23886762709	-8.74876	-7.4232	-1.27404	-5.50467	3.18221	6.5129	4.35768	4.06299	7.27004	6.89142	7.13718	7.40582	8.70238	8.90826	8.66294	8.24804	4
L4-100K	L4-100K	Ad5	L4-100K	Ad5	0	795.508	80	79	9734	56	807	90.2	5.85	28237.4	79		5.79958e+08	8.69574e+08	9.88816e+08	1021130234	29375256653	103999000000	47882408901	33131306354	178049000000	175064000000	109900000000	166880000000	448366000000	395892000000	351360000000	356266000000	3.00295	3.4383	3.13806	3.4894	8.18338	10.2728	9.09173	8.55924	11.0105	10.8443	11.0156	11.0396	12.6067	12.3696	12.3017	12.1467	4
L4-100K-33K	L4-100K-33K	Ad5	L4-100K-33K	Ad5	0	166.647	40	22	1707	13	327	35.7	4.69	4622.11	22		4.38407e+07	6.29787e+07	7.02936e+07	9.82396e+07	16011413613	49831160757	19518992156	17010356851	91113164960	92245640129	56687879329	68912451326	175858000000	166649000000	130838000000	155111000000	-0.722654	-0.349072	-0.676183	0.111676	7.30788	9.21137	7.79711	7.59745	10.0439	9.91996	10.0605	9.76361	11.2565	11.1213	10.8765	10.9471	4
L4-100Ktr3	L4-100Ktr3	Ad5	L4-100Ktr3	Ad5	0	100.274	53	15	715	3	182	19.2	5.44	1040.18	15		NA	NA	NA	NA	25987986	NA	NA	6648644	113060625	128470662	8.10146e+07	143345037	218728025	203449969	1.85771e+08	2.33923e+08	NA	NA	NA	NA	-1.95916	NA	NA	-3.72361	0.389519	0.432061	0.609839	0.85448	1.60539	1.44335	1.41646	1.57401	0
L4-100Ktr4	L4-100Ktr4	Ad5	L4-100Ktr4	Ad5	0	216.947	66	24	2302	1	273	29.4	5.25	5272.19	24		22463206	33058524	45101952	37370304	34998520	29898298	3541297	25415114	72157531	67195610	3.09118e+07	73060494	136294056	88378472	152903703	115208088	-1.68736	-1.27891	-1.31638	-1.28273	-1.52971	-1.4914	-4.6312	-1.78906	-0.258351	-0.502939	-0.780191	-0.11785	0.922984	0.240445	1.13556	0.552217	4
L4-100KTrunc33	L4-100KTrunc33	Ad5	L4-100KTrunc33	Ad5	0	80.932	44	16	1271	13	196	21.3	9.26	2940.67	16		4.38407e+07	6.29787e+07	7.02936e+07	9.82396e+07	16011413613	49831160757	19518992156	17010356851	91113164960	92245640129	56687879329	68912451326	175858000000	166649000000	130838000000	155111000000	-0.722654	-0.349072	-0.676183	0.111676	7.30788	9.21137	7.79711	7.59745	10.0439	9.91996	10.0605	9.76361	11.2565	11.1213	10.8765	10.9471	4
L4-22K	L4-22K	Ad5	L4-22K	Ad5	0	98.066	42	9	429	6	196	21.7	5.41	1527.07	9		6865133	23090086	24104844	18807238	3.05044e+08	2.63446e+08	1.62301e+08	2.6954e+08	5.85832e+08	7.9368e+08	2.75314e+08	5.52392e+08	9.09859e+08	4.63307e+08	6.72531e+08	5.00523e+08	-3.39756	-1.79666	-2.22025	-2.27334	1.59394	1.64797	0.887046	1.61768	2.76291	3.05918	2.37466	2.80068	3.6619	2.63064	3.27254	2.67141	4
L4-33K	L4-33K	Ad5	L4-33K	Ad5	0	113.819	45	16	1459	13	229	25.1	5.41	3838.92	16		4.38407e+07	6.29787e+07	7.02936e+07	9.82396e+07	16011413613	49831160757	19518992156	17010356851	91113164960	92245640129	56687879329	68912451326	175858000000	166649000000	130838000000	155111000000	-0.722654	-0.349072	-0.676183	0.111676	7.30788	9.21137	7.79711	7.59745	10.0439	9.91996	10.0605	9.76361	11.2565	11.1213	10.8765	10.9471	4
L4-pVIII	L4-pVIII	Ad5	L4-pVIII	Ad5	0	148.009	66	9	666	9	227	24.7	9.09	2598.83	9		46754024	1513442300	1.47666e+08	73370578	2265031682	5580248929	3448123735	9.03658e+08	10362175870	12613840071	7945369214	12610717516	14933183565	10997258959	11663929646	7274049610	-0.629834	4.23776	0.394697	-0.309424	4.48638	6.05272	5.29611	3.36296	6.90761	7.04949	7.22563	7.31349	7.69863	7.19967	7.38884	6.53266	4
L5-Fiber	L5-Fiber	Ad5	L5-Fiber	Ad5	0	516.251	81	42	5709	41	581	61.5	6.46	15798.7	42		5.35144e+08	6.62657e+08	7.7636e+08	9.41233e+08	4529663719	47203691619	12335476326	6637963944	72153918243	70279984758	48066655150	72700372498	189460000000	175358000000	169481000000	159988000000	2.88693	3.04626	2.78908	3.37186	5.48626	9.13322	7.13504	6.23985	9.70736	9.52759	9.82248	9.8408	11.3639	11.1948	11.2498	10.9917	4
L5-XZFiber	L5-XZFiber	Ad5	L5-XZFiber	Ad5	0	526.186	75	44	5727	41	644	68.8	6.84	15832.4	44		5.35144e+08	6.62657e+08	7.7636e+08	9.41233e+08	4529663719	47203691619	12335476326	6637963944	72153918243	70279984758	48066655150	72700372498	189460000000	175358000000	169481000000	159988000000	2.88693	3.04626	2.78908	3.37186	5.48626	9.13322	7.13504	6.23985	9.70736	9.52759	9.82248	9.8408	11.3639	11.1948	11.2498	10.9917	4
MLi	MLi	Ad5	MLi	Ad5	0	153.947	72	12	652	12	145	16.1	6.52	2523.08	12		2.58313e+07	71510430	1.27659e+08	6.47465e+07	2262386545	4447913637	2965360813	2363908118	12242465934	13041735209	7201940248	13696078196	24261892276	21766821172	22152485466	21424845243	-1.4858	-0.165782	0.184647	-0.489824	4.4847	5.72552	5.07851	4.75029	7.14818	7.09762	7.0839	7.4326	8.3988	8.18466	8.31426	8.09112	4
O00115	DNASE2	O00115	Deoxyribonuclease-2-alpha OS=Homo sapiens OX=9606 GN=DNASE2 PE=1 SV=2	Homo sapiens	0.035	2.21	3	1	5	1	360	39.6	8.05	10.9	1	DNASE2	8841422	9681627	17050774	12488492	15741781	7.16687e+06	16426468	11015364	11147945	NA	7856066	9528443	NA	NA	NA	NA	-3.03257	-3.05061	-2.71974	-2.86402	-2.6824	-3.55205	-2.41753	-2.99523	-2.95273	NA	-2.75646	-3.05663	NA	NA	NA	NA	4
O00116	AGPS	O00116	Alkyldihydroxyacetonephosphate synthase, peroxisomal OS=Homo sapiens OX=9606 GN=AGPS PE=1 SV=1	Homo sapiens	0	279.34	74	40	682	40	658	72.9	7.34	2271.07	40	AGPS	1447301620	1992822745	2338487515	2572046724	2618222062	1287114359	1716082524	1743668477	1937345033	1721583220	1002856629	1475598458	1258508984	1290510926	9.74208e+08	1392184470	4.3223	4.63474	4.37986	4.82215	4.69544	3.93653	4.28942	4.31124	4.48843	4.17629	4.23963	4.21821	4.1299	4.10855	3.80716	4.14725	4
O00139	KIF2A	O00139	Kinesin-like protein KIF2A OS=Homo sapiens OX=9606 GN=KIF2A PE=1 SV=3	Homo sapiens	0	106.872	44	27	253	26	706	79.9	6.68	574.05	27	KIF2A	3.8429e+08	4.53723e+08	4.86088e+08	405602486	3.64811e+08	3.07228e+08	3.17752e+08	3.57163e+08	3.63961e+08	4.55356e+08	2.12472e+08	2.94757e+08	3.32531e+08	3.08789e+08	3.15056e+08	387527675	2.4092	2.49981	2.11357	2.15737	1.85208	1.86977	1.85628	2.02377	2.07621	2.25762	2.00086	1.89451	2.20975	2.04529	2.17854	2.30227	4
O00142	TK2	O00142	Thymidine kinase 2, mitochondrial OS=Homo sapiens OX=9606 GN=TK2 PE=1 SV=4	Homo sapiens	0.012	3.062	8	1	1	1	265	31	8.46	3.6	1	TK2	NA	NA	1.68341e+06	NA	1428555	NA	NA	1.59518e+06	2621161	NA	NA	NA	NA	NA	NA	NA	NA	NA	-6.06011	NA	-6.14437	NA	NA	-5.78295	-5.04123	NA	NA	NA	NA	NA	NA	NA	1
O00148	DDX39A	O00148	ATP-dependent RNA helicase DDX39A OS=Homo sapiens OX=9606 GN=DDX39A PE=1 SV=2	Homo sapiens	0	228.504	57	30	967	13	427	49.1	5.68	2850.49	30	DDX39A	8.71076e+08	1095268443	1789872024	1582488537	1630994554	9.42635e+08	1338094968	1147856198	1338777907	1288851711	5.53038e+08	896689818	8.21908e+08	1089730417	699418512	8.15948e+08	3.5898	3.77121	3.99414	4.12143	4.0126	3.48716	3.93048	3.70805	3.95527	3.75864	3.38096	3.49959	3.51523	3.86457	3.32909	3.37645	4
O00151	PDLIM1	O00151	PDZ and LIM domain protein 1 OS=Homo sapiens OX=9606 GN=PDLIM1 PE=1 SV=4	Homo sapiens	0	143.413	81	19	329	19	329	36	7.02	993.58	19	PDLIM1	7.98458e+08	9.29923e+08	1056864275	1001702578	9.37366e+08	1211104227	1492432527	1123612650	1136700341	1058345559	9.1812e+08	1303257438	1112120705	1060702522	1295539963	1237141937	3.46422	3.53511	3.23407	3.46169	3.21354	3.84872	4.08797	3.67726	3.7192	3.47436	4.11227	4.03903	3.9515	3.82562	4.21842	3.97691	4
O00154	ACOT7	O00154	Cytosolic acyl coenzyme A thioester hydrolase OS=Homo sapiens OX=9606 GN=ACOT7 PE=1 SV=3	Homo sapiens	0	78.582	47	15	146	15	380	41.8	8.54	407.86	15	ACOT7	3.80917e+08	3.7373e+08	6.3153e+08	2.62111e+08	2.84927e+08	334700140	3.08147e+08	3.4084e+08	2.5206e+08	3.37024e+08	2.19587e+08	3.30771e+08	3.52884e+08	4.53512e+08	404072747	3.83353e+08	2.39648	2.21999	2.49121	1.52748	1.49552	1.99333	1.81199	1.95628	1.54619	1.82348	2.04838	2.06082	2.29545	2.59982	2.53755	2.28665	4
O00159	MYO1C	O00159	Unconventional myosin-Ic OS=Homo sapiens OX=9606 GN=MYO1C PE=1 SV=4	Homo sapiens	0	485.195	66	72	1752	70	1063	121.6	9.41	5381.73	72	MYO1C	5921569777	7216572441	8364360565	6405228246	11160179121	6764602384	7999552611	8026066710	6795562913	6353754702	3969683558	5583703496	5328301669	4961432665	4742210634	5869365864	6.35491	6.49124	6.21854	6.13848	6.78714	6.3304	6.51022	6.51381	6.29895	6.06016	6.22454	6.13814	6.21186	6.05136	6.09042	6.22311	4
O00161	SNAP23	O00161	Synaptosomal-associated protein 23 OS=Homo sapiens OX=9606 GN=SNAP23 PE=1 SV=1	Homo sapiens	0	38.491	55	8	61	8	211	23.3	5.01	194.37	8	SNAP23	6.49677e+08	473306133	1041682871	1327947261	1041062175	924001819	1262538207	1524609925	1037311847	9.61144e+08	795056222	9.94957e+08	879640529	2047995086	1657056477	1555351570	3.16673	2.56077	3.2132	3.86843	3.36491	3.45836	3.84663	4.11755	3.5872	3.33538	3.90464	3.64962	3.61317	4.77482	4.57349	4.30714	4
O00165	HAX1	O00165	HCLS1-associated protein X-1 OS=Homo sapiens OX=9606 GN=HAX1 PE=1 SV=2	Homo sapiens	0	29.366	36	5	41	5	279	31.6	4.92	125.07	5	HAX1	25727795	50563372	46381064	30946307	48548870	46641244	33989608	49756032	59178284	4.68449e+07	20706707	1.21654e+07	17891893	17804326	1.47812e+07	8.74846e+06	-1.4916	-0.665842	-1.27604	-1.55486	-1.05757	-0.849862	-1.36846	-0.819866	-0.544441	-1.02341	-1.35825	-2.70416	-2.00637	-2.07103	-2.23523	-3.16685	4
O00170	AIP	O00170	AH receptor-interacting protein OS=Homo sapiens OX=9606 GN=AIP PE=1 SV=2	Homo sapiens	0	71.835	50	13	122	13	330	37.6	6.29	325.34	13	AIP	7.43622e+07	1.21526e+08	2.15098e+08	1.58232e+08	144214775	1.73103e+08	2.14736e+08	2.1598e+08	200091690	2.44754e+08	120407060	2.28021e+08	139606401	2.58054e+08	2.06382e+08	217737684	0.0396459	0.599258	0.937347	0.799336	0.513135	1.04209	1.29094	1.29809	1.21309	1.36196	1.1815	1.52415	0.957624	1.78635	1.56825	1.47057	4
O00178	GTPBP1	O00178	GTP-binding protein 1 OS=Homo sapiens OX=9606 GN=GTPBP1 PE=1 SV=3	Homo sapiens	0	11.207	2	1	21	1	669	72.4	8.34	64.31	1	GTPBP1	708734	1.67652e+06	1646832	700181	1079029	1.77051e+06	2.4569e+06	2.58612e+06	2.04379e+06	1.78196e+06	1.84859e+06	2.27296e+06	1.19931e+06	588037	1.47689e+06	1.10156e+06	-6.67354	-5.58039	-6.09181	-7.02075	-6.5492	-5.56923	-5.15864	-5.08588	-5.40018	-5.73977	-4.84385	-5.1243	-5.9054	-6.9912	-5.55836	-6.15633	4
O00186	STXBP3	O00186	Syntaxin-binding protein 3 OS=Homo sapiens OX=9606 GN=STXBP3 PE=1 SV=2	Homo sapiens	0	100.278	42	21	227	21	592	67.7	7.8	691.16	21	STXBP3	2.75243e+08	3.99788e+08	5.69619e+08	3.81609e+08	4.73027e+08	2.75471e+08	3.2321e+08	2.74689e+08	3.23306e+08	436887094	1.92015e+08	2.88905e+08	2.00049e+08	2.27886e+08	1.88808e+08	2.2051e+08	1.92771	2.31723	2.34235	2.0694	2.22685	1.71236	1.88085	1.64498	1.90533	2.19789	1.8548	1.86558	1.47661	1.60699	1.43986	1.48882	4
O00189	AP4M1	O00189	AP-4 complex subunit mu-1 OS=Homo sapiens OX=9606 GN=AP4M1 PE=1 SV=2	Homo sapiens	0.017	2.725	2	1	1	1	453	49.9	7.2	0	1	AP4M1	NA	NA	1761678	NA	NA	1.73128e+06	2.72754e+06	2.81426e+06	2.46693e+06	NA	NA	666551	1794396	NA	1.30647e+06	NA	NA	NA	-5.99455	NA	NA	-5.60156	-5.00788	-4.96392	-5.12871	NA	NA	-6.89409	-5.3241	NA	-5.73525	NA	1
O00193	SMAP	O00193	Small acidic protein OS=Homo sapiens OX=9606 GN=SMAP PE=1 SV=1	Homo sapiens	0	78.528	34	9	148	9	183	20.3	4.72	545.17	9	C11orf58	8.29988e+08	5.33722e+08	1176868932	9.72869e+08	6.64888e+08	6.7061e+08	1128139897	8.14937e+08	7.16585e+08	721238179	499984792	5.95281e+08	5.28676e+08	7.56625e+08	5.65412e+08	7.2945e+08	3.5201	2.73408	3.38924	3.41955	2.71804	2.99594	3.68425	3.21387	3.05356	2.9211	3.23547	2.90855	2.87864	3.33825	3.02224	3.21478	4
O00194	RAB27B	O00194	Ras-related protein Rab-27B OS=Homo sapiens OX=9606 GN=RAB27B PE=1 SV=4	Homo sapiens	0	24.209	20	5	38	5	218	24.6	5.52	100.99	5	RAB27B	58782301	7.25743e+07	5.71691e+07	4.6264e+07	56172086	3.82172e+07	4.25023e+07	5.32263e+07	3.4016e+07	3.57077e+07	29860900	3.28718e+07	1.85426e+07	4.28712e+06	2.01119e+07	2.22239e+07	-0.299544	-0.144472	-0.974343	-0.974734	-0.847155	-1.13724	-1.04601	-0.722596	-1.34329	-1.41507	-0.830091	-1.27009	-1.95483	-4.12517	-1.79095	-1.82184	4
O00203	AP3B1	O00203	AP-3 complex subunit beta-1 OS=Homo sapiens OX=9606 GN=AP3B1 PE=1 SV=3	Homo sapiens	0	123.819	35	32	285	32	1094	121.2	6.04	571.38	32	AP3B1	7.22687e+08	6.24813e+08	1052791762	1078297072	1023489460	6.6564e+08	9.78656e+08	1029738088	7.8694e+08	7.78111e+08	3.80759e+08	7.11305e+08	4.73603e+08	7.65085e+08	6.88179e+08	7.01982e+08	3.32037	2.96142	3.2285	3.56799	3.34035	2.98521	3.47918	3.55139	3.18868	3.0306	2.84246	3.16545	2.71993	3.3543	3.30572	3.15941	4
O00204	SULT2B1	O00204	Sulfotransferase 2B1 OS=Homo sapiens OX=9606 GN=SULT2B1 PE=1 SV=2	Homo sapiens	0	12.563	13	3	15	3	365	41.3	5.4	40.44	3	SULT2B1	10666345	15641014	40615970	17756482	15838819	1.42533e+07	7.3666e+06	12685744	NA	9155532	5895883	11578501	5.72382e+06	1.57248e+06	2170827	4717421	-2.76186	-2.3586	-1.46753	-2.35628	-2.67354	-2.56017	-3.57448	-2.79154	NA	-3.37859	-3.17056	-2.77549	-3.65062	-5.57214	-5.00268	-4.05788	4
O00206	TLR4	O00206	Toll-like receptor 4 OS=Homo sapiens OX=9606 GN=TLR4 PE=1 SV=2	Homo sapiens	0.088	1.624	1	1	1	1	839	95.6	6.3	0	1	TLR4	10243318	4.32651e+06	27741910	18172574	24519716	25420408	8.16669e+06	17413162	10837797	27554314	4335329	8864756	7.6333e+06	4407306	7989826	NA	-2.82024	-4.21266	-2.01751	-2.32286	-2.04306	-1.72548	-3.42573	-2.33457	-2.99343	-1.78903	-3.61413	-3.16079	-3.2353	-4.08528	-3.12276	NA	4
O00213	APBB1	O00213	Amyloid-beta A4 precursor protein-binding family B member 1 OS=Homo sapiens OX=9606 GN=APBB1 PE=1 SV=2	Homo sapiens	0.001	7.894	4	2	12	2	710	77.2	5.06	23.47	2	APBB1	2610525	2.33914e+06	5131097	4.28774e+06	6.02325e+06	3.79028e+06	6369670	6278084	5.4012e+06	3.36088e+06	2274904	3.31046e+06	NA	NA	NA	NA	-4.79251	-5.09989	-4.45223	-4.40633	-4.06839	-4.47109	-3.78426	-3.80635	-3.99815	-4.82439	-4.54447	-4.58184	NA	NA	NA	NA	4
O00217	NDUFS8	O00217	NADH dehydrogenase [ubiquinone] iron-sulfur protein 8, mitochondrial OS=Homo sapiens OX=9606 GN=NDUFS8 PE=1 SV=1	Homo sapiens	0	58.417	51	10	192	10	210	23.7	6.34	544.81	10	NDUFS8	5.37666e+08	6.62132e+08	8.82801e+08	7.25158e+08	8.1199e+08	4.21494e+08	551402048	6.43275e+08	6.14586e+08	5.26758e+08	3.23959e+08	4.67701e+08	3.66675e+08	408071021	3.65472e+08	4.35152e+08	2.89372	3.04511	2.97444	2.9956	3.00639	2.32598	2.65148	2.87262	2.83204	2.46776	2.60939	2.56057	2.35076	2.4475	2.3927	2.46949	4
O00220	TNFRSF10A	O00220	Tumor necrosis factor receptor superfamily member 10A OS=Homo sapiens OX=9606 GN=TNFRSF10A PE=1 SV=3	Homo sapiens	0	20.467	12	4	19	4	468	50.1	7.03	56.73	4	TNFRSF10A	1.91818e+07	62972122	42755023	3.59861e+07	87411996	24429543	3.07553e+07	54774859	10974626	6.35097e+06	20199036	26368299	2711533	7.0167e+06	7.71543e+06	39538578	-1.91519	-0.349222	-1.39348	-1.33718	-0.209175	-1.78284	-1.51272	-0.681226	-2.97533	-3.90625	-1.39406	-1.58814	-4.72849	-3.41439	-3.17318	-0.990693	4
O00231	PSMD11	O00231	26S proteasome non-ATPase regulatory subunit 11 OS=Homo sapiens OX=9606 GN=PSMD11 PE=1 SV=3	Homo sapiens	0	203.782	82	35	592	35	422	47.4	6.48	1475.61	35	PSMD11	4300821316	4473821112	6076202662	4963475797	6717951690	5049896790	4575343638	4492591351	4875546656	5192054739	2861985007	4581345338	3806523487	3121212892	3486384148	3513898477	5.89355	5.80143	5.75745	5.77058	6.05487	5.90865	5.70418	5.67666	5.81992	5.76886	5.75253	5.85268	5.72666	5.38271	5.64659	5.48298	4
O00232	PSMD12	O00232	26S proteasome non-ATPase regulatory subunit 12 OS=Homo sapiens OX=9606 GN=PSMD12 PE=1 SV=3	Homo sapiens	0	223.412	66	33	709	33	456	52.9	7.65	2000.61	33	PSMD12	1236623124	1522529597	2157558639	1876789103	2275429678	2089970712	2064188902	2151127395	2070905762	1841427632	1046784973	1872071460	1521127630	1799201434	1743229736	1626767070	4.09534	4.24639	4.26368	4.3675	4.49299	4.63588	4.55588	4.61421	4.58461	4.27338	4.30148	4.56155	4.40332	4.58796	4.64663	4.37191	4
O00233	PSMD9	O00233	26S proteasome non-ATPase regulatory subunit 9 OS=Homo sapiens OX=9606 GN=PSMD9 PE=1 SV=3	Homo sapiens	0	52.41	47	9	166	9	223	24.7	6.95	418.27	9	PSMD9	3.0871e+08	2.38278e+08	4.1944e+08	4.12294e+08	3.65655e+08	4.28109e+08	5.33367e+08	4.20182e+08	3.72202e+08	4.16776e+08	2.39477e+08	3.7487e+08	3.77448e+08	481647061	4.81675e+08	562977394	2.09326	1.57064	1.90082	2.18098	1.85541	2.34844	2.6035	2.2582	2.10851	2.1299	2.17347	2.24138	2.39253	2.68665	2.79099	2.84105	4
O00241	SIRPB1	O00241	Signal-regulatory protein beta-1 OS=Homo sapiens OX=9606 GN=SIRPB1 PE=1 SV=5	Homo sapiens	0.002	6.016	3	2	2	2	398	43.2	6.52	2.91	2	SIRPB1	5.65271e+06	1.70527e+07	14739889	9412920	34090500	5.7169e+07	8036054	2.98017e+07	29370788	54831961	NA	11179288	31706424	16112685	27811166	11404726	-3.67791	-2.23393	-2.92985	-3.27191	-1.56763	-0.556232	-3.44899	-1.55935	-1.55512	-0.796289	NA	-2.82612	-1.1809	-2.21506	-1.32333	-2.78432	4
O00244	ATOX1	O00244	Copper transport protein ATOX1 OS=Homo sapiens OX=9606 GN=ATOX1 PE=1 SV=1	Homo sapiens	0	16.036	40	4	20	4	68	7.4	7.24	25.35	4	ATOX1	NA	9944347	20055261	11637165	10488813	35770101	21415676	16749752	15703007	30373536	14235208	25759356	5.4734e+07	84466968	64467899	4.71204e+07	NA	-3.01198	-2.48559	-2.96588	-3.26815	-1.23271	-2.03489	-2.3906	-2.45846	-1.64849	-1.89888	-1.62185	-0.393236	0.175135	-0.110414	-0.737603	3
O00255	MEN1	O00255	Menin OS=Homo sapiens OX=9606 GN=MEN1 PE=1 SV=4	Homo sapiens	0	39.005	18	6	39	6	615	68	6.55	164.29	6	MEN1	3.2024e+07	1.02457e+08	3.32952e+07	1.95783e+07	161316482	2.42825e+07	9.26479e+07	2.42145e+07	2.46177e+07	3.53712e+07	6.14601e+07	1.52643e+08	7.19908e+06	43879992	6.49241e+06	3.37458e+06	-1.17577	0.353018	-1.75426	-2.21536	0.674815	-1.79155	0.0781964	-1.85887	-1.80981	-1.42873	0.211309	0.94514	-3.31979	-0.769685	-3.42217	-4.54117	4
O00257	CBX4	O00257	E3 SUMO-protein ligase CBX4 OS=Homo sapiens OX=9606 GN=CBX4 PE=1 SV=3	Homo sapiens	0.022	2.441	1	1	5	1	560	61.3	9.36	5.93	1	CBX4	NA	12808523	27694938	16094846	13298797	18499972	3235927	13093014	NA	NA	NA	NA	NA	NA	NA	NA	NA	-2.64683	-2.01995	-2.49802	-2.92571	-2.18394	-4.7613	-2.74595	NA	NA	NA	NA	NA	NA	NA	NA	3
O00258	GET1	O00258	Guided entry of tail-anchored proteins factor 1 OS=Homo sapiens OX=9606 GN=GET1 PE=1 SV=2	Homo sapiens	0	13.74	25	3	19	3	174	19.8	9.67	43.88	3	WRB	7.67962e+06	2.55936e+07	21604654	25928346	38717718	6032109	14100916	24355879	25124074	25197375	4609130	1.82505e+07	6.80006e+06	8635613	5697999	6476392	-3.23582	-1.64815	-2.37823	-1.81009	-1.38401	-3.80073	-2.63776	-1.85047	-1.78043	-1.91803	-3.52578	-2.11901	-3.40205	-3.11488	-3.61047	-3.60069	4
O00264	PGRMC1	O00264	Membrane-associated progesterone receptor component 1 OS=Homo sapiens OX=9606 GN=PGRMC1 PE=1 SV=3	Homo sapiens	0	89.456	69	15	275	14	195	21.7	4.7	816.87	15	PGRMC1	1966444509	2913873372	4187841287	3118986642	3762744643	2574774151	3247291366	2826914250	2719086086	2093884489	1086502296	1767121465	1129739890	1237580647	1157827312	1161076734	4.76452	5.18286	5.22049	5.10031	5.21864	4.93684	5.20954	5.00834	4.97747	4.45873	4.3552	4.47831	3.97417	4.04813	4.05628	3.88537	4
O00267	SUPT5H	O00267	Transcription elongation factor SPT5 OS=Homo sapiens OX=9606 GN=SUPT5H PE=1 SV=1	Homo sapiens	0	251.47	47	40	523	40	1087	120.9	5.06	1509.5	40	SUPT5H	7.69192e+08	9.93944e+08	1099740213	1211349202	9.51578e+08	6.82593e+08	1042079324	1002581615	9.50035e+08	1080578092	6.27593e+08	9.20669e+08	4.15504e+08	5.42787e+08	5.64863e+08	7.35274e+08	3.41035	3.63116	3.29145	3.73585	3.23525	3.02149	3.56977	3.51283	3.46041	3.50436	3.56341	3.53767	2.53112	2.85906	3.02084	3.22626	4
O00273	DFFA	O00273	DNA fragmentation factor subunit alpha OS=Homo sapiens OX=9606 GN=DFFA PE=1 SV=1	Homo sapiens	0	77.714	44	12	156	12	331	36.5	4.79	403.07	12	DFFA	1.23841e+08	8.97243e+07	1.50623e+08	1.54951e+08	112285613	9.98735e+07	219248039	1.22476e+08	181514637	1.49799e+08	1.02605e+08	180618808	9.87821e+07	174288582	1.25012e+08	143556018	0.775486	0.161568	0.423297	0.769106	0.152095	0.248638	1.32094	0.479694	1.07251	0.653661	0.950689	1.18793	0.458584	1.22015	0.844996	0.869587	4
O00291	HIP1	O00291	Huntingtin-interacting protein 1 OS=Homo sapiens OX=9606 GN=HIP1 PE=1 SV=5	Homo sapiens	0	135.744	36	26	189	26	1037	116.1	5.3	465.41	26	HIP1	203827483	2.62786e+08	462393276	4.19381e+08	4.09389e+08	5.29341e+08	4.09499e+08	5.32933e+08	3.57188e+08	266135476	1.84639e+08	3.66059e+08	2.75729e+08	3.4846e+08	3.2081e+08	3.75394e+08	1.49435	1.71188	2.04148	2.20557	2.0184	2.65466	2.22224	2.60114	2.04911	1.48279	1.79829	2.20706	1.9395	2.21967	2.20465	2.25638	4
O00299	CLIC1	O00299	Chloride intracellular channel protein 1 OS=Homo sapiens OX=9606 GN=CLIC1 PE=1 SV=4	Homo sapiens	0	123.423	82	19	503	18	241	26.9	5.17	1364.52	19	CLIC1	1418142345	1671004201	2537039247	1996858240	2104856345	2214864305	2798934376	2151283590	2341696398	2270161146	1588417706	2302309952	2528644658	2477871433	2387582660	2375584727	4.29294	4.38064	4.49743	4.45696	4.38057	4.71961	4.99518	4.61431	4.76191	4.57535	4.9031	4.85999	5.13655	5.0497	5.10041	4.91819	4
O00303	EIF3F	O00303	Eukaryotic translation initiation factor 3 subunit F OS=Homo sapiens OX=9606 GN=EIF3F PE=1 SV=1	Homo sapiens	0	156.765	63	17	550	17	357	37.5	5.45	1817.05	17	EIF3F	1906190993	2212611196	2812418074	2383912844	2796229478	2453434162	2974787187	2529793661	2834279303	2614997861	1452322043	2572581957	1877509871	1817552708	1823217206	1740580614	4.71963	4.78567	4.64609	4.71256	4.79034	4.8672	5.08309	4.84813	5.03733	4.77936	4.77387	5.02013	4.707	4.6026	4.71135	4.46947	4
O00308	WWP2	O00308	NEDD4-like E3 ubiquitin-protein ligase WWP2 OS=Homo sapiens OX=9606 GN=WWP2 PE=1 SV=2	Homo sapiens	0	10.411	4	3	17	2	870	98.9	7.12	42.21	3	WWP2	379611	917926	NA	613834	316378	722455	576042	NA	NA	NA	NA	NA	NA	NA	NA	NA	-7.57426	-6.44941	NA	-7.21063	-8.31921	-6.86241	-7.25124	NA	NA	NA	NA	NA	NA	NA	NA	NA	3
O00330	PDHX	O00330	Pyruvate dehydrogenase protein X component, mitochondrial OS=Homo sapiens OX=9606 GN=PDHX PE=1 SV=3	Homo sapiens	0	48.606	27	10	98	10	501	54.1	8.66	269.59	10	PDHX	237777909	2.99513e+08	3.66017e+08	2.67905e+08	328801834	250546619	2.12478e+08	2.09145e+08	187976265	2.25382e+08	1.31232e+08	2.61327e+08	1.67683e+08	137967962	1.23877e+08	180593338	1.71662	1.90061	1.70427	1.55903	1.70214	1.57554	1.27569	1.25169	1.12298	1.243	1.3057	1.72084	1.22199	0.883015	0.831846	1.20072	4
O00399	DCTN6	O00399	Dynactin subunit 6 OS=Homo sapiens OX=9606 GN=DCTN6 PE=1 SV=1	Homo sapiens	0	15.639	18	4	36	4	190	20.7	6.32	17.79	4	DCTN6	19635226	1.59737e+07	2.98774e+07	1.88214e+07	2.57963e+07	3.57211e+07	2.66065e+07	2.00845e+07	2.68314e+07	3.11666e+07	5.68657e+06	2.50072e+07	3.41779e+07	2.31817e+07	2.32163e+07	1.80061e+07	-1.88148	-2.32823	-1.91052	-2.27225	-1.96984	-1.23469	-1.72178	-2.12866	-1.68558	-1.6113	-3.22271	-1.6646	-1.07261	-1.69027	-1.58385	-2.12547	4
O00400	SLC33A1	O00400	Acetyl-coenzyme A transporter 1 OS=Homo sapiens OX=9606 GN=SLC33A1 PE=1 SV=1	Homo sapiens	0	26.309	11	4	55	4	549	60.9	7.33	150.7	4	SLC33A1	6541304	4.42277e+06	1.21405e+07	1.82237e+07	1.76606e+07	1.40639e+07	2.06335e+07	2.4822e+07	1.35353e+07	9.07551e+06	9.58797e+06	1.35871e+07	4.45166e+06	6.83885e+06	7.13159e+06	3.46302e+06	-3.46727	-4.18091	-3.20974	-2.31881	-2.51647	-2.57946	-2.08856	-1.82313	-2.67277	-3.39125	-2.46905	-2.54471	-4.01326	-3.45143	-3.2867	-4.50385	4
O00401	WASL	O00401	Neural Wiskott-Aldrich syndrome protein OS=Homo sapiens OX=9606 GN=WASL PE=1 SV=2	Homo sapiens	0	42.41	23	8	51	8	505	54.8	7.93	177.4	8	WASL; ASB15	1.51615e+07	1.33954e+07	5.38604e+07	22735122	47341131	7.8331e+07	8.98403e+07	53262374	32106997	5.3687e+07	4.48155e+07	20912354	5.00964e+07	55501892	55180933	44230510	-2.25451	-2.58219	-1.06035	-1.9997	-1.09391	-0.101882	0.0338064	-0.721626	-1.42662	-0.826729	-0.244341	-1.92259	-0.520966	-0.430715	-0.334824	-0.828913	4
O00410	IPO5	O00410	Importin-5 OS=Homo sapiens OX=9606 GN=IPO5 PE=1 SV=4	Homo sapiens	0	497.03	70	57	1242	54	1097	123.6	4.94	4307.19	57	IPO5	2255734853	2714406879	4186637930	3511426037	3652002177	3512910782	3964420433	3733117915	3667745302	3395166643	2180603823	3607397986	3549319995	3662779740	3374828781	3653361690	4.96253	5.08056	5.22008	5.27129	5.17554	5.38506	5.49741	5.40949	5.40925	5.15604	5.36024	5.50787	5.62573	5.61354	5.59968	5.53913	4
O00411	POLRMT	O00411	DNA-directed RNA polymerase, mitochondrial OS=Homo sapiens OX=9606 GN=POLRMT PE=1 SV=2	Homo sapiens	0	204.088	38	32	350	32	1230	138.5	8.98	1054.95	32	POLRMT	3.51836e+08	479516103	777385246	6.25833e+08	6.54095e+08	3.15343e+08	451322458	4.78015e+08	4.69505e+08	4.41296e+08	1.69083e+08	2.71703e+08	1.7715e+08	215183981	1.60911e+08	165555984	2.28191	2.57957	2.79098	2.78308	2.69443	1.90739	2.36253	2.44424	2.44356	2.21237	1.67132	1.77702	1.30122	1.52425	1.2092	1.07529	4
O00422	SAP18	O00422	Histone deacetylase complex subunit SAP18 OS=Homo sapiens OX=9606 GN=SAP18 PE=1 SV=1	Homo sapiens	0	100.588	83	16	303	16	153	17.6	9.35	643.26	16	SAP18	1257554374	1102424581	1864091969	1514901078	2024826110	1193161853	1276370059	1380544107	1526355456	1565191692	9.06445e+08	1176615314	9.7911e+08	8.6459e+08	8.529e+08	9.4796e+08	4.11955	3.7806	4.05276	4.05846	4.32465	3.82718	3.86235	3.97435	4.14444	4.03889	4.0938	3.89156	3.76773	3.53069	3.61531	3.5928	4
O00423	EML1	O00423	Echinoderm microtubule-associated protein-like 1 OS=Homo sapiens OX=9606 GN=EML1 PE=1 SV=3	Homo sapiens	0	16.98	8	5	24	5	815	89.8	7.06	43.47	5	EML1	5506566	29288639	9277777	11610164	1.99913e+07	12290230	29326561	6.76896e+06	NA	4.00858e+06	4.89399e+06	17666526	12427286	30387812	2.05132e+07	1.71008e+07	-3.7157	-1.45359	-3.59772	-2.96923	-2.33763	-2.77395	-1.58135	-3.69774	NA	-4.57014	-3.43926	-2.16592	-2.53216	-1.29976	-1.76244	-2.19989	4
O00425	IGF2BP3	O00425	Insulin-like growth factor 2 mRNA-binding protein 3 OS=Homo sapiens OX=9606 GN=IGF2BP3 PE=1 SV=2	Homo sapiens	0	131.139	48	24	335	21	579	63.7	8.87	928.28	24	IGF2BP3	440910180	8.10554e+08	9.88187e+08	1243784901	1064837465	830050824	4.4685e+08	8.23771e+08	989246134	956361546	1026707454	1338532733	1204634753	8.2019e+08	9.04127e+08	1197619948	2.60749	3.3369	3.13714	3.77397	3.39749	3.30366	2.34817	3.22943	3.51875	3.32818	4.27354	4.07757	4.06678	3.45463	3.69946	3.93007	4
O00429	DNM1L	O00429	Dynamin-1-like protein OS=Homo sapiens OX=9606 GN=DNM1L PE=1 SV=2	Homo sapiens	0	325.137	68	43	655	43	736	81.8	6.81	2061.33	43	DNM1L	5.27588e+08	7.1831e+08	1113050665	8.1778e+08	9.7431e+08	1161175552	1252104583	9.93189e+08	1016276023	1012312655	4.83569e+08	9.17565e+08	1044762044	1092091071	1167327832	9.63719e+08	2.86642	3.1626	3.3088	3.16902	3.26931	3.78798	3.83466	3.49925	3.55765	3.41021	3.18731	3.5328	3.86136	3.8677	4.06807	3.61659	4
O00442	RTCA	O00442	RNA 3'-terminal phosphate cyclase OS=Homo sapiens OX=9606 GN=RTCA PE=1 SV=1	Homo sapiens	0	42.672	33	8	83	8	366	39.3	7.85	282.63	8	RTCA	9.4421e+07	123080424	1.61529e+08	1.37993e+08	124609154	1.38949e+08	1.46926e+08	1.18594e+08	1.47535e+08	8.20278e+07	6.48522e+07	1.26017e+08	1.07992e+08	1.03831e+08	1.30478e+08	7.22062e+07	0.384176	0.617598	0.524147	0.601896	0.302325	0.725018	0.743466	0.433214	0.773479	-0.215189	0.288809	0.6686	0.587174	0.472925	0.906736	-0.121833	4
O00443	PIK3C2A	O00443	Phosphatidylinositol 4-phosphate 3-kinase C2 domain-containing subunit alpha OS=Homo sapiens OX=9606 GN=PIK3C2A PE=1 SV=2	Homo sapiens	0	88.883	15	19	108	19	1686	190.6	8.02	303.12	19	PIK3C2A	1.95052e+07	5.49279e+07	9.7137e+07	49019512	9.64555e+07	6.4824e+07	6.2051e+07	5.93176e+07	5.08378e+07	1.23548e+08	2.52727e+07	4.53883e+07	4.01952e+07	5.09086e+07	3.04924e+07	3.33327e+07	-1.89106	-0.546392	-0.209553	-0.891274	-0.0671446	-0.374942	-0.500104	-0.566276	-0.763601	0.375701	-1.07076	-0.80462	-0.838646	-0.555335	-1.19054	-1.23701	4
O00458	IFRD1	O00458	Interferon-related developmental regulator 1 OS=Homo sapiens OX=9606 GN=IFRD1 PE=1 SV=4	Homo sapiens	0	8.602	3	1	5	1	451	50.2	7.18	8.3	1	IFRD1	NA	NA	NA	NA	NA	NA	NA	NA	4.01338e+06	NA	NA	4.35928e+06	NA	NA	NA	NA	NA	NA	NA	NA	NA	NA	NA	NA	-4.42661	NA	NA	-4.18478	NA	NA	NA	NA	0
O00461	GOLIM4	O00461	Golgi integral membrane protein 4 OS=Homo sapiens OX=9606 GN=GOLIM4 PE=1 SV=1	Homo sapiens	0	84.824	33	18	98	18	696	81.8	4.77	248.22	18	GOLIM4	8.07764e+07	8.13156e+07	8.05833e+07	1.35934e+08	1.5437e+08	1.00205e+08	89636860	9.94926e+07	104454900	48917944	49038705	7.53859e+07	4.07498e+07	4.82194e+07	4.43236e+07	97793178	0.159006	0.0195977	-0.479093	0.580206	0.611305	0.253418	0.0305364	0.179854	0.275299	-0.960939	-0.114421	-0.0726497	-0.818876	-0.633635	-0.650924	0.315777	4
O00468	AGRN	O00468	Agrin OS=Homo sapiens OX=9606 GN=AGRN PE=1 SV=6	Homo sapiens	0	52.56	7	11	70	11	2068	217.2	6.39	206.42	11		8.79176e+07	9.8818e+07	144850695	1.28754e+08	1.31429e+08	1.06668e+08	9.75301e+07	1.22249e+08	5.00353e+07	4.47063e+07	2.04453e+07	5.70406e+07	2.05535e+07	3.78179e+07	2.93163e+07	2.99046e+07	0.281226	0.300838	0.366917	0.501916	0.379195	0.343598	0.152286	0.477014	-0.786561	-1.09083	-1.37658	-0.47495	-1.80629	-0.984185	-1.24729	-1.39359	4
O00469	PLOD2	O00469	Procollagen-lysine,2-oxoglutarate 5-dioxygenase 2 OS=Homo sapiens OX=9606 GN=PLOD2 PE=1 SV=2	Homo sapiens	0	261.457	59	38	892	38	737	84.6	6.71	2541.79	38	PLOD2	3609821885	3700463056	5494265376	5173689620	4826851100	2646011488	3553285121	3756522694	3345200026	3641935931	1816452174	2928373680	1629725578	1795380154	1732690087	1889888679	5.64086	5.52763	5.61221	5.83043	5.57794	4.97621	5.33946	5.41851	5.27645	5.25726	5.09664	5.20701	4.50281	4.58489	4.63788	4.5882	4
O00471	EXOC5	O00471	Exocyst complex component 5 OS=Homo sapiens OX=9606 GN=EXOC5 PE=1 SV=1	Homo sapiens	0	58.362	24	12	84	12	708	81.8	6.71	235.98	12	EXOC5	6.57382e+07	103442565	5.66189e+07	2.53044e+07	49073117	1.41961e+08	79161314	1.40621e+08	4.20207e+07	1.05036e+08	4.55236e+07	5.67064e+07	8.26767e+07	7.68551e+07	1.08e+08	9.48485e+07	-0.138194	0.366818	-0.988293	-1.84523	-1.04207	0.755958	-0.148764	0.679004	-1.0384	0.141511	-0.221731	-0.48343	0.201814	0.0388948	0.633956	0.271667	4
O00479	HMGN4	O00479	High mobility group nucleosome-binding domain-containing protein 4 OS=Homo sapiens OX=9606 GN=HMGN4 PE=1 SV=3	Homo sapiens	0	39.087	58	6	66	4	90	9.5	10.48	120.44	6	HMGN4	1.59746e+08	88843734	238404864	103906824	110463296	6.5135e+07	67978412	75329776	65864554	66057699	57355296	4.47537e+07	83199624	41207110	3.22972e+07	49322306	1.14278	0.147338	1.08577	0.192596	0.128485	-0.368032	-0.368484	-0.221516	-0.390001	-0.527579	0.111579	-0.82494	0.210904	-0.860355	-1.10758	-0.671713	4
O00483	NDUFA4	O00483	Cytochrome c oxidase subunit NDUFA4 OS=Homo sapiens OX=9606 GN=NDUFA4 PE=1 SV=1	Homo sapiens	0	28.572	78	6	123	6	81	9.4	9.38	266.73	6	NDUFA4	870255824	9.8613e+08	1763090050	918236956	1495434756	9.05504e+08	7.61953e+08	1092804835	1157371739	1242539447	528748034	8.25387e+08	7.66463e+08	646428013	6.31472e+08	7.17052e+08	3.58844	3.61977	3.97239	3.33617	3.88742	3.42919	3.11808	3.63715	3.74521	3.70584	3.31617	3.38005	3.41447	3.11116	3.18165	3.19005	4
O00487	PSMD14	O00487	26S proteasome non-ATPase regulatory subunit 14 OS=Homo sapiens OX=9606 GN=PSMD14 PE=1 SV=1	Homo sapiens	0	143.948	81	18	363	18	310	34.6	6.52	920.64	18	PSMD14	1090746542	1231366609	1704507142	1597498784	1619594757	1251272327	1653320070	1531424003	1367320942	1440792087	5.24731e+08	1119807863	896285035	1312592992	1316547864	1038490178	3.91425	3.94018	3.92364	4.13505	4.00249	3.89579	4.23567	4.12399	3.9857	3.91942	3.30516	3.82016	3.64021	4.13302	4.24162	3.72439	4
O00488	ZNF593	O00488	Zinc finger protein 593 OS=Homo sapiens OX=9606 GN=ZNF593 PE=1 SV=2	Homo sapiens	0.003	4.868	10	1	3	1	134	15.2	9.82	7.75	1	ZNF593	NA	11631233	NA	NA	30237005	30406371	19146496	14874843	2712017	26701580	1.38336e+07	31655055	25051172	69920240	24578828	21846448	NA	-2.78593	NA	NA	-1.74069	-1.46709	-2.19647	-2.56187	-4.99207	-1.83438	-1.94017	-1.32451	-1.5208	-0.0975352	-1.50158	-1.84655	1
O00499	BIN1	O00499	Myc box-dependent-interacting protein 1 OS=Homo sapiens OX=9606 GN=BIN1 PE=1 SV=1	Homo sapiens	0	64.884	29	10	93	10	593	64.7	5.06	358.09	10	BIN1	1.4766e+08	7.73832e+07	9.37101e+07	2.15619e+08	9.11152e+07	1.38347e+08	1.7642e+08	8.64777e+07	8.32758e+07	67999393	7.42154e+07	6.3769e+07	133510213	2.3341e+08	1.27467e+08	222816598	1.02929	-0.0519123	-0.261373	1.24579	-0.149315	0.718748	1.00739	-0.0224059	-0.0516111	-0.485779	0.483379	-0.31409	0.893204	1.64154	0.873056	1.50383	4
O00505	KPNA3	O00505	Importin subunit alpha-4 OS=Homo sapiens OX=9606 GN=KPNA3 PE=1 SV=2	Homo sapiens	0	98.086	48	16	250	13	521	57.8	4.94	880.65	16	KPNA3	2.3626e+08	3.05454e+08	4.02316e+08	3.26734e+08	3.58231e+08	4.77484e+08	4.57497e+08	3.17526e+08	4.65572e+08	3.77234e+08	2.46188e+08	5.23801e+08	3.62871e+08	4.29227e+08	3.27158e+08	3.98108e+08	1.70738	1.92895	1.84068	1.84542	1.82582	2.50592	2.38214	1.85406	2.43143	1.98608	2.21334	2.724	2.33571	2.52042	2.23292	2.34113	4
O00507	USP9Y	O00507	Probable ubiquitin carboxyl-terminal hydrolase FAF-Y OS=Homo sapiens OX=9606 GN=USP9Y PE=2 SV=2	Homo sapiens	0	115.817	11	23	228	23	2555	290.9	5.86	598.85	23	USP9Y	1.33145e+08	1.84833e+08	2.23905e+08	1.73596e+08	2.46149e+08	2.0767e+08	1.9077e+08	2.23436e+08	1.65015e+08	1.86114e+08	7.77913e+07	1.75933e+08	2.57208e+08	1.73821e+08	2.25819e+08	1.40957e+08	0.880006	1.20422	0.995237	0.933036	1.28446	1.30476	1.12021	1.34705	0.935019	0.966811	0.551269	1.15001	1.83919	1.21627	1.6981	0.843227	4
O00541	PES1	O00541	Pescadillo homolog OS=Homo sapiens OX=9606 GN=PES1 PE=1 SV=1	Homo sapiens	0	204.763	64	38	658	37	588	68	7.33	1594.74	38	PES1	2010665502	2064333727	2823906930	2507015246	2989874597	1646517808	1998041121	2262243124	2203299752	1999539189	1158877657	1798859232	7.22311e+08	8.40612e+08	1340609748	8.70468e+08	4.79661	4.6856	4.65198	4.7852	4.88694	4.29181	4.50889	4.68687	4.67402	4.39222	4.44824	4.504	3.32887	3.49011	4.26775	3.46977	4
O00560	SDCBP	O00560	Syntenin-1 OS=Homo sapiens OX=9606 GN=SDCBP PE=1 SV=1	Homo sapiens	0	17.902	31	5	31	5	298	32.4	7.53	85.22	5	SDCBP	6.45923e+07	5.99525e+07	1.17686e+08	9.41212e+07	9.18263e+07	9.6521e+07	1.1796e+08	8.41092e+07	62462056	9.29558e+07	4.67184e+07	95558876	32024382	44549656	26476076	59931688	-0.163564	-0.420112	0.0672874	0.0498959	-0.138105	0.199378	0.426676	-0.0624759	-0.466521	-0.0347591	-0.184351	0.26945	-1.1665	-0.747835	-1.3943	-0.390633	4
O00566	MPHOSPH10	O00566	U3 small nucleolar ribonucleoprotein protein MPP10 OS=Homo sapiens OX=9606 GN=MPHOSPH10 PE=1 SV=2	Homo sapiens	0	90.721	29	17	147	17	681	78.8	4.86	439.38	17	MPHOSPH10	4.20079e+08	426671824	7.09912e+08	3.67109e+08	7.80446e+08	276404930	3.7214e+08	3.84031e+08	3.85187e+08	5.3682e+08	2.2035e+08	298856469	1.64347e+08	58095224	1.30801e+08	2.10298e+08	2.53766	2.41112	2.65999	2.01351	2.94922	1.71725	2.08422	2.12841	2.15799	2.49506	2.05338	1.91444	1.193	-0.364825	0.910296	1.42041	4
O00567	NOP56	O00567	Nucleolar protein 56 OS=Homo sapiens OX=9606 GN=NOP56 PE=1 SV=4	Homo sapiens	0	343.982	71	40	1036	40	594	66	9.19	3477.73	40	NOP56	3579663886	4141732652	4795896420	4104562934	4707544889	2515723150	3287093085	2997595955	3440962638	3506505695	2009164090	2830954636	2598977266	1966783202	2274290864	2559608976	5.62876	5.69016	5.41608	5.49646	5.54183	4.90337	5.22712	5.09292	5.31717	5.20259	5.24211	5.1582	5.17613	4.71644	5.03028	5.02583	4
O00571	DDX3X	O00571	ATP-dependent RNA helicase DDX3X OS=Homo sapiens OX=9606 GN=DDX3X PE=1 SV=3	Homo sapiens	0	338.825	65	46	1245	16	662	73.2	7.18	3471.01	46	DDX3X	1354133770	1728097043	2382784938	1928614289	2255910550	2219309889	2690717352	2391483076	2410376833	2080767011	1084738336	1600217615	1475783127	1793426089	1529230909	1696062458	4.2263	4.42911	4.40693	4.4068	4.48056	4.7225	4.93829	4.76702	4.80361	4.44967	4.35286	4.33518	4.35966	4.58332	4.45767	4.43209	4
O00584	RNASET2	O00584	Ribonuclease T2 OS=Homo sapiens OX=9606 GN=RNASET2 PE=1 SV=2	Homo sapiens	0.004	4.308	7	1	2	1	256	29.5	7.08	6.52	1	RNASET2	1.7592e+06	NA	NA	NA	NA	NA	NA	NA	NA	4351598	NA	NA	NA	NA	NA	NA	-5.36193	NA	NA	NA	NA	NA	NA	NA	NA	-4.45169	NA	NA	NA	NA	NA	NA	1
O00592	PODXL	O00592	Podocalyxin OS=Homo sapiens OX=9606 GN=PODXL PE=1 SV=2	Homo sapiens	0	27.172	12	7	66	7	558	58.6	5.49	109.88	7	PODXL	5.09047e+08	466903868	813134022	6.82259e+08	7.72462e+08	4.3341e+08	5.58746e+08	5.39924e+08	4.05061e+08	495611602	204583907	431044846	2.23309e+08	1.29552e+08	161655505	199282836	2.8148	2.54112	2.85585	2.90762	2.93439	2.3662	2.67057	2.61994	2.23056	2.37983	1.94628	2.44282	1.63529	0.792215	1.21586	1.34279	4
O00625	PIR	O00625	Pirin OS=Homo sapiens OX=9606 GN=PIR PE=1 SV=1	Homo sapiens	0	52.851	58	10	112	10	290	32.1	6.92	325.2	10	PIR	6.73279e+07	1.14575e+08	8.58118e+07	1.3845e+08	63269549	1.17392e+08	1.79935e+08	1.42098e+08	1.56955e+08	1.4954e+08	1.12865e+08	1.68006e+08	1.81214e+08	3.51563e+08	1.98135e+08	1.78183e+08	-0.103724	0.514288	-0.388403	0.606666	-0.675495	0.481788	1.03585	0.694074	0.862769	0.651161	1.08818	1.0835	1.33395	2.23246	1.50942	1.18133	4
O00629	KPNA4	O00629	Importin subunit alpha-3 OS=Homo sapiens OX=9606 GN=KPNA4 PE=1 SV=1	Homo sapiens	0	165.931	50	16	453	13	521	57.9	4.96	1772.18	16	KPNA4	4.8751e+08	6.18632e+08	1042769920	7.75455e+08	1090115748	8.60608e+08	9.07641e+08	8.03049e+08	9.62624e+08	8.58576e+08	4.02356e+08	9.39827e+08	6.93624e+08	6.70894e+08	6.85837e+08	5.95228e+08	2.75244	2.94708	3.2147	3.09235	3.43133	3.35582	3.3705	3.19267	3.4794	3.17257	2.92206	3.56738	3.27041	3.16476	3.3008	2.92142	4
O00712	NFIB	O00712	Nuclear factor 1 B-type OS=Homo sapiens OX=9606 GN=NFIB PE=1 SV=2	Homo sapiens	0	14.335	14	4	17	3	420	47.4	8.87	32.47	4	NFIB	NA	11666140	NA	NA	NA	2.84411e+06	NA	7409924	NA	NA	8814806	2.20767e+06	NA	7303179	NA	9115591	NA	-2.78161	NA	NA	NA	-4.88541	NA	-3.56721	NA	NA	-2.59034	-5.16635	NA	-3.35666	NA	-3.10755	1
O00743	PPP6C	O00743	Serine/threonine-protein phosphatase 6 catalytic subunit OS=Homo sapiens OX=9606 GN=PPP6C PE=1 SV=1	Homo sapiens	0	78.337	48	11	202	11	305	35.1	5.69	657.09	11	PPP6C	1.07351e+08	1.48073e+08	1.73734e+08	1.05066e+08	1.50083e+08	2.17507e+08	2.64411e+08	210906091	2.11053e+08	1.97598e+08	1.30156e+08	1.45659e+08	1.36399e+08	1.80167e+08	1.10282e+08	1.63316e+08	0.569336	0.884298	0.629227	0.208596	0.570675	1.37153	1.59116	1.26379	1.29003	1.05319	1.29383	0.87758	0.924094	1.26801	0.664126	1.05564	4
O00746	NME4	O00746	Nucleoside diphosphate kinase, mitochondrial OS=Homo sapiens OX=9606 GN=NME4 PE=1 SV=1	Homo sapiens	0	61.686	57	9	115	9	187	20.6	10.29	291.72	9	NME4	2.5278e+08	2.83936e+08	3.66244e+08	3.48003e+08	441021445	2.03263e+08	2.70747e+08	2.80324e+08	2.57174e+08	2.36059e+08	136765168	1.14516e+08	1.3697e+08	1.3021e+08	1.23232e+08	1.90161e+08	1.80489	1.82356	1.70516	1.9364	2.12577	1.27381	1.62532	1.67428	1.57517	1.30977	1.36529	0.53053	0.930114	0.799515	0.824306	1.2752	4
O00754	MAN2B1	O00754	Lysosomal alpha-mannosidase OS=Homo sapiens OX=9606 GN=MAN2B1 PE=1 SV=3	Homo sapiens	0	33.853	12	8	35	8	1011	113.7	7.28	95.93	8	MAN2B1	1.37804e+07	2.53178e+07	2.90587e+07	7.12123e+06	2.96838e+07	5.92577e+06	1.53216e+07	12697173	5.29934e+06	1.90491e+07	8.13776e+06	6.88198e+06	4.325e+06	8700425	NA	2.012e+06	-2.3923	-1.66378	-1.9506	-3.67443	-1.76733	-3.82639	-2.51798	-2.79024	-4.02562	-2.32158	-2.70564	-3.52605	-4.0549	-3.1041	NA	-5.28725	4
O00762	UBE2C	O00762	Ubiquitin-conjugating enzyme E2 C OS=Homo sapiens OX=9606 GN=UBE2C PE=1 SV=1	Homo sapiens	0	9.047	18	2	9	2	179	19.6	7.37	28.12	2	UBE2C	NA	8.83516e+06	NA	NA	14124206	32849404	12855895	2.00782e+07	NA	NA	4704231	6.18754e+06	NA	NA	NA	NA	NA	-3.1826	NA	NA	-2.83883	-1.3556	-2.77112	-2.12911	NA	NA	-3.49631	-3.67951	NA	NA	NA	NA	1
O00763	ACACB	O00763	Acetyl-CoA carboxylase 2 OS=Homo sapiens OX=9606 GN=ACACB PE=1 SV=3	Homo sapiens	0	32.779	5	9	62	1	2458	276.4	6.49	116.94	9	ACACB	21892508	13716431	68878848	91291944	49667580	27303092	85060536	61582996	45382744	34740220	12437830	42601768	29110082	56901004	20656274	35991524	-1.72449	-2.54803	-0.705513	0.00585588	-1.0247	-1.6224	-0.0450636	-0.512206	-0.927361	-1.4547	-2.09361	-0.89603	-1.30415	-0.394795	-1.75241	-1.1263	4
O00764	PDXK	O00764	Pyridoxal kinase OS=Homo sapiens OX=9606 GN=PDXK PE=1 SV=1	Homo sapiens	0	165.167	85	19	514	19	312	35.1	6.13	1685.28	19	PDXK	4.75763e+08	5.5313e+08	8.19591e+08	6.17108e+08	5.36113e+08	8.39674e+08	8.82994e+08	6.40909e+08	6.87293e+08	7.25066e+08	4.92444e+08	6.85021e+08	9.46408e+08	916574747	8.0821e+08	9.13758e+08	2.71725	2.78561	2.86726	2.76283	2.40746	3.32029	3.33078	2.86731	2.99335	2.92874	3.21354	3.11113	3.71872	3.61493	3.53766	3.53979	4
O00767	SCD	O00767	Acyl-CoA desaturase OS=Homo sapiens OX=9606 GN=SCD PE=1 SV=2	Homo sapiens	0	33.117	13	7	19	7	359	41.5	9	52.73	7	SCD	6.95725e+07	7.59446e+07	74554130	7.56074e+07	3.48817e+07	5.10063e+06	14602947	6.84515e+06	NA	6.84123e+06	5.25532e+06	NA	8871340	6633887	9868520	NA	-0.0564141	-0.0789923	-0.591293	-0.266104	-1.53453	-4.04272	-2.58729	-3.68159	NA	-3.79897	-3.33649	NA	-3.01845	-3.49533	-2.81809	NA	4
O14494	PLPP1	O14494	Phospholipid phosphatase 1 OS=Homo sapiens OX=9606 GN=PLPP1 PE=1 SV=1	Homo sapiens	0.004	4.566	9	1	4	1	284	32.1	7.97	7.45	1	PPAP2A; PLPP1	12178137	6210783	NA	NA	NA	NA	NA	8449725	NA	NA	NA	NA	NA	5062199	NA	NA	-2.57063	-3.69109	NA	NA	NA	NA	NA	-3.37777	NA	NA	NA	NA	NA	-3.88542	NA	NA	2
O14495	PLPP3	O14495	Phospholipid phosphatase 3 OS=Homo sapiens OX=9606 GN=PLPP3 PE=1 SV=1	Homo sapiens	0.001	7.32	7	2	7	2	311	35.1	9.14	15.22	2	PPAP2B; PLPP3	6433876	NA	10907978	7484605	NA	NA	NA	NA	NA	NA	NA	2.78538e+06	NA	NA	NA	1.72053e+06	-3.49116	NA	-3.36419	-3.60263	NA	NA	NA	NA	NA	NA	NA	-4.831	NA	NA	NA	-5.51303	3
O14497	ARID1A	O14497	AT-rich interactive domain-containing protein 1A OS=Homo sapiens OX=9606 GN=ARID1A PE=1 SV=3	Homo sapiens	0	106.475	10	19	109	18	2285	241.9	6.7	215.32	19	ARID1A	7.66083e+07	9.51498e+07	1.28542e+08	1.11774e+08	1.3783e+08	6.16931e+07	120037420	1.34319e+08	1.14167e+08	3.77157e+08	1.12779e+08	148437465	7.56021e+07	372546173	1.49212e+08	1.55269e+08	0.0825759	0.246268	0.194587	0.297876	0.447815	-0.446352	0.451856	0.612854	0.403569	1.98579	1.08709	0.90484	0.072754	2.31609	1.1003	0.982737	4
O14519	CDK2AP1	O14519	Cyclin-dependent kinase 2-associated protein 1 OS=Homo sapiens OX=9606 GN=CDK2AP1 PE=1 SV=1	Homo sapiens	0	28.265	27	4	34	4	115	12.4	9.38	107.76	4	CDK2AP1	182658424	141575940	157171415	114778954	396021974	243912524	279831872	362739172	104433524	210601117	144331539	175905626	152535896	146817268	141936578	215408741	1.33615	0.819568	0.484687	0.336156	1.97051	1.53683	1.67294	2.04612	0.275009	1.14514	1.44297	1.14979	1.0854	0.972705	1.02818	1.45505	4
O14521	SDHD	O14521	Succinate dehydrogenase [ubiquinone] cytochrome b small subunit, mitochondrial OS=Homo sapiens OX=9606 GN=SDHD PE=1 SV=1	Homo sapiens	0	8.046	21	2	19	2	159	17	8.63	45.15	2	SDHD	NA	4.40102e+06	NA	15025325	1.24044e+07	2.2538e+07	1.96869e+07	1.21096e+07	12827468	1.81873e+07	5.82081e+06	1.40099e+07	11457030	NA	1.98867e+07	1.14489e+07	NA	-4.18802	NA	-2.59723	-3.02615	-1.8991	-2.15632	-2.8586	-2.75027	-2.38837	-3.18905	-2.5005	-2.64944	NA	-1.80719	-2.77875	2
O14523	C2CD2L	O14523	Phospholipid transfer protein C2CD2L OS=Homo sapiens OX=9606 GN=C2CD2L PE=1 SV=3	Homo sapiens	0.004	4.194	1	1	5	1	706	76.1	7.69	8.51	1	C2CD2L	1.21688e+06	1.54321e+06	4.40811e+06	3.04439e+06	2599351	1.31484e+06	2.67875e+06	2.84959e+06	NA	NA	NA	939675	NA	NA	NA	NA	-5.89367	-5.69993	-4.67134	-4.9004	-5.28078	-5.9985	-5.03392	-4.94592	NA	NA	NA	-6.39864	NA	NA	NA	NA	4
O14524	NEMP1	O14524	Nuclear envelope integral membrane protein 1 OS=Homo sapiens OX=9606 GN=NEMP1 PE=1 SV=2	Homo sapiens	0	9.728	8	4	7	4	444	50.6	6.93	8.77	4	TMEM194A; NEMP1	2.9927e+07	18295610	65549972	26899422	22973134	21396692	15157426	22033108	19707590	25172586	6.64634e+06	24851030	18176488	24409561	13412682	6.43757e+06	-1.27347	-2.13244	-0.776983	-1.75705	-2.13706	-1.97408	-2.53353	-1.99507	-2.13075	-1.91945	-2.99771	-1.67364	-1.9836	-1.61581	-2.3754	-3.60936	4
O14526	FCHO1	O14526	F-BAR domain only protein 1 OS=Homo sapiens OX=9606 GN=FCHO1 PE=1 SV=2	Homo sapiens	0.037	2.185	1	1	1	1	889	96.8	6.96	1.89	1	FCHO1	211721168	138024192	194037088	95158472	96251640	114919256	82068952	8.26201e+07	92004256	102024616	55399824	57683492	55149904	47132104	50051452	78051496	1.54917	0.782918	0.788687	0.0657059	-0.0701946	0.451088	-0.0967236	-0.0882459	0.0921989	0.0995409	0.0615394	-0.45878	-0.382306	-0.666535	-0.475584	-0.00953312	4
O14530	TXNDC9	O14530	Thioredoxin domain-containing protein 9 OS=Homo sapiens OX=9606 GN=TXNDC9 PE=1 SV=2	Homo sapiens	0	31.249	23	5	63	5	226	26.5	5.88	134.46	5	TXNDC9	32052698	52525852	57774896	5.86307e+07	1.01979e+08	1.21813e+08	1.20883e+08	95379187	6.4916e+07	5.65663e+07	31347956	67181336	2.32616e+07	3.19822e+07	15361956	33578162	-1.17448	-0.610912	-0.959133	-0.632974	0.0131854	0.535128	0.461986	0.118934	-0.410931	-0.751359	-0.759971	-0.23888	-1.62772	-1.22598	-2.17963	-1.22643	4
O14545	TRAFD1	O14545	TRAF-type zinc finger domain-containing protein 1 OS=Homo sapiens OX=9606 GN=TRAFD1 PE=1 SV=1	Homo sapiens	0	20.231	12	5	10	5	582	64.8	5.29	24.96	5	TRAFD1	9941531	10034167	16188051	8336714	8529430	2.85481e+07	4.32409e+06	1.31538e+07	1.87723e+07	14459419	NA	NA	3773471	1.07048e+07	4304952	NA	-2.86338	-2.99901	-2.79464	-3.44707	-3.56648	-1.55807	-4.34308	-2.73927	-2.2009	-2.71929	NA	NA	-4.25171	-2.805	-4.01492	NA	4
O14548	COX7A2L	O14548	Cytochrome c oxidase subunit 7A-related protein, mitochondrial OS=Homo sapiens OX=9606 GN=COX7A2L PE=1 SV=2	Homo sapiens	0	19.853	62	6	60	6	114	12.6	9.42	146.71	6	COX7A2L	125609683	187442047	199855877	273816996	346200680	85083160	229468155	2.15859e+08	1.59234e+08	215771812	1.34574e+08	183800064	115015933	130059616	117215727	171931036	0.795946	1.22444	0.831307	1.59052	1.77653	0.017408	1.38667	1.29728	0.883569	1.18013	1.34198	1.21312	0.678094	0.797855	0.752096	1.1298	4
O14556	GAPDHS	O14556	Glyceraldehyde-3-phosphate dehydrogenase, testis-specific OS=Homo sapiens OX=9606 GN=GAPDHS PE=1 SV=2	Homo sapiens	0.003	4.682	2	1	125	1	408	44.5	8.19	238.79	1	GAPDHS	7815890688	5767445682	8706080610	8525177858	9293044468	8341274040	13075570848	6573077614	11300815204	11709212048	8972288272	8842965348	14147229976	9353426072	8813919528	9028518328	6.75534	6.16786	6.27631	6.55096	6.523	6.63266	7.2191	6.22568	7.03271	6.94212	7.40099	6.80144	7.62063	6.9661	6.98465	6.84439	4
O14561	NDUFAB1	O14561	Acyl carrier protein, mitochondrial OS=Homo sapiens OX=9606 GN=NDUFAB1 PE=1 SV=3	Homo sapiens	0	44.287	24	6	181	6	156	17.4	4.93	398.46	6	NDUFAB1	2.14354e+08	4.95678e+08	4.20696e+08	6.20018e+08	6.11832e+08	5.65949e+08	5.61003e+08	4.40042e+08	4.06316e+08	6.08133e+08	3.19144e+08	7.13533e+08	5.51395e+08	5.00528e+08	4.89778e+08	5.95743e+08	1.567	2.6274	1.90513	2.76962	2.59806	2.75114	2.67638	2.32483	2.23503	2.67501	2.58779	3.16997	2.93934	2.74213	2.81506	2.92266	4
O14562	UBFD1	O14562	Ubiquitin domain-containing protein UBFD1 OS=Homo sapiens OX=9606 GN=UBFD1 PE=1 SV=2	Homo sapiens	0	21.689	20	3	21	3	309	33.4	5.77	75.91	3	UBFD1	28946164	4.04683e+07	34796947	35398168	33335058	102260251	28034092	55899210	30726472	38009436	26062617	40583740	48264208	54308838	52703106	33629544	-1.32155	-0.987142	-1.69061	-1.36095	-1.59996	0.282708	-1.64637	-0.651916	-1.49002	-1.32495	-1.02636	-0.96604	-0.574716	-0.462065	-0.401114	-1.22422	4
O14576	DYNC1I1	O14576	Cytoplasmic dynein 1 intermediate chain 1 OS=Homo sapiens OX=9606 GN=DYNC1I1 PE=1 SV=2	Homo sapiens	0.001	7.697	7	2	9	1	645	72.9	5.12	12.65	2	DYNC1I1	NA	NA	NA	NA	NA	NA	2.90599e+06	NA	NA	NA	NA	NA	5946907	NA	4099078	NA	NA	NA	NA	NA	NA	NA	-4.91645	NA	NA	NA	NA	NA	-3.59546	NA	-4.08562	NA	0
O14578	CIT	O14578	Citron Rho-interacting kinase OS=Homo sapiens OX=9606 GN=CIT PE=1 SV=2	Homo sapiens	0	129.759	17	24	189	24	2027	231.3	6.57	607.43	24	CIT	164385761	1.64135e+08	3.06108e+08	286998975	2.90817e+08	1.3051e+08	2.51289e+08	3.25487e+08	1.65469e+08	1.91377e+08	6.83671e+07	1.33317e+08	7.77051e+07	1.09986e+08	114525712	1.41042e+08	1.18409	1.03288	1.44639	1.65835	1.52504	0.634618	1.51772	1.88979	0.938979	1.00704	0.364959	0.74985	0.112344	0.556005	0.718606	0.844087	4
O14579	COPE	O14579	Coatomer subunit epsilon OS=Homo sapiens OX=9606 GN=COPE PE=1 SV=3	Homo sapiens	0	114.904	81	16	289	16	308	34.5	5.12	1051.79	16	COPE	2.93574e+08	3.85241e+08	4.94694e+08	4.08353e+08	5.67251e+08	4.9486e+08	6.80625e+08	4.84358e+08	5.28152e+08	5.42682e+08	3.26767e+08	6.20184e+08	4.63567e+08	5.04731e+08	5.12833e+08	5.17014e+08	2.02073	2.26376	2.13889	2.16712	2.48891	2.55748	2.95523	2.46326	2.61338	2.51073	2.62185	2.96768	2.68903	2.75419	2.88142	2.71818	4
O14602	EIF1AY	O14602	Eukaryotic translation initiation factor 1A, Y-chromosomal OS=Homo sapiens OX=9606 GN=EIF1AY PE=1 SV=4	Homo sapiens	0	64.035	49	8	277	8	144	16.4	5.24	735.78	8	EIF1AY	9.28802e+08	1081229232	1498558222	1184698450	1687835683	1202217309	1383319397	1414425520	1090070244	1331012009	7.23345e+08	8.3317e+08	857311078	1053353621	7.76995e+08	1220687130	3.68238	3.7526	3.73786	3.70375	4.06203	3.83809	3.97844	4.00933	3.65877	3.80508	3.76827	3.3936	3.57607	3.81559	3.48084	3.9576	4
O14617	AP3D1	O14617	AP-3 complex subunit delta-1 OS=Homo sapiens OX=9606 GN=AP3D1 PE=1 SV=1	Homo sapiens	0	136.268	37	29	191	29	1153	130.1	8.48	486.42	29	AP3D1	191800403	277148313	347697993	295808311	2.28923e+08	4.18515e+08	327376478	3.64458e+08	276854054	3.62594e+08	1.65404e+08	3.28505e+08	2.77422e+08	3.01468e+08	3.55705e+08	2.53747e+08	1.40661	1.78865	1.63019	1.70197	1.17979	2.31574	1.89933	2.05294	1.68155	1.92898	1.63958	2.0509	1.94834	2.01068	2.35362	1.69136	4
O14618	CCS	O14618	Copper chaperone for superoxide dismutase OS=Homo sapiens OX=9606 GN=CCS PE=1 SV=1	Homo sapiens	0	9.226	10	3	24	3	274	29	5.58	63.13	3	CCS	9.67312e+06	6.77438e+06	5.49358e+07	3.60345e+07	51478740	4.79108e+07	5.14984e+07	5.49525e+07	2.83288e+07	4.70082e+07	1.64819e+07	4.17518e+07	6.29353e+07	6.6861e+07	7.12223e+07	5.86629e+07	-2.90287	-3.56577	-1.03183	-1.33525	-0.973035	-0.811112	-0.769034	-0.676556	-1.60724	-1.01839	-1.68746	-0.9251	-0.191796	-0.162085	0.0333364	-0.421513	4
O14639	ABLIM1	O14639	Actin-binding LIM protein 1 OS=Homo sapiens OX=9606 GN=ABLIM1 PE=1 SV=3	Homo sapiens	0	22.632	9	5	22	5	778	87.6	8.59	49.95	5	ABLIM1	2.7566e+07	22413518	58091045	64321285	56974644	38099764	6.08817e+07	3.50073e+07	74213255	5.89598e+07	1.57707e+07	3.02097e+07	3.07381e+07	18282442	35637408	47058442	-1.39203	-1.83956	-0.951263	-0.499334	-0.826685	-1.14168	-0.527554	-1.32709	-0.217831	-0.691569	-1.7511	-1.39193	-1.22564	-2.03279	-0.965604	-0.739503	4
O14641	DVL2	O14641	Segment polarity protein dishevelled homolog DVL-2 OS=Homo sapiens OX=9606 GN=DVL2 PE=1 SV=1	Homo sapiens	0	14.012	6	3	11	3	736	78.9	6.02	33.5	3	DVL2	NA	4.4437e+06	8397032	12322303	7.81191e+06	10308696	16886056	7.59974e+06	NA	NA	NA	2244398	NA	NA	NA	NA	NA	-4.1741	-3.74162	-2.88335	-3.69326	-3.0276	-2.37772	-3.53072	NA	NA	NA	-5.14254	NA	NA	NA	NA	3
O14646	CHD1	O14646	Chromodomain-helicase-DNA-binding protein 1 OS=Homo sapiens OX=9606 GN=CHD1 PE=1 SV=2	Homo sapiens	0	144.738	20	29	257	21	1710	196.6	7.14	708.35	29	CHD1	1.20991e+08	1.19897e+08	2.4159e+08	2.08213e+08	1.85188e+08	1.34119e+08	2.14645e+08	1.80828e+08	1.61434e+08	1.74559e+08	6.86193e+07	1.41748e+08	1.17742e+08	1.79608e+08	1.22007e+08	1.19198e+08	0.741906	0.579788	1.10491	1.19537	0.873905	0.673978	1.29033	1.0418	0.903369	0.874341	0.370269	0.83831	0.711884	1.26352	0.809896	0.601327	4
O14647	CHD2	O14647	Chromodomain-helicase-DNA-binding protein 2 OS=Homo sapiens OX=9606 GN=CHD2 PE=1 SV=2	Homo sapiens	0	70.943	12	18	120	10	1828	211.2	8.1	288.93	18	CHD2	3.42867e+07	3.4758e+07	8.0227e+07	3.85571e+07	5.73588e+07	9.75312e+06	21923790	3.54452e+07	2.86585e+07	3.0661e+07	1.27796e+07	3.56125e+06	9.61523e+06	1.4512e+07	9.90645e+06	7.27876e+06	-1.07728	-1.20659	-0.485493	-1.23763	-0.816995	-3.10753	-2.00106	-1.30915	-1.59054	-1.6349	-2.0545	-4.47649	-2.90228	-2.36601	-2.81255	-3.43219	4
O14653	GOSR2	O14653	Golgi SNAP receptor complex member 2 OS=Homo sapiens OX=9606 GN=GOSR2 PE=1 SV=2	Homo sapiens	0	93.102	60	10	159	10	212	24.8	8.06	569.74	10	GOSR2	6.47199e+07	9.35358e+07	9.0681e+07	114693188	9.24055e+07	6.63482e+07	1.06656e+08	8.72193e+07	8.53531e+07	8.54912e+07	7.29483e+07	8.58992e+07	5.7324e+07	62547981	59503269	6.88038e+07	-0.160714	0.221578	-0.308773	0.335076	-0.129025	-0.341412	0.281336	-0.0100959	-0.0160611	-0.155529	0.458529	0.1157	-0.326526	-0.258285	-0.226024	-0.191473	4
O14656	TOR1A	O14656	Torsin-1A OS=Homo sapiens OX=9606 GN=TOR1A PE=1 SV=1	Homo sapiens	0	81.979	51	13	189	13	332	37.8	6.99	525.05	13	TOR1A	1.98014e+08	2.44044e+08	3.91858e+08	3.40132e+08	3.65402e+08	2.05487e+08	2.88597e+08	2.82548e+08	3.15827e+08	288982390	1.17063e+08	2.28432e+08	1.56053e+08	159757162	1.29163e+08	1.37531e+08	1.45261	1.60514	1.80269	1.9034	1.85441	1.28951	1.71743	1.68568	1.87156	1.60161	1.14087	1.52675	1.11829	1.09456	0.892126	0.807737	4
O14657	TOR1B	O14657	Torsin-1B OS=Homo sapiens OX=9606 GN=TOR1B PE=1 SV=2	Homo sapiens	0	66.032	32	8	141	8	336	38	8.54	447.09	8	TOR1B	1.26391e+08	1.45047e+08	252531395	2.11177e+08	2.73261e+08	180438063	1.88858e+08	1.89225e+08	211241418	1.95196e+08	8.42899e+07	9.51131e+07	1.17756e+08	1.56261e+08	8.74911e+07	6.80133e+07	0.804896	0.854518	1.16882	1.21576	1.4352	1.10197	1.10568	1.10729	1.29132	1.03555	0.667019	0.2627	0.712064	1.06263	0.330136	-0.208143	4
O14662	STX16	O14662	Syntaxin-16 OS=Homo sapiens OX=9606 GN=STX16 PE=1 SV=3	Homo sapiens	0	21.151	28	5	15	5	325	37	6.11	55.45	5	STX16	NA	2.6221e+06	NA	NA	NA	NA	NA	1932247	2.25577e+06	749591	804706	NA	NA	NA	NA	NA	NA	-4.93514	NA	NA	NA	NA	NA	-5.50639	-5.25781	-6.98906	-6.04374	NA	NA	NA	NA	NA	1
O14672	ADAM10	O14672	Disintegrin and metalloproteinase domain-containing protein 10 OS=Homo sapiens OX=9606 GN=ADAM10 PE=1 SV=1	Homo sapiens	0	137.676	45	24	227	24	748	84.1	7.77	575.57	24	ADAM10	557759803	6.34794e+08	5.39314e+08	7.57303e+08	8.47447e+08	2.02498e+08	5.28604e+08	5.26008e+08	3.3528e+08	3.25553e+08	2.58319e+08	1.98202e+08	1.06379e+08	7.62648e+07	6.85427e+07	2.60384e+08	2.94665	2.98428	2.26348	3.05818	3.06805	1.26837	2.59056	2.58227	1.95779	1.77352	2.28274	1.32195	0.565464	0.0277648	-0.0219936	1.72862	4
O14681	EI24	O14681	Etoposide-induced protein 2.4 homolog OS=Homo sapiens OX=9606 GN=EI24 PE=1 SV=4	Homo sapiens	0.01	3.203	2	1	11	1	340	38.9	9.72	20.64	1	EI24	9956721	11816630	9716919	7602241	21236116	8165681	12247336	7681055	9603368	6651343	8084694	6891920	NA	NA	4.90906e+06	NA	-2.86118	-2.76311	-3.531	-3.58013	-2.25048	-3.36382	-2.84109	-3.51537	-3.16789	-3.83959	-2.71508	-3.52397	NA	NA	-3.82548	NA	4
O14683	TP53I11	O14683	Tumor protein p53-inducible protein 11 OS=Homo sapiens OX=9606 GN=TP53I11 PE=1 SV=2	Homo sapiens	0	12.674	8	2	8	2	189	21	9.55	23.13	2	TP53I11	22765267	15801542	24497280	11392203	34675533	NA	NA	NA	NA	7.90137e+06	5550834	NA	NA	NA	NA	NA	-1.66809	-2.34387	-2.19695	-2.99658	-1.54309	NA	NA	NA	NA	-3.59113	-3.25757	NA	NA	NA	NA	NA	4
O14684	PTGES	O14684	Prostaglandin E synthase OS=Homo sapiens OX=9606 GN=PTGES PE=1 SV=2	Homo sapiens	0	17.211	28	3	58	3	152	17.1	9.5	168.09	3	PTGES	242819530	1.74664e+08	2.01043e+08	1.06543e+08	2.28241e+08	1.23404e+08	1.26842e+08	1.59514e+08	7.90815e+07	168378699	9.51823e+07	9.63644e+07	8.38512e+07	7.0143e+07	6.40201e+07	9.21587e+07	1.74689	1.12258	0.839857	0.228736	1.17549	0.553848	0.531406	0.860874	-0.126161	0.822331	0.842349	0.28156	0.222164	-0.0929452	-0.120474	0.230167	4
O14727	APAF1	O14727	Apoptotic protease-activating factor 1 OS=Homo sapiens OX=9606 GN=APAF1 PE=1 SV=2	Homo sapiens	0.001	7.701	2	2	8	2	1248	141.7	6.4	12.93	2	APAF1	NA	197911	676342	200060	NA	506048	630827	NA	628756	NA	88423.2	422892	530465	91180.7	522349	237577	NA	-8.66294	-7.37568	-8.82805	NA	-7.37605	-7.12017	NA	-7.10086	NA	-9.2297	-7.55051	-7.08227	-9.68031	-7.05783	-8.36941	3
O14730	RIOK3	O14730	Serine/threonine-protein kinase RIO3 OS=Homo sapiens OX=9606 GN=RIOK3 PE=1 SV=2	Homo sapiens	0.031	2.293	3	1	2	1	519	59.1	5.76	5.41	1	RIOK3	NA	NA	11398230	10855592	NA	15419858	NA	NA	5.96104e+06	NA	NA	NA	NA	NA	7397121	NA	NA	NA	-3.30076	-3.06618	NA	-2.44667	NA	NA	-3.85587	NA	NA	NA	NA	NA	-3.23396	NA	2
O14732	IMPA2	O14732	Inositol monophosphatase 2 OS=Homo sapiens OX=9606 GN=IMPA2 PE=1 SV=1	Homo sapiens	0	17.765	16	3	21	3	288	31.3	6.61	71.38	3	IMPA2	296992	1.41471e+06	992603	1.09281e+06	715738	163479	834612	924331	1.4195e+06	534535	623495	1.29084e+06	1.44705e+06	663569	1.58456e+06	1.00011e+06	-7.92836	-5.82536	-6.82221	-6.37851	-7.14143	-9.00622	-6.7163	-6.57019	-5.92605	-7.47688	-6.41182	-5.94056	-5.63449	-6.81686	-5.45684	-6.29572	4
O14733	MAP2K7	O14733	Dual specificity mitogen-activated protein kinase kinase 7 OS=Homo sapiens OX=9606 GN=MAP2K7 PE=1 SV=2	Homo sapiens	0.009	3.316	5	1	2	1	419	47.5	9.16	0	1	MAP2K7	112673	NA	NA	NA	344998	181503	NA	127021	NA	NA	NA	NA	116160	NA	NA	NA	-9.32664	NA	NA	NA	-8.19427	-8.85532	NA	-9.43353	NA	NA	NA	NA	-9.27342	NA	NA	NA	1
O14734	ACOT8	O14734	Acyl-coenzyme A thioesterase 8 OS=Homo sapiens OX=9606 GN=ACOT8 PE=1 SV=1	Homo sapiens	0	12.486	11	2	17	2	319	35.9	7.56	65.21	2	ACOT8	19941392	24829124	2.39491e+07	1.77302e+07	18507564	NA	5.72933e+06	3.35912e+06	NA	NA	NA	NA	3.25482e+06	NA	1.01316e+07	NA	-1.85916	-1.6919	-2.2296	-2.35841	-2.44889	NA	-3.93712	-4.70859	NA	NA	NA	NA	-4.46502	NA	-2.78013	NA	4
O14735	CDIPT	O14735	CDP-diacylglycerol--inositol 3-phosphatidyltransferase OS=Homo sapiens OX=9606 GN=CDIPT PE=1 SV=1	Homo sapiens	0	20.611	22	4	19	4	213	23.5	8.03	44.32	4	CDIPT	1.50383e+06	NA	NA	1.00071e+07	24218643	18093010	4.49756e+07	2.54346e+07	6442992	11926532	1.09853e+07	4.24874e+06	21796559	56740755	2.58597e+07	19994246	-5.58821	NA	NA	-3.1836	-2.06089	-2.21603	-0.964414	-1.78795	-3.7437	-2.99713	-2.27277	-4.22184	-1.72157	-0.398865	-1.42829	-1.97437	2
O14737	PDCD5	O14737	Programmed cell death protein 5 OS=Homo sapiens OX=9606 GN=PDCD5 PE=1 SV=3	Homo sapiens	0	56.274	59	9	237	9	125	14.3	6.04	602.62	9	PDCD5	7.15207e+08	808210775	857123525	7.58235e+08	8.25107e+08	1205765580	1060661669	9.33783e+08	1018407469	1005776934	7.1178e+08	1036588296	1022661865	8.32674e+08	1035524099	8.89016e+08	3.30537	3.33273	2.93186	3.05995	3.02951	3.84234	3.59527	3.41027	3.56067	3.40086	3.74502	3.70876	3.83051	3.47643	3.89522	3.50018	4
O14744	PRMT5	O14744	Protein arginine N-methyltransferase 5 OS=Homo sapiens OX=9606 GN=PRMT5 PE=1 SV=4	Homo sapiens	0	142.253	42	22	379	22	637	72.6	6.29	1127.06	22	PRMT5	6.02159e+08	7.34068e+08	1011047804	7.54546e+08	1121485255	1250689314	9.42147e+08	8.21705e+08	8.83257e+08	1055252792	536683372	8.99373e+08	914835483	9.31421e+08	8.32699e+08	8.35083e+08	3.05715	3.19391	3.17013	3.05291	3.47226	3.89512	3.42433	3.2258	3.35526	3.47014	3.33766	3.5039	3.66977	3.63811	3.58073	3.40989	4
O14745	SLC9A3R1	O14745	Na(+)/H(+) exchange regulatory cofactor NHE-RF1 OS=Homo sapiens OX=9606 GN=SLC9A3R1 PE=1 SV=4	Homo sapiens	0	82.003	49	14	187	14	358	38.8	5.77	487.65	14	SLC9A3R1	294215634	2.85843e+08	5.90199e+08	4.3873e+08	4.77088e+08	4.94983e+08	586903695	5.08872e+08	4.06256e+08	461832245	2.92542e+08	419363975	507456369	4.2661e+08	5.17964e+08	6.65913e+08	2.02388	1.83322	2.39356	2.27064	2.23918	2.55784	2.7415	2.53449	2.23481	2.27799	2.46223	2.40319	2.81954	2.51159	2.89579	3.08331	4
O14757	CHEK1	O14757	Serine/threonine-protein kinase Chk1 OS=Homo sapiens OX=9606 GN=CHEK1 PE=1 SV=2	Homo sapiens	0.001	6.789	5	2	7	2	476	54.4	8.25	4.68	2	CHEK1	7.8029e+06	4.17926e+06	14272876	4847246	1.92522e+07	3.98226e+06	1.64453e+07	10922421	4529443	NA	6.78793e+06	NA	NA	9140383	NA	NA	-3.21284	-4.26261	-2.9763	-4.22939	-2.39198	-4.3998	-2.41588	-3.00745	-4.2521	NA	-2.9673	NA	NA	-3.03293	NA	NA	4
O14763	TNFRSF10B	O14763	Tumor necrosis factor receptor superfamily member 10B OS=Homo sapiens OX=9606 GN=TNFRSF10B PE=1 SV=2	Homo sapiens	0	18.672	11	3	20	3	440	47.8	5.55	71.95	3	TNFRSF10B	2.61029e+06	4609467	2.49686e+06	2.52483e+06	4.01143e+06	2327214	4.20431e+06	3127187	3620757	2.32609e+06	848837	2.886e+06	NA	NA	NA	591981	-4.79264	-4.12126	-5.49139	-5.17037	-4.65481	-5.17479	-4.38361	-4.81181	-4.57514	-5.35533	-5.96671	-4.7798	NA	NA	NA	-7.05226	4
O14772	FPGT	O14772	Fucose-1-phosphate guanylyltransferase OS=Homo sapiens OX=9606 GN=FPGT PE=1 SV=3	Homo sapiens	0.002	5.42	3	1	5	1	607	68	6.87	18.8	1		3.66778e+06	NA	6497939	NA	NA	NA	NA	NA	5.49737e+06	NA	NA	NA	NA	NA	3.2698e+06	5.59758e+06	-4.30195	NA	-4.11152	NA	NA	NA	NA	NA	-3.97269	NA	NA	NA	NA	NA	-4.41172	-3.81108	2
O14773	TPP1	O14773	Tripeptidyl-peptidase 1 OS=Homo sapiens OX=9606 GN=TPP1 PE=1 SV=2	Homo sapiens	0	48.355	17	6	65	6	563	61.2	6.48	252.9	6	TPP1	1.99212e+08	1.5904e+08	291624122	3.16986e+08	3.528e+08	1.52366e+08	2.55183e+08	2.34182e+08	221154701	215977539	9.4179e+07	70710198	122129657	1.3588e+08	9.35118e+07	1.19481e+08	1.46131	0.987388	1.37646	1.80172	1.80378	0.857998	1.5399	1.41481	1.35748	1.18151	0.827059	-0.16503	0.764674	0.861005	0.426146	0.604757	4
O14776	TCERG1	O14776	Transcription elongation regulator 1 OS=Homo sapiens OX=9606 GN=TCERG1 PE=1 SV=2	Homo sapiens	0	218.408	35	42	506	42	1098	123.8	8.65	1216.32	42	TCERG1	1380485896	1337097313	2088562836	1607539390	1766944613	1152150384	1257460842	1318253874	1465752791	1615648220	728956814	1146610380	8.8676e+08	7.48434e+08	8.88108e+08	9.35775e+08	4.25411	4.05903	4.21679	4.14409	4.12811	3.77672	3.84082	3.90774	4.08599	4.08467	3.77942	3.85429	3.6248	3.32255	3.67367	3.57414	4
O14777	NDC80	O14777	Kinetochore protein NDC80 homolog OS=Homo sapiens OX=9606 GN=NDC80 PE=1 SV=1	Homo sapiens	0	16.773	6	2	7	2	642	73.9	5.6	12.33	2	NDC80	NA	NA	10562525	NA	NA	8.76036e+06	NA	1.11375e+06	NA	NA	NA	NA	NA	NA	NA	NA	NA	NA	-3.41062	NA	NA	-3.2624	NA	-6.30124	NA	NA	NA	NA	NA	NA	NA	NA	1
O14782	KIF3C	O14782	Kinesin-like protein KIF3C OS=Homo sapiens OX=9606 GN=KIF3C PE=1 SV=3	Homo sapiens	0	8.79	5	3	13	2	793	89.4	8.22	11.43	3	KIF3C	10916848	3.76622e+06	42389472	1.53785e+07	28125612	30009156	19867406	1.06399e+07	15893380	2.00944e+07	3.17346e+06	9570646	29656340	41375272	19830704	15823710	-2.72837	-4.41274	-1.40587	-2.5637	-1.84512	-1.48606	-2.14315	-3.04526	-2.44108	-2.24451	-4.06421	-3.05026	-1.27733	-0.854475	-1.81126	-2.31187	4
O14786	NRP1	O14786	Neuropilin-1 OS=Homo sapiens OX=9606 GN=NRP1 PE=1 SV=3	Homo sapiens	0	105.016	31	18	141	18	923	103.1	5.88	419.32	18	NRP1	3.8464e+08	507093962	5.65939e+08	4.70778e+08	3.40168e+08	190798534	2.38808e+08	2.73369e+08	1.41656e+08	1.40858e+08	8.70603e+07	171605806	36020858	5.8188e+07	1.27144e+07	60383921	2.41052	2.66025	2.333	2.37235	1.75117	1.18251	1.44423	1.63803	0.714819	0.564871	0.713669	1.11408	-0.996836	-0.362525	-2.45253	-0.379793	4
O14787	TNPO2	O14787	Transportin-2 OS=Homo sapiens OX=9606 GN=TNPO2 PE=1 SV=3	Homo sapiens	0	101.771	29	18	271	8	897	101.3	5.01	656.05	18	TNPO2	NA	1.57546e+06	9320873	1.61046e+07	1.85675e+07	1.58078e+07	1.86751e+07	16984555	1.27707e+07	9.91864e+06	1.02452e+07	1.14394e+07	2.17093e+07	3.36929e+07	2.28513e+07	2.49607e+07	NA	-5.67009	-3.59104	-2.49715	-2.44423	-2.41082	-2.23244	-2.37052	-2.75666	-3.26309	-2.3734	-2.79293	-1.72736	-1.15081	-1.60672	-1.65429	3
O14802	POLR3A	O14802	DNA-directed RNA polymerase III subunit RPC1 OS=Homo sapiens OX=9606 GN=POLR3A PE=1 SV=2	Homo sapiens	0	74.274	19	18	96	17	1390	155.5	8.48	244.97	18	POLR3A	4.74296e+07	5.67156e+07	1.05192e+08	4.79352e+07	6.13417e+07	1.22352e+08	3.58491e+07	51879989	3.98349e+07	18960036	1.68598e+07	1.60791e+07	8.41889e+07	1.54319e+07	3.59151e+07	1.66025e+07	-0.609134	-0.500192	-0.0946126	-0.923544	-0.720145	0.541498	-1.29162	-0.759566	-1.11547	-2.32834	-1.65476	-2.30176	0.227964	-2.27734	-0.954404	-2.24256	4
O14810	CPLX1	O14810	Complexin-1 OS=Homo sapiens OX=9606 GN=CPLX1 PE=1 SV=1	Homo sapiens	0.023	2.416	6	1	2	1	134	15	4.97	3.88	1	CPLX1	40598052	42368856	55381088	30165414	36278884	77578512	38518548	39975908	34400188	27027010	16462766	38813208	35034616	38979548	41590720	37786780	-0.833514	-0.920932	-1.02018	-1.59173	-1.47787	-0.115812	-1.188	-1.13561	-1.32709	-1.8169	-1.68914	-1.0304	-1.03689	-0.940535	-0.742734	-1.05607	4
O14817	TSPAN4	O14817	Tetraspanin-4 OS=Homo sapiens OX=9606 GN=TSPAN4 PE=1 SV=1	Homo sapiens	0	18.261	14	3	25	3	238	26.1	6.47	133.42	3	TSPAN4	69805995	129624458	121502788	7.83805e+07	144903381	6.29778e+07	6.5807e+07	8.29913e+07	68915830	51257130	38931650	60876936	NA	NA	NA	NA	-0.0515741	0.692328	0.113337	-0.214134	0.520015	-0.416622	-0.415314	-0.0817759	-0.324671	-0.893549	-0.447401	-0.38105	NA	NA	NA	NA	4
O14818	PSMA7	O14818	Proteasome subunit alpha type-7 OS=Homo sapiens OX=9606 GN=PSMA7 PE=1 SV=1	Homo sapiens	0	147.775	73	20	567	20	248	27.9	8.46	1706.5	20	PSMA7	1565405265	1782409078	1949038573	2433913089	2521692440	1960038143	3082546554	2317554419	2390578410	2479649322	1810409694	2452287322	2108219842	2478534218	2186540349	2205822524	4.43547	4.47375	4.11705	4.74251	4.64125	4.54327	5.13443	4.72172	4.79171	4.70269	5.09183	4.95104	4.87421	5.05009	4.97351	4.81122	4
O14828	SCAMP3	O14828	Secretory carrier-associated membrane protein 3 OS=Homo sapiens OX=9606 GN=SCAMP3 PE=1 SV=3	Homo sapiens	0	68.892	36	10	153	10	347	38.3	7.64	478.57	10	SCAMP3	468542272	4.43948e+08	5.13163e+08	4.90669e+08	6.77806e+08	4.32879e+08	5.64152e+08	4.56095e+08	3.57724e+08	447308690	4.07439e+08	3.34346e+08	2.63701e+08	2.93223e+08	1.97891e+08	3.07386e+08	2.69518	2.46839	2.19177	2.43205	2.7458	2.36443	2.68446	2.37652	2.05127	2.2319	2.94017	2.07633	1.87516	1.97067	1.50764	1.96802	4
O14832	PHYH	O14832	Phytanoyl-CoA dioxygenase, peroxisomal OS=Homo sapiens OX=9606 GN=PHYH PE=1 SV=1	Homo sapiens	0	12.185	13	3	5	3	338	38.5	8.47	7.36	3	PHYH	5.02649e+06	3.73546e+06	12568835	NA	NA	NA	8292468	NA	NA	NA	NA	1.83451e+06	3.65349e+06	NA	3989138	NA	-3.8473	-4.42458	-3.15972	NA	NA	NA	-3.40368	NA	NA	NA	NA	-5.43348	-4.29833	NA	-4.12484	NA	3
O14874	BCKDK	O14874	[3-methyl-2-oxobutanoate dehydrogenase [lipoamide]] kinase, mitochondrial OS=Homo sapiens OX=9606 GN=BCKDK PE=1 SV=2	Homo sapiens	0	22.424	17	3	52	3	412	46.3	8.82	125.67	3	BCKDK	2.18247e+06	5.07817e+06	8.81349e+06	2.90103e+06	1.56839e+07	4.36226e+06	1.08134e+07	8.30337e+06	1.09566e+07	2.80916e+06	1.68803e+06	1.14357e+06	553014	2.11922e+06	100235	277543	-5.05089	-3.98155	-3.67179	-4.96999	-2.68772	-4.26832	-3.02074	-3.40297	-2.97771	-5.08309	-4.97493	-6.11532	-7.02221	-5.14165	-9.43946	-8.1451	4
O14880	MGST3	O14880	Microsomal glutathione S-transferase 3 OS=Homo sapiens OX=9606 GN=MGST3 PE=1 SV=1	Homo sapiens	0	82.952	75	9	173	9	152	16.5	9.38	647.95	9	MGST3	436062970	6.87759e+08	5.5418e+08	4.38473e+08	5.45552e+08	4.47049e+08	3.69673e+08	4.49324e+08	403005389	4.24635e+08	2.53149e+08	3.31623e+08	3.21541e+08	2.75649e+08	2.88044e+08	2.36252e+08	2.59154	3.0999	2.30271	2.26979	2.43264	2.4109	2.07462	2.35494	2.22322	2.15685	2.25357	2.06453	2.16126	1.88151	2.04922	1.5883	4
O14893	GEMIN2	O14893	Gem-associated protein 2 OS=Homo sapiens OX=9606 GN=GEMIN2 PE=1 SV=1	Homo sapiens	0	13.509	13	3	21	3	280	31.6	5.58	45.39	3	GEMIN2	119545243	1.54016e+08	290968096	8.46331e+07	169500778	237495097	1.20852e+08	165484518	1.13951e+08	2.01486e+08	7.29242e+07	50796848	53714744	4.07124e+07	6.87249e+07	1.06504e+08	0.724556	0.941078	1.37322	-0.103404	0.746215	1.49836	0.461616	0.913884	0.400829	1.08131	0.458049	-0.6422	-0.420356	-0.877775	-0.0181636	0.438877	4
O14907	TAX1BP3	O14907	Tax1-binding protein 3 OS=Homo sapiens OX=9606 GN=TAX1BP3 PE=1 SV=2	Homo sapiens	0	16.454	34	3	35	3	124	13.7	8.48	120.52	3	TAX1BP3	221490968	273602664	302394320	244993472	3.14954e+08	291264199	281227996	256190199	265180170	252742388	168971206	1.17315e+08	250769666	183154516	219272862	113422320	1.61425	1.77008	1.42879	1.43005	1.64006	1.79279	1.68011	1.5444	1.6194	1.40829	1.67036	0.56537	1.80262	1.29174	1.65566	0.529677	4
O14908	GIPC1	O14908	PDZ domain-containing protein GIPC1 OS=Homo sapiens OX=9606 GN=GIPC1 PE=1 SV=2	Homo sapiens	0	93.391	43	13	133	13	333	36	6.28	399.94	13	GIPC1	603303144	5.28113e+07	1095809102	7.4972e+08	8.91519e+08	7.62128e+08	5.73106e+08	7.92087e+08	751492510	7.35924e+08	3.35041e+08	2.07681e+08	5.02727e+08	3.59909e+08	4.625e+08	3.48178e+08	3.05989	-0.603092	3.28628	3.04366	3.14119	3.1805	2.70718	3.17284	3.12218	2.95018	2.65792	1.38935	2.80603	2.26631	2.73239	2.1478	4
O14910	LIN7A	O14910	Protein lin-7 homolog A OS=Homo sapiens OX=9606 GN=LIN7A PE=1 SV=2	Homo sapiens	0	18.989	23	4	73	4	233	26	8.72	246.93	4	LIN7A	8.25641e+07	1.13939e+08	1.41706e+08	1.56577e+08	209303372	131319670	154409217	1.54039e+08	1.42443e+08	1.52278e+08	7.88977e+07	1.34528e+08	60015791	1.27899e+08	9.28696e+07	1.73854e+08	0.190586	0.506248	0.335247	0.784176	1.05052	0.643548	0.815126	0.810484	0.722809	0.677331	0.571639	0.76289	-0.260326	0.773685	0.416206	1.14585	4
O14920	IKBKB	O14920	Inhibitor of nuclear factor kappa-B kinase subunit beta OS=Homo sapiens OX=9606 GN=IKBKB PE=1 SV=1	Homo sapiens	0	42.807	15	7	46	7	756	86.5	5.78	154	7	IKBKB	8.17823e+06	1.75995e+07	1.79716e+07	8.38215e+06	3.00862e+07	8.89102e+06	1.94289e+07	1.42241e+07	9.29622e+06	13774779	9.41436e+06	2.64185e+07	7.0138e+06	18312389	1.36178e+07	2.912e+07	-3.14506	-2.1884	-2.64386	-3.43923	-1.7479	-3.24104	-2.17535	-2.62641	-3.21479	-2.78927	-2.49541	-1.58539	-3.3574	-2.03043	-2.3535	-1.43194	4
O14925	TIMM23	O14925	Mitochondrial import inner membrane translocase subunit Tim23 OS=Homo sapiens OX=9606 GN=TIMM23 PE=1 SV=1	Homo sapiens	0	48.427	63	7	80	7	209	21.9	8.6	292.75	7	TIMM23	106076612	1.64963e+08	148766463	1.58945e+08	1.92054e+08	131053551	1.72027e+08	204766522	128654654	1.39938e+08	108219529	7.84365e+07	1.80187e+07	5.76931e+07	3.22968e+07	49725882	0.552106	1.04014	0.405397	0.805826	0.926425	0.640618	0.971006	1.22116	0.575929	0.555421	1.02755	-0.0154197	-1.99618	-0.374845	-1.1076	-0.659963	4
O14929	HAT1	O14929	Histone acetyltransferase type B catalytic subunit OS=Homo sapiens OX=9606 GN=HAT1 PE=1 SV=1	Homo sapiens	0	97.959	52	14	221	14	419	49.5	5.69	725	14	HAT1	5.72836e+08	5.76791e+08	9.13789e+08	7.67195e+08	3.54815e+08	5.48076e+08	7.45367e+08	4.93037e+08	7.15302e+08	6.49253e+08	3.42604e+08	5.77346e+08	3.16328e+08	4.0476e+08	3.56903e+08	447766091	2.98513	2.84604	3.02422	3.0769	1.81199	2.70484	3.08633	2.48888	3.05098	2.76941	2.69013	2.86442	2.13768	2.43574	2.35847	2.51072	4
O14933	UBE2L6	O14933	Ubiquitin/ISG15-conjugating enzyme E2 L6 OS=Homo sapiens OX=9606 GN=UBE2L6 PE=1 SV=4	Homo sapiens	0	9.147	22	2	13	2	153	17.8	7.88	31.83	2	UBE2L6	17310577	7954877	19636050	16216250	6.4517e+06	9067908	12437292	10108869	2.16524e+07	14247521	8707179	NA	NA	9761518	9.71997e+06	8654563	-2.06327	-3.33402	-2.51607	-2.48718	-3.96925	-3.21262	-2.81888	-3.11912	-1.99498	-2.74059	-2.60807	NA	NA	-2.93808	-2.83997	-3.18242	4
O14936	CASK	O14936	Peripheral plasma membrane protein CASK OS=Homo sapiens OX=9606 GN=CASK PE=1 SV=3	Homo sapiens	0	81.078	30	19	86	19	926	105.1	6.43	183.64	19	CASK	106240177	1.36355e+08	1.4022e+08	1.0963e+08	140202715	9.70115e+07	116259156	101981653	9.79856e+07	107489670	2.89814e+07	7.88529e+07	3.80684e+07	45795735	5.4781e+07	36783063	0.554326	0.765358	0.320047	0.269946	0.472435	0.206688	0.405716	0.215494	0.183069	0.174821	-0.873211	-0.00777974	-0.917076	-0.708035	-0.345324	-1.09491	4
O14939	PLD2	O14939	Phospholipase D2 OS=Homo sapiens OX=9606 GN=PLD2 PE=1 SV=2	Homo sapiens	0	19.616	8	5	23	5	933	105.9	7.64	67.46	5	PLD2	9232249	6851078	1.38321e+07	16991694	11044755	11013713	12120689	1.39103e+07	1.3072e+07	7842752	3.67191e+06	4724179	5.5084e+06	7.56779e+06	5.88452e+06	5372100	-2.97017	-3.54953	-3.02156	-2.41979	-3.19364	-2.93216	-2.85608	-2.65859	-2.72303	-3.60187	-3.85374	-4.06881	-3.70597	-3.30531	-3.564	-3.8704	4
O14949	UQCRQ	O14949	Cytochrome b-c1 complex subunit 8 OS=Homo sapiens OX=9606 GN=UQCRQ PE=1 SV=4	Homo sapiens	0	34.028	56	7	127	7	82	9.9	10.08	299.1	7	UQCRQ	3.17998e+08	5.12913e+08	4.25604e+08	4.31515e+08	530473480	3.52237e+08	396280899	357765708	430757530	464764347	2.22756e+08	337729913	313718103	2.49895e+08	2.64971e+08	278627744	2.13602	2.67671	1.92186	2.24672	2.39221	2.06701	2.1749	2.0262	2.3193	2.28712	2.06905	2.09085	2.12572	1.74	1.92877	1.82631	4
O14950	MYL12B	O14950	Myosin regulatory light chain 12B OS=Homo sapiens OX=9606 GN=MYL12B PE=1 SV=2	Homo sapiens	0	100.145	66	12	386	12	172	19.8	4.84	1229.99	12	MYL12B; MYL12A	1696151858	1898592230	2905930466	3403493818	2908663381	3425021263	4790745064	3720247080	3296558027	3278337009	2146822154	4413843032	3004077482	5413017909	4273199581	3873534035	4.5512	4.56485	4.69328	5.22625	4.84721	5.34851	5.77055	5.40451	5.25531	5.10552	5.33772	5.79895	5.3851	6.17704	5.94018	5.62355	4
O14957	UQCR11	O14957	Cytochrome b-c1 complex subunit 10 OS=Homo sapiens OX=9606 GN=UQCR11 PE=1 SV=1	Homo sapiens	0.002	5.341	21	1	32	1	56	6.6	9.88	101.73	1	UQCR11	8.69392e+06	1.95766e+07	50460486	32479454	43295071	27253563	30834435	37032117	41342045	33182325	1.74616e+07	40552338	33589645	29364683	29074951	20107415	-3.05685	-2.0348	-1.15442	-1.4851	-1.2228	-1.62502	-1.50901	-1.24597	-1.06189	-1.52089	-1.60416	-0.96716	-1.09766	-1.34917	-1.25922	-1.96623	4
O14964	HGS	O14964	Hepatocyte growth factor-regulated tyrosine kinase substrate OS=Homo sapiens OX=9606 GN=HGS PE=1 SV=1	Homo sapiens	0	93.16	25	19	152	19	777	86.1	6.16	423.89	19	HGS	1.79352e+08	2.29933e+08	3.36617e+08	3.22067e+08	4.21524e+08	441948243	4.43814e+08	3.58361e+08	354477641	320995437	1.72275e+08	3.64235e+08	336331417	3.91631e+08	3.71099e+08	375569284	1.3098	1.51921	1.58346	1.82466	2.06054	2.39434	2.33833	2.0286	2.03812	1.75318	1.6983	2.19986	2.22614	2.38817	2.41474	2.25705	4
O14965	AURKA	O14965	Aurora kinase A OS=Homo sapiens OX=9606 GN=AURKA PE=1 SV=2	Homo sapiens	0	27.718	21	6	25	6	403	45.8	9.39	51.91	6	AURKA	11387499	12557276	22956071	7.24284e+06	16117652	2.01902e+07	2.73017e+07	1.50416e+07	13889040	2.20779e+07	6.5734e+06	1.831e+07	2.36104e+06	2.86513e+06	4.00729e+06	8.82728e+06	-2.66747	-2.67541	-2.2907	-3.65	-2.64836	-2.05781	-1.68456	-2.54578	-2.63556	-2.1087	-3.01363	-2.11431	-4.92818	-4.70658	-4.1183	-3.15391	4
O14966	RAB29	O14966	Ras-related protein Rab-7L1 OS=Homo sapiens OX=9606 GN=RAB29 PE=1 SV=1	Homo sapiens	0.006	3.844	5	1	10	1	203	23.1	7.18	20.83	1	RAB7L1; RAB29	9294011	6.89051e+06	12041629	8160117	6.5013e+06	NA	15627202	15380115	18663786	9449708	8613447	17691686	6.11101e+06	9841449	11148924	4.24362e+06	-2.96055	-3.54125	-3.22154	-3.47796	-3.9582	NA	-2.48949	-2.51368	-2.20926	-3.33296	-2.62368	-2.16387	-3.55619	-2.92631	-2.64209	-4.21058	4
O14967	CLGN	O14967	Calmegin OS=Homo sapiens OX=9606 GN=CLGN PE=1 SV=1	Homo sapiens	0	37.654	14	8	97	6	610	70	4.69	236.39	8	CLGN	33504732	36883233	58179436	2.86716e+07	41761642	5.55057e+06	16649088	2.58576e+07	6.56691e+06	49716019	9.84638e+06	22909174	24763766	11626084	2.10901e+07	8331845	-1.11056	-1.12097	-0.949063	-1.665	-1.27482	-3.92075	-2.39811	-1.76415	-3.71622	-0.937589	-2.43068	-1.79102	-1.53744	-2.68589	-1.72243	-3.23725	4
O14974	PPP1R12A	O14974	Protein phosphatase 1 regulatory subunit 12A OS=Homo sapiens OX=9606 GN=PPP1R12A PE=1 SV=1	Homo sapiens	0	193.59	35	36	349	35	1030	115.2	5.4	1084.27	36	PPP1R12A	5.23362e+08	5.25624e+08	8.55431e+08	6.29561e+08	7.9713e+08	6.1489e+08	5.68173e+08	5.93614e+08	5.09208e+08	6.25337e+08	2.3826e+08	4.61944e+08	3.28859e+08	3.96728e+08	3.3344e+08	4.2085e+08	2.85482	2.71203	2.92901	2.79165	2.97974	2.87079	2.69471	2.75671	2.56068	2.71526	2.16612	2.5427	2.19372	2.40683	2.26036	2.42128	4
O14975	SLC27A2	O14975	Very long-chain acyl-CoA synthetase OS=Homo sapiens OX=9606 GN=SLC27A2 PE=1 SV=2	Homo sapiens	0	176.467	49	29	425	29	620	70.3	8.51	1116.55	29	SLC27A2	4.47048e+08	5.53706e+08	6.7353e+08	5.45793e+08	7.31132e+08	3.55424e+08	4.75542e+08	4.77303e+08	407833936	4.60299e+08	3.37228e+08	3.87887e+08	2.05947e+08	2.38194e+08	2.36371e+08	2.99296e+08	2.62743	2.78711	2.5841	2.58566	2.85506	2.08001	2.43795	2.44209	2.24041	2.2732	2.66731	2.29062	1.51853	1.67081	1.76399	1.92955	4
O14976	GAK	O14976	Cyclin-G-associated kinase OS=Homo sapiens OX=9606 GN=GAK PE=1 SV=2	Homo sapiens	0	32.362	7	7	52	7	1311	143.1	5.73	154.91	7	GAK	1.86484e+07	1.66364e+07	40849287	3.52139e+07	5.26773e+07	4.32526e+07	3.38992e+07	3.24701e+07	5.10812e+07	2.20119e+07	1.38864e+07	2.97259e+07	2.39327e+07	4.24026e+07	20675204	3.64011e+07	-1.95587	-2.26959	-1.45926	-1.36848	-0.939825	-0.958682	-1.3723	-1.43563	-0.756711	-2.11302	-1.93467	-1.41522	-1.58669	-0.819095	-1.75109	-1.10997	4
O14979	HNRNPDL	O14979	Heterogeneous nuclear ribonucleoprotein D-like OS=Homo sapiens OX=9606 GN=HNRNPDL PE=1 SV=3	Homo sapiens	0	171.29	33	23	602	20	420	46.4	9.57	1807.52	23	HNRNPDL; HNRPDL	3038960413	3615156897	3909700848	3679570583	3938095686	2246772107	2637188563	2868502650	2668917261	2631044634	1504409417	1844964427	1605515813	1226779177	1440488745	1834708091	5.39251	5.49398	5.12134	5.33877	5.28435	4.74025	4.9093	5.02941	4.95061	4.78819	4.82471	4.54051	4.48122	4.03548	4.37142	4.54545	4
O14980	XPO1	O14980	Exportin-1 OS=Homo sapiens OX=9606 GN=XPO1 PE=1 SV=1	Homo sapiens	0	432.416	63	58	1082	58	1071	123.3	6.06	3240.66	58	XPO1	1653328042	2441883158	3020471357	2555978516	2679934328	2968526572	3066112526	2576988191	3232874316	3066168591	1595762379	3317726078	2741250972	3000184424	2989756544	2639526661	4.51431	4.92792	4.74906	4.81311	4.72905	5.14214	5.12671	4.8748	5.22717	5.00899	4.90976	5.38711	5.25302	5.32565	5.42489	5.07018	4
O14981	BTAF1	O14981	TATA-binding protein-associated factor 172 OS=Homo sapiens OX=9606 GN=BTAF1 PE=1 SV=2	Homo sapiens	0	104.155	19	22	125	22	1849	206.8	6.52	360.17	22	BTAF1	78875399	1.73059e+08	162720191	1.07618e+08	1.52697e+08	1.10082e+08	1.18727e+08	80074911	1.23758e+08	1.48007e+08	5.32036e+07	1.06771e+08	5.07759e+07	100064053	6.24923e+07	9.70859e+07	0.124646	1.10926	0.534747	0.243216	0.595595	0.389038	0.436026	-0.133386	0.519949	0.636291	0.00317943	0.42951	-0.501526	0.419605	-0.155314	0.305307	4
O14983	ATP2A1	O14983	Sarcoplasmic/endoplasmic reticulum calcium ATPase 1 OS=Homo sapiens OX=9606 GN=ATP2A1 PE=1 SV=1	Homo sapiens	0	136.709	16	17	537	17	1001	110.2	5.16	1606.56	17	ATP2A1	2706722831	3012739971	3695346336	3133884088	3751011953	1692264959	2538494594	2618127005	2335476031	2875255320	1694389299	2233843051	1415130012	1267490407	1360267928	1769350193	5.22548	5.231	5.03999	5.10718	5.21413	4.33135	4.85428	4.89765	4.75807	4.91624	4.99628	4.81644	4.29912	4.08258	4.28875	4.49312	4
O14986	PIP5K1B	O14986	Phosphatidylinositol 4-phosphate 5-kinase type-1 beta OS=Homo sapiens OX=9606 GN=PIP5K1B PE=1 SV=2	Homo sapiens	0	8.699	3	1	9	1	540	61	6.86	27.69	1	PIP5K1B	NA	13162553	NA	NA	14596259	NA	NA	NA	NA	NA	NA	NA	NA	NA	NA	NA	NA	-2.60749	NA	NA	-2.7914	NA	NA	NA	NA	NA	NA	NA	NA	NA	NA	NA	1
O15013	ARHGEF10	O15013	Rho guanine nucleotide exchange factor 10 OS=Homo sapiens OX=9606 GN=ARHGEF10 PE=1 SV=4	Homo sapiens	0	104.939	16	18	110	18	1369	151.5	5.68	183.92	18	ARHGEF10	3.52029e+07	6.34538e+07	1.03691e+08	7.62251e+07	8.07084e+07	1.00832e+08	7.80426e+07	102399151	5.35032e+07	6.94835e+07	3.41925e+07	6.15175e+07	5.99044e+07	6.62713e+07	7.94438e+07	5.70093e+07	-1.03923	-0.338232	-0.115363	-0.254364	-0.324285	0.262418	-0.169294	0.221394	-0.689881	-0.454629	-0.634661	-0.36595	-0.263006	-0.174865	0.190936	-0.462763	4
O15014	ZNF609	O15014	Zinc finger protein 609 OS=Homo sapiens OX=9606 GN=ZNF609 PE=1 SV=2	Homo sapiens	0	10.134	3	3	8	3	1411	151.1	8.03	13.77	3	ZNF609	7.17552e+06	6.65031e+06	8.54989e+06	1.13311e+07	8.03779e+06	5.02697e+06	5226604	8.29078e+06	6341935	1302449	NA	2.14458e+06	2.33065e+06	6.40458e+06	NA	NA	-3.33377	-3.59244	-3.7156	-3.00434	-3.65213	-4.0637	-4.06961	-3.40516	-3.76651	-6.192	NA	-5.20818	-4.94687	-3.54608	NA	NA	4
O15020	SPTBN2	O15020	Spectrin beta chain, non-erythrocytic 2 OS=Homo sapiens OX=9606 GN=SPTBN2 PE=1 SV=3	Homo sapiens	0	133.102	10	25	334	6	2390	271.2	6.11	812.34	25	SPTBN2	1.63028e+06	2.05571e+06	NA	NA	3855923	4.81225e+06	NA	4.81458e+06	4.78875e+06	3.71643e+06	1.75558e+06	1.63741e+06	1.74702e+06	2.17665e+06	3.4066e+06	527917	-5.47173	-5.28623	NA	NA	-4.71186	-4.12668	NA	-4.18926	-4.17178	-4.67931	-4.91833	-5.59746	-5.3627	-5.10307	-4.35259	-7.2175	2
O15027	SEC16A	O15027	Protein transport protein Sec16A OS=Homo sapiens OX=9606 GN=SEC16A PE=1 SV=4	Homo sapiens	0	131.894	18	28	192	28	2357	251.7	5.8	544.9	28		5.52684e+08	5.28132e+08	9.24084e+08	5.71013e+08	6.88998e+08	8.48373e+08	7.77598e+08	719331013	7.13161e+08	9.86753e+08	3.18848e+08	3.60144e+08	4.9407e+08	6.99616e+08	6.25038e+08	5.58112e+08	2.93346	2.71889	3.04038	2.65083	2.76942	3.33516	3.1474	3.03384	3.04665	3.37331	2.58646	2.18356	2.78097	3.22524	3.16688	2.82853	4
O15031	PLXNB2	O15031	Plexin-B2 OS=Homo sapiens OX=9606 GN=PLXNB2 PE=1 SV=3	Homo sapiens	0	187.464	26	33	341	31	1838	205	6.24	1059.93	33	PLXNB2	3.64182e+08	3.99218e+08	602061963	4.36325e+08	5.02664e+08	2.96478e+08	2.8293e+08	3.63058e+08	2.79688e+08	2.95568e+08	1.15393e+08	2.0297e+08	1.11735e+08	1.48253e+08	1.41082e+08	1.72284e+08	2.33166	2.31517	2.42227	2.26271	2.31452	1.81839	1.68882	2.04739	1.69624	1.63411	1.12014	1.35625	0.636344	0.986735	1.01946	1.13276	4
O15042	U2SURP	O15042	U2 snRNP-associated SURP motif-containing protein OS=Homo sapiens OX=9606 GN=U2SURP PE=1 SV=2	Homo sapiens	0	233.064	43	38	527	38	1029	118.2	8.47	1580.2	38	U2SURP	1280100877	1273835041	2116093291	1843523079	1930290109	1355659113	1918943046	1703992128	1878842427	1764161921	785771671	1379803926	1080423859	1941326994	1818363389	1432661504	4.14519	3.9891	4.23569	4.3417	4.25567	4.01139	4.45061	4.27803	4.4442	4.21154	3.88769	4.12138	3.90978	4.69765	4.7075	4.1886	4
O15047	SETD1A	O15047	Histone-lysine N-methyltransferase SETD1A OS=Homo sapiens OX=9606 GN=SETD1A PE=1 SV=3	Homo sapiens	0	26.312	7	7	20	7	1707	185.9	5.14	52.05	7	SETD1A	59341072	8.27071e+07	8.32488e+07	69351807	8.34907e+07	6.50259e+07	39971535	4.47297e+07	39997207	4.22269e+07	26362690	6.17729e+07	3.46263e+07	31237679	27693272	25591104	-0.285894	0.0440777	-0.432143	-0.390694	-0.275395	-0.370452	-1.13458	-0.973506	-1.1096	-1.17314	-1.00985	-0.35997	-1.05381	-1.25997	-1.32946	-1.61831	4
O15056	SYNJ2	O15056	Synaptojanin-2 OS=Homo sapiens OX=9606 GN=SYNJ2 PE=1 SV=3	Homo sapiens	0	10.24	2	3	7	3	1496	165.4	7.34	12.33	3	SYNJ2	73055475	6.04461e+07	123781278	9.69327e+07	64038612	98078614	9.46966e+07	1.13775e+08	6.14634e+07	101148596	NA	NA	28167482	66441572	43998224	4.82771e+07	0.0140659	-0.408282	0.140147	0.0923559	-0.658065	0.222478	0.109756	0.373374	-0.489771	0.0871009	NA	NA	-1.35164	-0.171165	-0.661554	-0.702613	4
O15061	SYNM	O15061	Synemin OS=Homo sapiens OX=9606 GN=SYNM PE=1 SV=2	Homo sapiens	0	112.513	20	23	148	23	1565	172.7	5.16	451.64	23	SYNM	1.87309e+08	2.33638e+08	3.93288e+08	4.32378e+08	6.15848e+08	3.67462e+08	3.31847e+08	3.59726e+08	2.96914e+08	397518535	1.49768e+08	3.08876e+08	189992412	208874506	292167656	1.21097e+08	1.37242	1.54227	1.80794	2.2496	2.6075	2.12806	1.91889	2.03408	1.78247	2.06165	1.49632	1.96201	1.4022	1.48131	2.06973	0.624137	4
O15063	GARRE1	O15063	Granule associated Rac and RHOG effector protein 1 OS=Homo sapiens OX=9606 GN=GARRE1 PE=1 SV=2	Homo sapiens	0	18.65	6	3	32	3	1070	115.9	7.15	92.49	3	KIAA0355	1.01353e+06	1.84175e+06	1.55963e+06	1.8402e+06	1388746	2697930	4.93689e+06	4.14696e+06	3.16964e+06	2.37519e+06	NA	535482	713110	NA	1.22032e+06	1.29267e+06	-6.15746	-5.44478	-6.1703	-5.62669	-6.18515	-4.96154	-4.15188	-4.40462	-4.76711	-5.32519	NA	-7.20996	-6.6554	NA	-5.83366	-5.92553	4
O15066	KIF3B	O15066	Kinesin-like protein KIF3B OS=Homo sapiens OX=9606 GN=KIF3B PE=1 SV=1	Homo sapiens	0	18.907	10	5	15	4	747	85.1	7.69	13.93	5	KIF3B	1.20822e+07	1.12148e+07	4.90506e+07	1.66229e+07	3.04862e+07	3.13594e+07	19867406	13818824	1.93167e+07	2.00944e+07	3.17346e+06	1.32819e+07	3.0747e+07	4.98113e+07	19830704	1.65876e+07	-2.58204	-2.83853	-1.1953	-2.45145	-1.72885	-1.42256	-2.14315	-2.66811	-2.15966	-2.24451	-4.06421	-2.57748	-1.22523	-0.586775	-1.81126	-2.24385	4
O15067	PFAS	O15067	Phosphoribosylformylglycinamidine synthase OS=Homo sapiens OX=9606 GN=PFAS PE=1 SV=4	Homo sapiens	0	401.115	59	54	871	54	1338	144.6	5.76	2953.23	54	PFAS	1077972039	1453627377	2233817465	1405266147	1659576528	2229842949	2158485562	1691930314	1871591627	1936807411	1367097436	1962024172	2259557058	2179342143	2268476430	2167907142	3.89725	4.17958	4.31379	3.95008	4.03767	4.72933	4.62032	4.26778	4.43862	4.34623	4.68663	4.62926	4.97422	4.8645	5.02659	4.78621	4
O15078	CEP290	O15078	Centrosomal protein of 290 kDa OS=Homo sapiens OX=9606 GN=CEP290 PE=1 SV=2	Homo sapiens	0.006	3.794	1	2	3	2	2479	290.2	5.95	3.99	2	CEP290	25737026	28278004	35500944	55722196	54446644	44180120	32048392	59098440	34660120	24357020	18260440	13819578	NA	11098068	NA	NA	-1.49108	-1.50425	-1.66172	-0.706374	-0.892165	-0.928072	-1.4533	-0.571616	-1.31623	-1.96697	-1.53962	-2.52023	NA	-2.75294	NA	NA	4
O15083	ERC2	O15083	ERC protein 2 OS=Homo sapiens OX=9606 GN=ERC2 PE=1 SV=3	Homo sapiens	0.003	4.96	2	2	8	2	957	110.5	6.99	7.73	2	ERC2	30515920	12775773	25336590	3.46292e+07	2.79526e+07	2.51829e+07	26888544	4.45661e+07	27888411	28056102	1.22164e+07	3.5121e+06	NA	3388224	NA	3.46578e+07	-1.24536	-2.65052	-2.14835	-1.39263	-1.85402	-1.73902	-1.70656	-0.978796	-1.62984	-1.76299	-2.11952	-4.49654	NA	-4.46465	NA	-1.18077	4
O15084	ANKRD28	O15084	Serine/threonine-protein phosphatase 6 regulatory ankyrin repeat subunit A OS=Homo sapiens OX=9606 GN=ANKRD28 PE=1 SV=5	Homo sapiens	0	68.552	21	14	54	13	1053	112.9	6.25	99.01	14	ANKRD28	3.38505e+06	1.8349e+06	4.21078e+07	2.89516e+07	2.41277e+07	4.83714e+07	1.38628e+07	2.27126e+07	3.67883e+07	2.48276e+07	2.45024e+07	3.66081e+07	3.20541e+07	1.59461e+07	1.79813e+07	2.86549e+07	-4.41767	-5.45016	-1.41549	-1.65098	-2.06631	-0.797312	-2.66234	-1.95125	-1.23026	-1.93936	-1.11542	-1.11478	-1.16516	-2.23005	-1.9525	-1.45517	4
O15085	ARHGEF11	O15085	Rho guanine nucleotide exchange factor 11 OS=Homo sapiens OX=9606 GN=ARHGEF11 PE=1 SV=1	Homo sapiens	0	11.153	4	4	15	4	1522	167.6	5.5	21.23	4	ARHGEF11	NA	6.77435e+06	4.98062e+06	4263378	5218777	8.08469e+06	7.9702e+06	NA	NA	5.64005e+06	1.83464e+06	NA	NA	NA	NA	NA	NA	-3.56578	-4.49518	-4.41455	-4.27522	-3.3782	-3.46087	NA	NA	-4.07752	-4.85477	NA	NA	NA	NA	NA	3
O15091	PRORP	O15091	Mitochondrial ribonuclease P catalytic subunit OS=Homo sapiens OX=9606 GN=PRORP PE=1 SV=2	Homo sapiens	0	48.566	22	12	68	12	583	67.3	8.78	174.26	12	KIAA0391	94362322	1.75041e+08	215760431	2.16135e+08	2.22513e+08	2.11405e+08	1.6864e+08	197541090	1.678e+08	1.55539e+08	6.68909e+07	1.71992e+08	9.71331e+07	90287992	101834336	9.31785e+07	0.383286	1.12569	0.941787	1.24924	1.13882	1.33048	0.942316	1.16934	0.959169	0.707901	0.333469	1.11733	0.434294	0.271285	0.549156	0.246037	4
O15111	CHUK	O15111	Inhibitor of nuclear factor kappa-B kinase subunit alpha OS=Homo sapiens OX=9606 GN=CHUK PE=1 SV=2	Homo sapiens	0	28.265	10	6	36	6	745	84.6	6.73	88.3	6	CHUK	8.29393e+06	8.84874e+06	19537105	7.77055e+06	11066659	2.02402e+07	1.25125e+07	1.13008e+07	6.43057e+06	1.13368e+07	4.81998e+06	1.46389e+07	9.07212e+06	1.85995e+07	8910709	1.40124e+07	-3.1248	-3.18039	-2.52336	-3.54853	-3.19078	-2.05424	-2.81018	-2.95832	-3.74648	-3.07029	-3.46124	-2.43713	-2.98616	-2.00799	-2.96538	-2.48725	4
O15116	LSM1	O15116	U6 snRNA-associated Sm-like protein LSm1 OS=Homo sapiens OX=9606 GN=LSM1 PE=1 SV=1	Homo sapiens	0	21.805	35	4	76	4	133	15.2	5.22	181.28	4	LSM1	6.76211e+07	79492988	103010881	69519820	70857858	1.24318e+08	1.02608e+08	7.9754e+07	1.17431e+08	8.37956e+07	4.6041e+07	1.1046e+08	1.00557e+08	6.92728e+07	8.31942e+07	77131084	-0.0974541	-0.0131123	-0.124853	-0.387204	-0.512085	0.564498	0.225516	-0.139186	0.444239	-0.184429	-0.205421	0.47851	0.484274	-0.110955	0.257486	-0.0266431	4
O15118	NPC1	O15118	NPC intracellular cholesterol transporter 1 OS=Homo sapiens OX=9606 GN=NPC1 PE=1 SV=2	Homo sapiens	0	96.95	18	15	125	15	1278	142.1	5.36	384.44	15	NPC1	2.04504e+08	3.19494e+08	3.89813e+08	3.49649e+08	2.96446e+08	2.35768e+08	1.77022e+08	2.09503e+08	1.59287e+08	2.22669e+08	9.45452e+07	2.69051e+08	4.85333e+07	4.25998e+07	3.74904e+07	1.21044e+08	1.49913	1.99378	1.79514	1.94321	1.55269	1.48783	1.01231	1.25415	0.884049	1.22552	0.832659	1.76287	-0.566696	-0.812405	-0.892474	0.623507	4
O15120	AGPAT2	O15120	1-acyl-sn-glycerol-3-phosphate acyltransferase beta OS=Homo sapiens OX=9606 GN=AGPAT2 PE=1 SV=1	Homo sapiens	0	14.127	24	4	10	4	278	30.9	9.01	21.11	4	AGPAT2	1.30603e+06	1.7883e+07	1.78933e+06	4.87562e+06	1.86724e+07	NA	1.00345e+06	841204	5.70688e+06	1.30357e+07	3.16179e+06	32597606	744652	9.05706e+06	NA	1.13013e+06	-5.79167	-2.16535	-5.97208	-4.22096	-2.43609	NA	-6.45051	-6.70614	-3.91873	-2.86883	-4.06953	-1.28218	-6.59296	-3.04614	NA	-6.11939	4
O15121	DEGS1	O15121	Sphingolipid delta(4)-desaturase DES1 OS=Homo sapiens OX=9606 GN=DEGS1 PE=1 SV=1	Homo sapiens	0	8.904	7	2	16	2	323	37.8	7.46	56.12	2	DEGS1	10521899	1.61958e+07	10387522	11889744	11830696	1.14811e+07	1.11742e+07	1.024e+07	14894478	8669007	6117943	1.13382e+07	3.2619e+06	3.62783e+06	NA	NA	-2.78153	-2.30831	-3.43472	-2.93491	-3.09447	-2.87221	-2.97338	-3.10052	-2.53473	-3.45736	-3.11722	-2.80575	-4.46189	-4.36607	NA	NA	4
O15126	SCAMP1	O15126	Secretory carrier-associated membrane protein 1 OS=Homo sapiens OX=9606 GN=SCAMP1 PE=1 SV=2	Homo sapiens	0	26.38	28	7	41	7	338	37.9	7.42	126.63	7	SCAMP1	2.67979e+08	2.70791e+08	380724833	254207251	3.35903e+08	237825831	186324018	2.66401e+08	232598269	2.58328e+08	1.34824e+08	1.99025e+08	171881694	150330586	1.61432e+08	178252228	1.88912	1.75517	1.7611	1.48331	1.73297	1.50037	1.08619	1.60079	1.43027	1.43983	1.34467	1.32794	1.25767	1.00681	1.21386	1.18189	4
O15127	SCAMP2	O15127	Secretory carrier-associated membrane protein 2 OS=Homo sapiens OX=9606 GN=SCAMP2 PE=1 SV=2	Homo sapiens	0	20.215	16	4	30	4	329	36.6	6.1	69.32	4	SCAMP2	3.36572e+08	332729884	3.56563e+08	3.69769e+08	469867376	4.14358e+08	294851997	3.30871e+08	288613471	366451680	2.18532e+08	406281186	3.01239e+08	2.43944e+08	280211235	320618664	2.21792	2.05235	1.66651	2.02393	2.21718	2.30134	1.74837	1.91345	1.74156	1.94425	2.04143	2.35746	2.06716	1.70522	2.00945	2.02883	4
O15143	ARPC1B	O15143	Actin-related protein 2/3 complex subunit 1B OS=Homo sapiens OX=9606 GN=ARPC1B PE=1 SV=3	Homo sapiens	0	134.222	62	19	415	18	372	40.9	8.35	1173.7	19	ARPC1B	1050693779	1365377674	2195300600	1638128250	2191401216	1636689945	1927802369	2094637153	1548151832	1379881251	9.41954e+08	1266862828	1253057657	1451021749	1373767788	1666221197	3.86028	4.08922	4.2887	4.17128	4.43871	4.28317	4.45726	4.57581	4.1649	3.8571	4.14924	3.99817	4.12364	4.27767	4.303	4.40648	4
O15144	ARPC2	O15144	Actin-related protein 2/3 complex subunit 2 OS=Homo sapiens OX=9606 GN=ARPC2 PE=1 SV=1	Homo sapiens	0	213.637	86	31	552	31	300	34.3	7.36	1350.59	31	ARPC2	1080624221	1347235047	1690643955	1603433847	2058134650	1332870564	1990530086	1734755270	1725362034	1805224145	1295140482	1957559906	1716130887	1272698604	1673125665	1558343917	3.9008	4.06992	3.91186	4.1404	4.34819	3.98693	4.50346	4.30385	4.32125	4.24473	4.60862	4.62597	4.57734	4.08849	4.58741	4.30992	4
O15145	ARPC3	O15145	Actin-related protein 2/3 complex subunit 3 OS=Homo sapiens OX=9606 GN=ARPC3 PE=1 SV=3	Homo sapiens	0	65.501	43	10	244	10	178	20.5	8.59	573.62	10	ARPC3	1280661896	1403331065	2179886751	1684154874	2328070647	1804600885	1639666671	1787224229	1568098170	1473242918	8.64148e+08	1324178680	1360338659	1530101055	1125875115	1384300688	4.14582	4.12878	4.27854	4.21126	4.52599	4.42407	4.22371	4.34683	4.18337	3.95155	4.02486	4.06201	4.24215	4.35423	4.01591	4.13906	4
O15155	BET1	O15155	BET1 homolog OS=Homo sapiens OX=9606 GN=BET1 PE=1 SV=1	Homo sapiens	0	12.902	25	2	21	2	118	13.3	9.06	31.94	2	BET1	2.42454e+07	2.83505e+07	1.28907e+07	34195328	3.16162e+07	2.14338e+07	2.81082e+07	2.45411e+07	25244662	1.52293e+07	1.37488e+06	2.56906e+07	9.91287e+06	1.01842e+07	17053694	4.77349e+07	-1.57721	-1.50056	-3.12324	-1.41082	-1.67634	-1.97158	-1.64256	-1.83954	-1.77352	-2.64446	-5.27096	-1.6257	-2.8583	-2.87691	-2.02891	-0.718913	4
O15160	POLR1C	O15160	DNA-directed RNA polymerases I and III subunit RPAC1 OS=Homo sapiens OX=9606 GN=POLR1C PE=1 SV=1	Homo sapiens	0	61.212	45	12	127	12	346	39.2	5.5	414.19	12	POLR1C	1.77555e+08	2.11077e+08	2.14168e+08	2.07178e+08	2.33307e+08	1.23457e+08	1.85715e+08	157618243	2.47385e+08	2.06881e+08	1.22274e+08	1.63484e+08	1.87218e+08	9.31302e+07	2.12263e+08	1.30628e+08	1.29527	1.39576	0.931097	1.18818	1.20715	0.554468	1.08147	0.843624	1.51918	1.11942	1.2037	1.04414	1.38097	0.316005	1.60879	0.733437	4
O15164	TRIM24	O15164	Transcription intermediary factor 1-alpha OS=Homo sapiens OX=9606 GN=TRIM24 PE=1 SV=3	Homo sapiens	0	13.992	4	3	8	3	1050	116.8	7.11	14.06	3	TRIM24	6.51393e+06	5327917	16468707	10525265	13161245	NA	NA	7.84548e+06	3.0187e+06	8738337	1.56794e+06	NA	3.27818e+06	NA	2.7779e+06	1740466	-3.47332	-3.91229	-2.76985	-3.11077	-2.94071	NA	NA	-3.48481	-4.8375	-3.44587	-5.0814	NA	-4.45471	NA	-4.64692	-5.49641	4
O15173	PGRMC2	O15173	Membrane-associated progesterone receptor component 2 OS=Homo sapiens OX=9606 GN=PGRMC2 PE=1 SV=1	Homo sapiens	0	54.618	53	10	198	9	223	23.8	4.88	491.28	10	PGRMC2	7.55837e+08	1101626876	1152828160	1078886850	1067510628	7.56874e+08	779926423	8.4071e+08	794417650	792095328	5.01762e+08	7.92226e+08	6.85014e+08	5.41456e+08	5.69234e+08	6.01668e+08	3.38508	3.77956	3.35946	3.56878	3.4011	3.17052	3.15171	3.25879	3.20232	3.0563	3.24059	3.3209	3.25239	2.85552	3.03196	2.93694	4
O15194	CTDSPL	O15194	CTD small phosphatase-like protein OS=Homo sapiens OX=9606 GN=CTDSPL PE=1 SV=2	Homo sapiens	0.016	2.77	4	1	4	1	276	31.1	5.54	3.76	1	CTDSPL	NA	999883	NA	NA	NA	927188	1.21074e+06	NA	NA	894287	NA	NA	NA	1661233	1.14163e+06	940646	NA	-6.32603	NA	NA	NA	-6.50246	-6.17959	NA	NA	-6.73442	NA	NA	NA	-5.49293	-5.92983	-6.38416	1
O15197	EPHB6	O15197	Ephrin type-B receptor 6 OS=Homo sapiens OX=9606 GN=EPHB6 PE=1 SV=4	Homo sapiens	0.034	2.215	1	1	7	1	1021	110.6	6.65	11.44	1	EPHB6	59054484	94632896	142309804	69641456	68064744	53643605	63705024	50250252	115783512	108762859	108513900	112774260	51372075	73840406	66644285	44951739	-0.292884	0.238408	0.341387	-0.384684	-0.570105	-0.648062	-0.462154	-0.805606	0.423849	0.191811	1.03146	0.50842	-0.484686	-0.0188352	-0.0625136	-0.805583	4
O15212	PFDN6	O15212	Prefoldin subunit 6 OS=Homo sapiens OX=9606 GN=PFDN6 PE=1 SV=1	Homo sapiens	0	43.1	67	10	132	10	129	14.6	8.88	328.18	10	PFDN6	3.10331e+08	4.03553e+08	4.63682e+08	4.08444e+08	3.9316e+08	5.33482e+08	617777763	452650305	514571441	627324801	369388746	7.25629e+08	500246679	5.72942e+08	5.37774e+08	710644912	2.10081	2.33075	2.04549	2.16744	1.96004	2.6659	2.81546	2.36558	2.5758	2.71984	2.79872	3.19422	2.79889	2.93706	2.94993	3.1771	4
O15213	WDR46	O15213	WD repeat-containing protein 46 OS=Homo sapiens OX=9606 GN=WDR46 PE=1 SV=3	Homo sapiens	0	122.548	43	20	205	20	610	68	9.67	655.97	20	WDR46	2.73895e+08	2.82853e+08	4.6027e+08	3.30962e+08	5.17634e+08	2.69752e+08	2.90818e+08	3.56322e+08	2.94344e+08	307041878	1.62116e+08	2.29068e+08	97444463	55647270	7.39581e+07	1.21202e+08	1.92063	1.81805	2.03484	1.86397	2.35686	1.6821	1.72849	2.02037	1.76993	1.68906	1.61061	1.53076	0.438914	-0.426935	0.0877064	0.625377	4
O15226	NKRF	O15226	NF-kappa-B-repressing factor OS=Homo sapiens OX=9606 GN=NKRF PE=1 SV=2	Homo sapiens	0	107.568	36	22	232	22	690	77.6	8.79	621.31	22	NKRF	7.81109e+08	8.32867e+08	1535159649	1050954798	1258502194	9.9473e+08	8.71957e+08	1049103769	1102839004	1127472973	5.59202e+08	7.55616e+08	7.17462e+08	6.92058e+08	6.9481e+08	7.21735e+08	3.43253	3.37608	3.77267	3.53093	3.63856	3.56477	3.31263	3.57827	3.67558	3.56565	3.39696	3.25264	3.31916	3.20957	3.31955	3.19944	4
O15228	GNPAT	O15228	Dihydroxyacetone phosphate acyltransferase OS=Homo sapiens OX=9606 GN=GNPAT PE=1 SV=1	Homo sapiens	0	131.453	45	21	234	21	680	77.1	6.57	803.85	21	GNPAT	110360854	2.07914e+08	2.01901e+08	2.15763e+08	3.03724e+08	1.49946e+08	1.71937e+08	2.08627e+08	1.60268e+08	1.41484e+08	1.08401e+08	1.57874e+08	6.65227e+07	1.02838e+08	8.95849e+07	4.2676e+07	0.609226	1.37398	0.846007	1.24675	1.58769	0.834908	0.970256	1.24811	0.892909	0.571271	1.02996	0.99376	-0.111826	0.459045	0.364256	-0.880533	4
O15230	LAMA5	O15230	Laminin subunit alpha-5 OS=Homo sapiens OX=9606 GN=LAMA5 PE=1 SV=8	Homo sapiens	0	187.763	16	40	213	40	3695	399.5	7.02	672.99	40	LAMA5	3.05895e+08	309155021	4.70493e+08	3.78316e+08	5.02794e+08	2.22341e+08	2.27807e+08	262421472	199019797	1.70863e+08	7.94267e+07	8.57748e+07	1.28983e+07	4.1976e+07	1.5956e+07	6.07056e+07	2.08004	1.94633	2.06653	2.05689	2.31489	1.40324	1.37619	1.57907	1.20534	0.843461	0.581279	0.11361	-2.47849	-0.833685	-2.12489	-0.372123	4
O15231	ZNF185	O15231	Zinc finger protein 185 OS=Homo sapiens OX=9606 GN=ZNF185 PE=1 SV=3	Homo sapiens	0	66.503	32	14	66	14	689	73.5	7.01	154.68	14	ZNF185	47730469	5.60654e+07	106054179	66309329	85989274	41935699	102768768	9.705e+07	3.74026e+07	8.74852e+07	3.41838e+07	45639641	2.88424e+07	4.38327e+07	1.93846e+07	25591123	-0.600014	-0.516822	-0.0828426	-0.455414	-0.232855	-1.00328	0.227776	0.143984	-1.20636	-0.122259	-0.635031	-0.79666	-1.31748	-0.771245	-1.84408	-1.61831	4
O15234	CASC3	O15234	Protein CASC3 OS=Homo sapiens OX=9606 GN=CASC3 PE=1 SV=2	Homo sapiens	0.002	5.693	3	2	2	2	703	76.2	6.48	2.66	2	CASC3	6003482	6.36004e+06	16477683	6056496	8540847	8012984	6.15952e+06	7.3743e+06	NA	11510345	NA	6.62602e+06	6162674	9680934	NA	3787362	-3.59105	-3.65682	-2.76906	-3.90807	-3.56455	-3.39105	-3.83266	-3.57416	NA	-3.04837	NA	-3.58073	-3.54404	-2.95004	NA	-4.37469	4
O15235	MRPS12	O15235	28S ribosomal protein S12, mitochondrial OS=Homo sapiens OX=9606 GN=MRPS12 PE=1 SV=1	Homo sapiens	0	27.928	53	6	59	6	138	15.2	10.29	120.9	6	MRPS12	466642736	4.82067e+08	443167917	498975403	562888010	179855175	373508733	460656667	3.37416e+08	3.57301e+08	2.87441e+08	3.29795e+08	1.73176e+08	152769551	131111158	272925768	2.68932	2.58723	1.98021	2.45627	2.47777	1.0973	2.08952	2.39088	1.96695	1.90776	2.43685	2.05656	1.2685	1.03003	0.913726	1.79648	4
O15239	NDUFA1	O15239	NADH dehydrogenase [ubiquinone] 1 alpha subcomplex subunit 1 OS=Homo sapiens OX=9606 GN=NDUFA1 PE=1 SV=1	Homo sapiens	0	11.807	19	1	32	1	70	8.1	8.84	40.47	1	NDUFA1	1.04399e+07	5130879	44746814	15286667	39222654	28586186	5.38139e+06	27637537	2.25912e+07	37588462	3.9183e+06	NA	14094905	NA	14901703	NA	-2.79282	-3.96666	-1.32779	-2.57235	-1.36532	-1.55615	-4.0275	-1.66811	-1.93374	-1.34101	-3.76005	NA	-2.3505	NA	-2.22352	NA	4
O15254	ACOX3	O15254	Peroxisomal acyl-coenzyme A oxidase 3 OS=Homo sapiens OX=9606 GN=ACOX3 PE=1 SV=2	Homo sapiens	0	35.853	15	8	78	8	700	77.6	7.25	199.95	8	ACOX3	1.8096e+07	3.25187e+07	4.09963e+07	3.05398e+07	4.27746e+07	2.1705e+07	4.02029e+07	5.26163e+07	3.42979e+07	3.3049e+07	1.37214e+07	4.06269e+07	1.98434e+07	3.81179e+07	3.43296e+07	2.62119e+07	-1.99925	-1.30266	-1.45408	-1.57393	-1.24025	-1.95343	-1.12625	-0.739226	-1.33138	-1.5267	-1.95192	-0.96451	-1.85701	-0.972785	-1.01954	-1.58373	4
O15258	RER1	O15258	Protein RER1 OS=Homo sapiens OX=9606 GN=RER1 PE=1 SV=1	Homo sapiens	0	21.527	18	3	63	3	196	22.9	9.54	113.32	3	RER1	1.46544e+08	1.68004e+08	2.18665e+08	2.15628e+08	2.33342e+08	8.88292e+07	2.14719e+08	1.60111e+08	1.48379e+08	1.52467e+08	1.22378e+08	1.5503e+08	9.39798e+07	1.07268e+08	9.15702e+07	1.24984e+08	1.01834	1.06649	0.961077	1.24585	1.20737	0.079568	1.29083	0.866264	0.781709	0.679131	1.20493	0.96753	0.386684	0.519895	0.395886	0.669717	4
O15260	SURF4	O15260	Surfeit locus protein 4 OS=Homo sapiens OX=9606 GN=SURF4 PE=1 SV=3	Homo sapiens	0	45.697	21	5	232	5	269	30.4	7.78	611.59	5	SURF4	6.44272e+08	1248488672	1149834831	1060120528	1033061001	8.10272e+08	8.61296e+08	8.10164e+08	8.42354e+08	8.95737e+08	6.74779e+08	1024668590	6.39587e+08	6.71132e+08	6.92258e+08	7.75089e+08	3.15468	3.96011	3.35571	3.54346	3.35378	3.26887	3.29488	3.2054	3.28685	3.2337	3.668	3.69207	3.1534	3.16527	3.31425	3.30234	4
O15269	SPTLC1	O15269	Serine palmitoyltransferase 1 OS=Homo sapiens OX=9606 GN=SPTLC1 PE=1 SV=1	Homo sapiens	0	109.908	54	21	285	21	473	52.7	6.01	815.02	21	SPTLC1	8.84951e+08	9.40076e+08	1269372104	9.54951e+08	1480479700	6.24171e+08	8.26354e+08	9.04888e+08	8.60591e+08	8.86015e+08	6.40879e+08	5.8134e+08	5.04305e+08	351597245	4.18352e+08	5.4712e+08	3.6126	3.55077	3.4984	3.39273	3.87292	2.89241	3.23513	3.36492	3.31775	3.21796	3.59364	2.87437	2.81055	2.2326	2.58765	2.79983	4
O15270	SPTLC2	O15270	Serine palmitoyltransferase 2 OS=Homo sapiens OX=9606 GN=SPTLC2 PE=1 SV=1	Homo sapiens	0	97.797	52	21	170	21	562	62.9	7.78	489.27	21	SPTLC2	1.57591e+08	1.29087e+08	2.3065e+08	249536138	3.2941e+08	1.41212e+08	1.4168e+08	2.07531e+08	2.50037e+08	2.82612e+08	9.2267e+07	4.32522e+08	4.90805e+08	4.41696e+08	4.11511e+08	4.18007e+08	1.12319	0.686338	1.03806	1.45655	1.70481	0.748328	0.691006	1.24051	1.53457	1.56945	0.797469	2.44776	2.7714	2.56173	2.56387	2.4115	4
O15287	FANCG	O15287	Fanconi anemia group G protein OS=Homo sapiens OX=9606 GN=FANCG PE=1 SV=1	Homo sapiens	0	18.801	18	6	19	6	622	68.5	5.47	34.52	6	FANCG	3977137	7.22404e+06	28926796	4.91043e+06	1.23032e+07	1.52058e+07	8.76372e+06	7.91366e+06	2.24402e+07	5129907	7.62941e+06	2730436	4.22214e+06	3137774	NA	NA	-4.18512	-3.47306	-1.95717	-4.2107	-3.03797	-2.46685	-3.32394	-3.47233	-1.94342	-4.2143	-2.7987	-4.85974	-4.08963	-4.57544	NA	NA	4
O15294	OGT	O15294	UDP-N-acetylglucosamine--peptide N-acetylglucosaminyltransferase 110 kDa subunit OS=Homo sapiens OX=9606 GN=OGT PE=1 SV=3	Homo sapiens	0	138.099	34	26	227	26	1046	116.9	6.7	594.43	26	OGT	3.74527e+08	399272819	7.57389e+08	5.24554e+08	538367011	4.14049e+08	4.57038e+08	394462315	4.31287e+08	3.85161e+08	1.73483e+08	393068613	2.0962e+08	1.26895e+08	1.07071e+08	201445695	2.37207	2.31537	2.75339	2.5284	2.41351	2.30027	2.38069	2.16707	2.32107	2.01608	1.70838	2.30977	1.54403	0.762305	0.621496	1.35837	4
O15305	PMM2	O15305	Phosphomannomutase 2 OS=Homo sapiens OX=9606 GN=PMM2 PE=1 SV=1	Homo sapiens	0	59.552	49	13	153	13	246	28.1	6.77	353.24	13	PMM2	2.12398e+08	3.31062e+08	382316793	4.54483e+08	363034124	583129776	7.21811e+08	450214590	4.47881e+08	4.45843e+08	3.1983e+08	4.94547e+08	5.5427e+08	773266114	552114165	6.791e+08	1.55378	2.04509	1.76712	2.32153	1.84503	2.79428	3.04	2.3578	2.37554	2.22716	2.59089	2.64109	2.94684	3.36964	2.9879	3.1116	4
O15318	POLR3G	O15318	DNA-directed RNA polymerase III subunit RPC7 OS=Homo sapiens OX=9606 GN=POLR3G PE=1 SV=2	Homo sapiens	0.001	6.862	13	2	3	2	223	25.9	4.63	2.33	2	POLR3G	NA	NA	NA	NA	NA	3.7135e+06	NA	NA	6.43051e+06	NA	2.16554e+06	3.92985e+06	NA	NA	NA	NA	NA	NA	NA	NA	NA	-4.50061	NA	NA	-3.7465	NA	-4.61555	-4.3344	NA	NA	NA	NA	0
O15321	TM9SF1	O15321	Transmembrane 9 superfamily member 1 OS=Homo sapiens OX=9606 GN=TM9SF1 PE=2 SV=2	Homo sapiens	0	24.073	8	6	49	6	606	68.8	7.17	66.71	6	TM9SF1	2.54024e+07	3.90389e+07	2.15366e+07	4.88137e+07	4.09831e+07	4.18274e+07	4.38995e+07	3.90752e+07	36697864	3.18001e+07	2.87519e+07	42381748	34175980	2.70735e+07	2.46075e+07	39750689	-1.50996	-1.03902	-2.38278	-0.897344	-1.30197	-1.00702	-0.999354	-1.16849	-1.23381	-1.58227	-0.884691	-0.9035	-1.07269	-1.46637	-1.49989	-0.982973	4
O15344	MID1	O15344	E3 ubiquitin-protein ligase Midline-1 OS=Homo sapiens OX=9606 GN=MID1 PE=1 SV=1	Homo sapiens	0	80.633	26	16	122	16	667	75.2	6.8	252.98	16	MID1	2.02228e+08	2.36614e+08	2.35533e+08	2.71687e+08	2.27316e+08	1.72153e+08	2.90563e+08	2.40459e+08	1.89852e+08	1.56904e+08	1.20174e+08	204315905	1.7512e+08	1.96542e+08	1.97616e+08	1.88676e+08	1.48299	1.56053	1.06828	1.57925	1.16963	1.03416	1.72723	1.45297	1.1373	0.720511	1.17871	1.36579	1.2846	1.39352	1.50563	1.26389	4
O15347	HMGB3	O15347	High mobility group protein B3 OS=Homo sapiens OX=9606 GN=HMGB3 PE=1 SV=4	Homo sapiens	0	120.386	71	17	289	16	200	23	8.37	941.61	17	HMGB3	1621804361	1644452501	2643721998	1573480678	2146030196	1675065810	1915240785	1838218241	2004309665	2671361088	1050464487	1292053380	1543900101	1369096488	1415359021	1464799597	4.48653	4.35753	4.55685	4.11319	4.40852	4.31661	4.44783	4.38742	4.53746	4.81013	4.30654	4.02658	4.42476	4.19383	4.34603	4.22061	4
O15355	PPM1G	O15355	Protein phosphatase 1G OS=Homo sapiens OX=9606 GN=PPM1G PE=1 SV=1	Homo sapiens	0	221.445	66	31	566	31	546	59.2	4.36	1685.63	31	PPM1G	2137537309	2173537658	3338711613	3217069696	2308753480	2204964010	2995960431	2198744317	2965166774	2707450802	1573763090	2756171581	1606237185	2084017966	1816480996	2503106859	4.88488	4.75997	4.89357	5.14498	4.51397	4.71315	5.09332	4.64579	5.10247	4.82949	4.88973	5.11958	4.48187	4.79997	4.70601	4.99362	4
O15357	INPPL1	O15357	Phosphatidylinositol 3,4,5-trisphosphate 5-phosphatase 2 OS=Homo sapiens OX=9606 GN=INPPL1 PE=1 SV=2	Homo sapiens	0	21.848	4	4	17	4	1258	138.5	6.54	60.4	4	INPPL1	9.71672e+06	3531908	1.24189e+07	27341206	9817057	1.77731e+07	2.70773e+07	1.92369e+07	11997573	1.12322e+07	10049458	4.16032e+06	10273211	9771815	2.68382e+07	1.9727e+07	-2.89638	-4.50541	-3.17704	-1.73355	-3.36364	-2.24177	-1.69647	-2.19087	-2.84676	-3.08366	-2.40123	-4.25218	-2.80679	-2.93655	-1.3747	-1.99378	4
O15360	FANCA	O15360	Fanconi anemia group A protein OS=Homo sapiens OX=9606 GN=FANCA PE=1 SV=2	Homo sapiens	0	19.35	3	4	18	4	1455	162.7	6.6	43.61	4	FANCA	3538287	5.67382e+06	1.95493e+07	1.53851e+07	16336151	7.05842e+06	14316706	1.21602e+07	9.77895e+06	8.06081e+06	4.49146e+06	4.90944e+06	NA	NA	NA	NA	-4.3538	-3.82154	-2.52246	-2.56309	-2.62894	-3.57405	-2.61585	-2.85257	-3.14175	-3.56231	-3.56309	-4.01331	NA	NA	NA	NA	4
O15371	EIF3D	O15371	Eukaryotic translation initiation factor 3 subunit D OS=Homo sapiens OX=9606 GN=EIF3D PE=1 SV=1	Homo sapiens	0	204.578	63	26	610	26	548	63.9	6.05	2018.99	26	EIF3D	1033582770	1570187084	1821162163	1243812734	1449472181	1477062786	1693459931	1531559664	1879537026	1605270600	1087524264	1422729192	1310283144	1298183621	1293220282	1291024888	3.83659	4.29086	4.01914	3.774	3.84238	4.13512	4.27028	4.12411	4.44473	4.07537	4.35656	4.16557	4.18806	4.1171	4.21583	4.03842	4
O15372	EIF3H	O15372	Eukaryotic translation initiation factor 3 subunit H OS=Homo sapiens OX=9606 GN=EIF3H PE=1 SV=1	Homo sapiens	0	212.762	80	29	721	29	352	39.9	6.54	2118.93	29	EIF3H	1157004403	1492005889	2214564579	1632151118	2120887641	1976666650	2185806761	1907977419	1724262463	1863955808	1101461590	1678625633	1568613445	1683979984	1471271200	1512554122	3.99933	4.21718	4.30131	4.16601	4.39152	4.55546	4.63847	4.44116	4.32033	4.29092	4.37493	4.40419	4.44767	4.49248	4.40193	4.26689	4
O15379	HDAC3	O15379	Histone deacetylase 3 OS=Homo sapiens OX=9606 GN=HDAC3 PE=1 SV=2	Homo sapiens	0	32.006	21	7	60	6	428	48.8	5.16	91.35	7	HDAC3	1.23723e+07	16875386	1.30108e+07	3.12487e+07	23701797	5.00922e+06	9128273	7.85304e+06	7.88829e+06	1.09635e+07	19827776	1.5922e+07	1.52131e+07	2.0305e+07	1.34704e+07	3.21776e+07	-2.54781	-2.24901	-3.10986	-1.54083	-2.09201	-4.06881	-3.26514	-3.48342	-3.45172	-3.1186	-1.42082	-2.31592	-2.24036	-1.88142	-2.36921	-1.28789	4
O15381	NVL	O15381	Nuclear valosin-containing protein-like OS=Homo sapiens OX=9606 GN=NVL PE=1 SV=1	Homo sapiens	0	86.392	33	18	129	18	856	95	6.48	371.77	18	NVL	1.26784e+08	1.90485e+08	110374275	3.13485e+08	1.74127e+08	2.62977e+08	9.63614e+07	2.56236e+08	3.23569e+08	9.31865e+07	1.92527e+08	3.77811e+08	2.24765e+08	2.64504e+08	1.92332e+08	3.57187e+07	0.809376	1.24767	-0.0252426	1.7857	0.785055	1.6454	0.134896	1.54466	1.9065	-0.0311791	1.85864	2.25265	1.64467	1.82197	1.46653	-1.13727	4
O15382	BCAT2	O15382	Branched-chain-amino-acid aminotransferase, mitochondrial OS=Homo sapiens OX=9606 GN=BCAT2 PE=1 SV=2	Homo sapiens	0	82.171	38	12	158	12	392	44.3	8.65	447.75	12	BCAT2	2.63747e+08	4.2091e+08	4.87662e+08	4.30832e+08	4.63584e+08	3.94336e+08	3.00166e+08	3.2195e+08	3.93779e+08	4.34855e+08	1.86974e+08	2.386e+08	240671151	2.48909e+08	1.94585e+08	2.92251e+08	1.86616	2.39151	2.11824	2.24443	2.19776	2.22989	1.77414	1.87402	2.18981	2.19116	1.81642	1.58958	1.74332	1.73429	1.48333	1.89518	4
O15391	YY2	O15391	Transcription factor YY2 OS=Homo sapiens OX=9606 GN=YY2 PE=2 SV=1	Homo sapiens	0	21.687	12	4	70	4	372	41.3	6.18	145.09	4	YY2	1.20035e+08	1.42629e+08	144105908	162429372	2.20967e+08	134759267	1.42581e+08	1.46997e+08	1.28782e+08	178130144	1.72188e+08	9.8716e+07	1.07713e+08	1.14841e+08	1.11318e+08	141796915	0.730466	0.830258	0.359477	0.837116	1.12876	0.680848	0.700156	0.742974	0.577359	0.903561	1.69757	0.31634	0.583444	0.618325	0.677616	0.851797	4
O15397	IPO8	O15397	Importin-8 OS=Homo sapiens OX=9606 GN=IPO8 PE=1 SV=2	Homo sapiens	0	55.165	13	11	82	10	1037	119.9	5.16	281.12	11	IPO8	1.73457e+07	1.49232e+07	5.33429e+07	3.90029e+07	4.48183e+07	4.03491e+07	5.00586e+07	4.81007e+07	5.17063e+07	3.22682e+07	1.268e+07	4.12488e+07	4.34736e+07	2.60627e+07	3.82864e+07	2.70507e+07	-2.06035	-2.42638	-1.07428	-1.22104	-1.17292	-1.05893	-0.809944	-0.868676	-0.739161	-1.56119	-2.06578	-0.94259	-0.725526	-1.52127	-0.862164	-1.53829	4
O15400	STX7	O15400	Syntaxin-7 OS=Homo sapiens OX=9606 GN=STX7 PE=1 SV=4	Homo sapiens	0	38.146	55	9	92	9	261	29.8	5.55	263.37	9	STX7	1.93725e+08	2.33874e+08	3.06899e+08	3.33649e+08	3.56856e+08	1.68767e+08	261679008	274831023	209942029	2.16688e+08	1.12362e+08	211416516	131675780	1.9963e+08	1.49367e+08	2.05216e+08	1.42102	1.54373	1.45012	1.87563	1.82027	1.0055	1.57617	1.64573	1.28242	1.18624	1.08174	1.41507	0.873244	1.416	1.10179	1.38512	4
O15405	TOX3	O15405	TOX high mobility group box family member 3 OS=Homo sapiens OX=9606 GN=TOX3 PE=1 SV=2	Homo sapiens	0.004	4.602	2	1	4	1	576	63.3	7.85	10.23	1	TOX3	12516888	15673881	NA	NA	28969052	18351832	13069106	40893660	16280062	11418028	7.51102e+06	NA	10500384	NA	NA	NA	-2.53105	-2.35557	NA	NA	-1.80249	-2.19554	-2.74739	-1.10287	-2.4064	-3.05999	-2.82126	NA	-2.77523	NA	NA	NA	2
O15409	FOXP2	O15409	Forkhead box protein P2 OS=Homo sapiens OX=9606 GN=FOXP2 PE=1 SV=2	Homo sapiens	0.059	1.898	2	1	1	1	715	79.9	6.52	0	1	FOXP2	NA	NA	2.26138e+06	1.62462e+06	3.14994e+06	NA	NA	NA	3.07478e+06	NA	NA	1.5449e+06	NA	NA	NA	NA	NA	NA	-5.6343	-5.80645	-5.00361	NA	NA	NA	-4.81095	NA	NA	-5.68136	NA	NA	NA	NA	2
O15427	SLC16A3	O15427	Monocarboxylate transporter 4 OS=Homo sapiens OX=9606 GN=SLC16A3 PE=1 SV=1	Homo sapiens	0	37.019	17	7	55	7	465	49.4	7.96	144.29	7	SLC16A3	85451465	1.2003e+08	1.36407e+08	1.57477e+08	2.47531e+08	9.77247e+07	1.13702e+08	1.38491e+08	75849270	96871924	46059942	9.31354e+07	51987982	9.886e+07	50967748	5.99545e+07	0.240176	0.581398	0.280267	0.792436	1.29254	0.217258	0.373636	0.656984	-0.186371	0.0247809	-0.204831	0.23239	-0.467496	0.402135	-0.449414	-0.390093	4
O15438	ABCC3	O15438	Canalicular multispecific organic anion transporter 2 OS=Homo sapiens OX=9606 GN=ABCC3 PE=1 SV=3	Homo sapiens	0	151.65	27	31	283	29	1527	169.2	7.2	732.88	31	ABCC3	1.56089e+08	289088593	2.34696e+08	236421513	2.80643e+08	161225203	1.57356e+08	1.87304e+08	1.65005e+08	1.15518e+08	7.9136e+07	1.44154e+08	8.39449e+07	7.52067e+07	8.13363e+07	7.7498e+07	1.10938	1.84951	1.06315	1.37867	1.47366	0.939538	0.842396	1.09257	0.934929	0.278741	0.575989	0.86259	0.223774	0.00761484	0.224906	-0.0197931	4
O15439	ABCC4	O15439	Multidrug resistance-associated protein 4 OS=Homo sapiens OX=9606 GN=ABCC4 PE=1 SV=3	Homo sapiens	0	203.049	41	39	379	38	1325	149.4	8.19	1170.27	39	ABCC4	4.28091e+08	6.11485e+08	5.87064e+08	5.70085e+08	5.51304e+08	347895317	3.22742e+08	4.40532e+08	3.543e+08	3.52035e+08	1.95634e+08	2.86815e+08	2.85674e+08	2.20132e+08	2.31807e+08	2.70192e+08	2.56492	2.93031	2.38587	2.64848	2.44777	2.04912	1.87876	2.32643	2.03739	1.88634	1.88174	1.85511	1.99063	1.55705	1.73586	1.78196	4
O15440	ABCC5	O15440	Multidrug resistance-associated protein 5 OS=Homo sapiens OX=9606 GN=ABCC5 PE=1 SV=2	Homo sapiens	0.003	4.947	1	2	16	1	1437	160.6	8.66	18.76	2	ABCC5	820029	1.24487e+06	531950	929411	358779	756620	703223	634019	979004	900917	267560	1.35546e+06	694068	475382	456411	542800	-6.4631	-6.00986	-7.72214	-6.61216	-8.13776	-6.79575	-6.96343	-7.11407	-6.46205	-6.72376	-7.63234	-5.87009	-6.69445	-7.29802	-7.25252	-7.17739	4
O15446	POLR1G	O15446	DNA-directed RNA polymerase I subunit RPA34 OS=Homo sapiens OX=9606 GN=POLR1G PE=1 SV=1	Homo sapiens	0	79.495	40	13	166	13	510	55	8.51	517.12	13	CD3EAP	1.72631e+08	1.20574e+08	1.94945e+08	2.27845e+08	3.35415e+08	1.51743e+08	2.01944e+08	1.61999e+08	1.94645e+08	1.83522e+08	1.49369e+08	2.1222e+08	1.67368e+08	1.67446e+08	1.22813e+08	1.84012e+08	1.2547	0.587908	0.795417	1.32536	1.73087	0.852098	1.20233	0.883174	1.17327	0.946581	1.49246	1.42055	1.21927	1.16237	0.819396	1.22777	4
O15460	P4HA2	O15460	Prolyl 4-hydroxylase subunit alpha-2 OS=Homo sapiens OX=9606 GN=P4HA2 PE=1 SV=1	Homo sapiens	0	116.205	51	19	232	19	535	60.9	5.71	643.77	19	P4HA2	4.91878e+08	4.20637e+08	8.69874e+08	7.25423e+08	5.57486e+08	276943440	406315187	5.31901e+08	4.43707e+08	4.22291e+08	1.71938e+08	290970817	3.75664e+07	6.04273e+07	2.54309e+07	1.04834e+08	2.7653	2.39057	2.95316	2.99613	2.46386	1.72006	2.21097	2.59834	2.36203	2.14886	1.69547	1.87586	-0.936226	-0.308045	-1.45241	0.416077	4
O15484	CAPN5	O15484	Calpain-5 OS=Homo sapiens OX=9606 GN=CAPN5 PE=1 SV=2	Homo sapiens	0	8.56	5	3	19	3	640	73.1	7.64	8.46	3	CAPN5	3.69362e+06	3.81663e+06	6.88151e+06	4.84729e+06	413765	2.71691e+06	6.33829e+06	4.36101e+06	1.0279e+06	1.09389e+06	NA	NA	1.38525e+06	2.22862e+06	1438876	NA	-4.29182	-4.39356	-4.02878	-4.22937	-7.93205	-4.95142	-3.79139	-4.33201	-6.39173	-6.44376	NA	NA	-5.69745	-5.06903	-5.59598	NA	4
O15498	YKT6	O15498	Synaptobrevin homolog YKT6 OS=Homo sapiens OX=9606 GN=YKT6 PE=1 SV=1	Homo sapiens	0	52.022	64	11	87	11	198	22.4	6.92	243.05	11	YKT6	56233306	4.72605e+07	1.05223e+08	8.79681e+07	119725432	1.59158e+08	137083693	1.32322e+08	1.03308e+08	1.41999e+08	8.40846e+07	1.12148e+08	1.27935e+08	159205565	123837189	142921150	-0.363504	-0.763302	-0.0941926	-0.0476441	0.244645	0.920918	0.643426	0.591244	0.259369	0.576501	0.663499	0.50039	0.831674	1.08957	0.831376	0.863187	4
O15504	NUP42	O15504	Nucleoporin NUP42 OS=Homo sapiens OX=9606 GN=NUP42 PE=1 SV=1	Homo sapiens	0.001	7.336	6	2	5	2	423	44.8	9.19	8.44	2	NUPL2	NA	5119743	2826965	3.1929e+06	3.72013e+06	1.73008e+06	2.57608e+06	2320101	7119215	2.04559e+06	1.69426e+06	6569038	3.46079e+06	2.6478e+06	1.44059e+06	2.46014e+06	NA	-3.96979	-5.31225	-4.83169	-4.76358	-5.60255	-5.09031	-5.24248	-3.59971	-5.54072	-4.96962	-3.59319	-4.3765	-4.82039	-5.59426	-4.99714	3
O15511	ARPC5	O15511	Actin-related protein 2/3 complex subunit 5 OS=Homo sapiens OX=9606 GN=ARPC5 PE=1 SV=3	Homo sapiens	0	57.026	76	9	200	8	151	16.3	5.67	667.2	9	ARPC5	4.38069e+08	4.91423e+08	7.35465e+08	775380638	8.55162e+08	9.30417e+08	9.57402e+08	911342344	562262988	629363264	3.46647e+08	7.5804e+08	679511762	7.19257e+08	6.96073e+08	792148714	2.59816	2.61496	2.71101	3.09221	3.08112	3.46834	3.4475	3.37518	2.70367	2.72452	2.70705	3.25726	3.24075	3.26518	3.32217	3.33375	4
O15514	POLR2D	O15514	DNA-directed RNA polymerase II subunit RPB4 OS=Homo sapiens OX=9606 GN=POLR2D PE=1 SV=1	Homo sapiens	0	79.601	56	7	137	7	142	16.3	4.79	501.53	7	POLR2D	4.48754e+07	5.34676e+07	7.75865e+07	7.67157e+07	6.88623e+07	3.649e+07	1.06025e+08	30172121	80104340	6.63731e+07	3.83421e+07	7.90613e+07	5.293e+07	4.30753e+07	5.0234e+07	6.28881e+07	-0.689004	-0.585272	-0.533773	-0.245104	-0.553295	-1.20396	0.272766	-1.54153	-0.107621	-0.520699	-0.469421	-0.00396974	-0.441586	-0.796385	-0.470334	-0.321173	4
O15516	CLOCK	O15516	Circadian locomoter output cycles protein kaput OS=Homo sapiens OX=9606 GN=CLOCK PE=1 SV=1	Homo sapiens	0.003	4.794	2	1	3	1	846	95.2	7.01	4.5	1	CLOCK	NA	1.74528e+06	NA	2.32722e+06	NA	NA	NA	NA	NA	NA	NA	NA	NA	NA	NA	NA	NA	-5.5224	NA	-5.28794	NA	NA	NA	NA	NA	NA	NA	NA	NA	NA	NA	NA	2
O15523	DDX3Y	O15523	ATP-dependent RNA helicase DDX3Y OS=Homo sapiens OX=9606 GN=DDX3Y PE=1 SV=2	Homo sapiens	0	241.694	50	32	859	2	660	73.1	7.55	2387.81	32	DDX3Y	75830564	83528672	161619036	9.43803e+07	150733347	6.3277e+07	106375072	76245306	59234878	100447756	6.72762e+07	1.81281e+07	96581444	9.07705e+07	87727917	69525554	0.0678559	0.0583377	0.524947	0.0538559	0.576915	-0.409782	0.277526	-0.204086	-0.543061	0.0770709	0.341749	-2.12872	0.426074	0.278975	0.334036	-0.176413	4
O15525	MAFG	O15525	Transcription factor MafG OS=Homo sapiens OX=9606 GN=MAFG PE=1 SV=1	Homo sapiens	0.003	5.039	11	2	10	2	162	17.8	10.04	19.96	2	MAFG	23210958	31593744	20609042	31567979	37566720	8763988	41123260	32538288	17314991	2.76831e+07	18509672	10179664	6486749	NA	5.97212e+06	22403466	-1.64012	-1.34429	-2.4463	-1.52616	-1.42755	-3.2618	-1.0936	-1.4326	-2.31748	-1.7823	-1.52006	-2.96125	-3.47011	NA	-3.54268	-1.81023	4
O15530	PDPK1	O15530	3-phosphoinositide-dependent protein kinase 1 OS=Homo sapiens OX=9606 GN=PDPK1 PE=1 SV=1	Homo sapiens	0	9.369	4	2	11	2	556	63.1	7.36	37.39	2	PDPK1	11250685	8934269	32091188	14681263	13196019	19554962	12708296	15007474	NA	22269354	NA	10583198	NA	13533581	NA	10587457	-2.68491	-3.16651	-1.8074	-2.63065	-2.9369	-2.10393	-2.78778	-2.54906	NA	-2.09624	NA	-2.90517	NA	-2.46671	NA	-2.8916	4
O15533	TAPBP	O15533	Tapasin OS=Homo sapiens OX=9606 GN=TAPBP PE=1 SV=1	Homo sapiens	0	12.404	13	5	22	5	448	47.6	7.15	9.46	5	TAPBP	199596486	332998338	2.31003e+08	267928310	173773785	134971036	217532551	159780820	280096457	235942924	9.36978e+07	261242434	178022510	1.49575e+08	188549296	87543449	1.46409	2.05351	1.04027	1.55915	0.782135	0.683108	1.30961	0.863284	1.69835	1.30906	0.819669	1.72037	1.30831	0.999555	1.43788	0.156047	4
O15541	RNF113A	O15541	E3 ubiquitin-protein ligase RNF113A OS=Homo sapiens OX=9606 GN=RNF113A PE=1 SV=1	Homo sapiens	0	17.521	17	5	20	5	343	38.8	5.69	34.96	5	RNF113A	11423859	9464317	15950566	44464237	2.47255e+07	21054666	22531994	24424026	35565497	23287082	19258521	29347258	10698879	26483558	17000276	12245209	-2.66287	-3.08336	-2.81597	-1.03198	-2.03101	-1.99732	-1.96158	-1.84644	-1.27903	-2.03177	-1.46285	-1.43372	-2.74821	-1.49816	-2.03344	-2.68174	4
O15547	P2RX6	O15547	P2X purinoceptor 6 OS=Homo sapiens OX=9606 GN=P2RX6 PE=1 SV=2	Homo sapiens	0.068	1.795	2	1	2	1	441	48.8	7.58	3.36	1	P2RX6	43193736	65215164	105592576	95002944	90967176	74526384	61534596	67935672	42483756	46322308	NA	42359884	40404652	6904796	43747204	38069508	-0.744104	-0.298732	-0.0891426	0.0633459	-0.151665	-0.173712	-0.512164	-0.370566	-1.02259	-1.0396	NA	-0.90424	-0.831146	-3.43758	-0.669804	-1.04532	4
O15553	MEFV	O15553	Pyrin OS=Homo sapiens OX=9606 GN=MEFV PE=1 SV=1	Homo sapiens	0.108	1.502	1	1	2	1	781	86.4	8.03	1.64	1	MEFV	NA	NA	2.11855e+06	26324274	40011736	39413868	36092024	20314558	32150452	41456844	NA	45033512	33672080	30093584	35552092	28144144	NA	NA	-5.72842	-1.78823	-1.33658	-1.09276	-1.28187	-2.11223	-1.42466	-1.19969	NA	-0.81594	-1.09412	-1.3138	-0.969064	-1.48112	2
O15554	KCNN4	O15554	Intermediate conductance calcium-activated potassium channel protein 4 OS=Homo sapiens OX=9606 GN=KCNN4 PE=1 SV=1	Homo sapiens	0	10.509	7	2	10	2	427	47.7	9.83	27.68	2	KCNN4	7.5217e+06	10001118	14442115	3.06427e+06	NA	19187564	NA	10767847	NA	6790604	NA	6.00909e+06	4.76527e+06	1.67057e+07	6.29411e+06	17461798	-3.26579	-3.00377	-2.95929	-4.89101	NA	-2.13129	NA	-3.02801	NA	-3.80969	NA	-3.72173	-3.91504	-2.16291	-3.46692	-2.16975	4
O43143	DHX15	O43143	Pre-mRNA-splicing factor ATP-dependent RNA helicase DHX15 OS=Homo sapiens OX=9606 GN=DHX15 PE=1 SV=2	Homo sapiens	0	366.798	70	49	1362	48	795	90.9	7.46	4003.46	49	DHX15	6527555265	7523407793	9507007940	8919635744	8287727052	5901476423	6134992452	6355556585	6845251173	7001054531	3281000216	5654378407	3868424236	3485328614	4090530446	3980098213	6.49548	6.55131	6.40327	6.61622	6.35783	6.13347	6.12736	6.17713	6.30946	6.20013	5.94965	6.15628	5.74993	5.5419	5.87715	5.66271	4
O43148	RNMT	O43148	mRNA cap guanine-N7 methyltransferase OS=Homo sapiens OX=9606 GN=RNMT PE=1 SV=1	Homo sapiens	0	55.177	26	11	109	11	476	54.8	6.61	229.07	11	RNMT	71259837	1.66295e+08	154067908	1.0661e+08	137849123	49672647	7.83921e+07	7.71299e+07	7.70181e+07	104241442	65066349	6.37262e+07	51076163	4.86974e+07	33306070	5.87639e+07	-0.0218341	1.05174	0.455917	0.229636	0.448005	-0.759012	-0.162844	-0.187446	-0.164311	0.130551	0.293569	-0.31506	-0.493016	-0.619405	-1.06321	-0.419023	4
O43149	ZZEF1	O43149	Zinc finger ZZ-type and EF-hand domain-containing protein 1 OS=Homo sapiens OX=9606 GN=ZZEF1 PE=1 SV=6	Homo sapiens	0	60.216	5	10	98	10	2961	330.9	5.95	324.15	10	ZZEF1	6.1237e+06	1.26663e+07	3.41821e+07	2.38861e+07	3.63787e+07	2.04812e+07	3.9088e+07	2.6596e+07	2.75325e+07	2.04362e+07	9.48329e+06	1.44794e+07	2.02081e+07	2.73104e+07	1.47452e+07	1.19133e+07	-3.56245	-2.66294	-1.71633	-1.92845	-1.47391	-2.03716	-1.16683	-1.72354	-1.64837	-2.22018	-2.48488	-2.45295	-1.83074	-1.4538	-2.23875	-2.72138	4
O43150	ASAP2	O43150	Arf-GAP with SH3 domain, ANK repeat and PH domain-containing protein 2 OS=Homo sapiens OX=9606 GN=ASAP2 PE=1 SV=3	Homo sapiens	0	14.225	6	4	14	3	1006	111.6	6.68	37.36	4	ASAP2	2.37184e+06	1.66437e+06	3236207	5.82393e+06	4724598	8.04256e+06	6.23037e+06	6700407	4.12674e+06	6.36201e+06	6908254	7.24497e+06	8.24739e+06	3.88198e+06	5.14289e+06	1.1545e+07	-4.93085	-5.59088	-5.1172	-3.96456	-4.41874	-3.38574	-3.81616	-3.71242	-4.38643	-3.90375	-2.94195	-3.45189	-3.12366	-4.26839	-3.75834	-2.76669	4
O43156	TTI1	O43156	TELO2-interacting protein 1 homolog OS=Homo sapiens OX=9606 GN=TTI1 PE=1 SV=3	Homo sapiens	0	77.564	20	14	89	14	1089	122	5.97	293.56	14	TTI1	7.99618e+07	1.36169e+08	235231351	8.51353e+07	1.793e+08	1.51018e+08	1.09429e+08	1.23103e+08	1.17001e+08	1.58642e+08	3.5429e+07	8.6689e+07	1.33917e+07	8.37825e+07	1.73877e+07	9.7688e+07	0.144386	0.763398	1.06644	-0.0948741	0.827295	0.845188	0.318366	0.487054	0.438949	0.736401	-0.583411	0.12891	-2.42433	0.163405	-2.00093	0.314227	4
O43159	RRP8	O43159	Ribosomal RNA-processing protein 8 OS=Homo sapiens OX=9606 GN=RRP8 PE=1 SV=2	Homo sapiens	0	79.488	35	14	118	14	456	50.7	9.42	354.08	14	RRP8	1.07524e+08	2.01567e+08	2.64183e+08	1.97332e+08	3.0342e+08	9.40247e+07	1.67479e+08	204983786	1.80226e+08	1.80764e+08	1.08638e+08	1.47513e+08	8.88587e+07	6.17236e+07	7.59563e+07	8.968e+07	0.571666	1.32926	1.23389	1.11793	1.58624	0.161578	0.932346	1.22269	1.06223	0.924731	1.03311	0.89583	0.305844	-0.277425	0.126176	0.190827	4
O43169	CYB5B	O43169	Cytochrome b5 type B OS=Homo sapiens OX=9606 GN=CYB5B PE=1 SV=3	Homo sapiens	0	68.666	61	8	249	8	150	16.7	4.97	803.94	8		2514002978	2656876817	3261576869	2444978011	2882154831	1507501708	2069792451	2150039000	1578437555	1960952374	1163199927	1430887576	1231155811	1030488831	1200235404	1505888996	5.11892	5.04965	4.85985	4.74905	4.834	4.16455	4.55979	4.61348	4.19285	4.36411	4.45361	4.17382	4.0982	3.78393	4.10818	4.26052	4
O43172	PRPF4	O43172	U4/U6 small nuclear ribonucleoprotein Prp4 OS=Homo sapiens OX=9606 GN=PRPF4 PE=1 SV=2	Homo sapiens	0	145.313	57	27	269	27	522	58.4	7.42	701.71	27	PRPF4	5.62126e+08	6.00234e+08	8.97546e+08	7.9363e+08	8.41695e+08	5.03588e+08	5.9226e+08	563559014	4.5171e+08	5.78745e+08	2.24636e+08	4.73948e+08	2.62055e+08	3.32311e+08	2.24003e+08	3.52804e+08	2.9579	2.90352	2.99834	3.12577	3.05822	2.58271	2.7546	2.68175	2.38782	2.60355	2.08117	2.57971	1.86612	2.15121	1.68646	2.16684	4
O43175	PHGDH	O43175	D-3-phosphoglycerate dehydrogenase OS=Homo sapiens OX=9606 GN=PHGDH PE=1 SV=4	Homo sapiens	0	125.381	53	22	248	22	533	56.6	6.71	800.46	22	PHGDH	281995560	2.94508e+08	5.08785e+08	3.93301e+08	473394681	6.14212e+08	6.43917e+08	5.70615e+08	4.39007e+08	5.07563e+08	3.37529e+08	447879330	5.97704e+08	6.96217e+08	6.45587e+08	6.06108e+08	1.96268	1.8763	2.17941	2.11294	2.22797	2.8692	2.87525	2.6997	2.34667	2.41421	2.66859	2.49809	3.05569	3.21821	3.21355	2.94755	4
O43181	NDUFS4	O43181	NADH dehydrogenase [ubiquinone] iron-sulfur protein 4, mitochondrial OS=Homo sapiens OX=9606 GN=NDUFS4 PE=1 SV=1	Homo sapiens	0	32.67	47	8	52	8	175	20.1	10.3	145.31	8	NDUFS4	103607066	1.02558e+08	251900232	136564565	140167460	103011540	7.89369e+07	160896813	1.12418e+08	170730423	53979398	106090968	1.01901e+08	114038838	69543042	8.01233e+07	0.518126	0.354438	1.16521	0.586886	0.472075	0.293268	-0.152854	0.873324	0.381289	0.842341	0.0240694	0.42029	0.503424	0.608205	-0.00109362	0.0282669	4
O43189	PHF1	O43189	PHD finger protein 1 OS=Homo sapiens OX=9606 GN=PHF1 PE=1 SV=3	Homo sapiens	0.002	5.822	2	1	7	1	567	62.1	9.01	19.05	1	PHF1	825718	1.7323e+06	1.00812e+06	1.0111e+06	556374	NA	456481	NA	710097	1.05631e+06	234684	529479	322403	NA	NA	NA	-6.45313	-5.53317	-6.79983	-6.49063	-7.50481	NA	-7.58685	NA	-6.92534	-6.49419	-7.82148	-7.22623	-7.80066	NA	NA	NA	4
O43196	MSH5	O43196	MutS protein homolog 5 OS=Homo sapiens OX=9606 GN=MSH5 PE=1 SV=1	Homo sapiens	0.008	3.469	3	2	4	2	834	92.8	6.37	2.48	2	MSH5	2.44621e+06	7.95931e+06	9.4836e+06	11943859	11168927	16923610	24402817	1.75518e+07	1.22238e+07	1.61289e+07	15974226	15814052	2.31293e+07	1.31225e+07	19751002	16839070	-4.8863	-3.33322	-3.56607	-2.92835	-3.17751	-2.31243	-1.84651	-2.32312	-2.81981	-2.56166	-1.7326	-2.32574	-1.63595	-2.51121	-1.81707	-2.22214	4
O43236	SEPTIN4	O43236	Septin-4 OS=Homo sapiens OX=9606 GN=SEPTIN4 PE=1 SV=1	Homo sapiens	0.018	2.655	1	1	10	1	478	55.1	6.11	11.66	1	2021-09-04	18409258	NA	878157	26879514	NA	7.47902e+07	38230020	4.72573e+07	4.526e+07	2.14374e+06	9.53725e+06	122362024	6.58621e+07	65000644	5.6912e+07	NA	-1.97449	NA	-6.99895	-1.75812	NA	-0.168612	-1.19885	-0.894196	-0.931271	-5.4731	-2.4767	0.62614	-0.126226	-0.202795	-0.290264	NA	3
O43237	DYNC1LI2	O43237	Cytoplasmic dynein 1 light intermediate chain 2 OS=Homo sapiens OX=9606 GN=DYNC1LI2 PE=1 SV=1	Homo sapiens	0	106.658	59	20	221	19	492	54.1	6.38	706.41	20	DYNC1LI2	1.82845e+08	1.8804e+08	2.67124e+08	222863709	281188509	2.84068e+08	3.86646e+08	3.08195e+08	2.60995e+08	2.4575e+08	1.61229e+08	3.06975e+08	2.50843e+08	2.85544e+08	2.49404e+08	2.92403e+08	1.33763	1.22904	1.24986	1.29347	1.47646	1.7567	2.13939	1.81103	1.59645	1.36782	1.60269	1.9531	1.80304	1.93239	1.84142	1.89593	4
O43242	PSMD3	O43242	26S proteasome non-ATPase regulatory subunit 3 OS=Homo sapiens OX=9606 GN=PSMD3 PE=1 SV=2	Homo sapiens	0	269.331	75	42	929	42	534	60.9	8.44	2718.18	42	PSMD3	2115985301	2681344360	3301878308	2666110912	3315567957	2992695686	3382248897	2797954488	2912160528	2705978009	1657164744	2441570142	2288028549	2482599194	2518955487	2959782294	4.87026	5.06288	4.87757	4.87397	5.03611	5.15384	5.26829	4.99349	5.07644	4.8287	4.96423	4.94472	4.99229	5.05245	5.17769	5.23539	4
O43251	RBFOX2	O43251	RNA binding protein fox-1 homolog 2 OS=Homo sapiens OX=9606 GN=RBFOX2 PE=1 SV=3	Homo sapiens	0	14.69	11	4	29	4	390	41.3	7.27	81.29	4	RBFOX2	15091063	2.17785e+07	4224184	28057390	3.4288e+07	15293735	35763640	1.85278e+07	3.88929e+07	2.69647e+07	1.42829e+07	21907951	1.30913e+07	4.86354e+06	12612651	1.21063e+07	-2.26123	-1.88103	-4.73283	-1.69624	-1.5593	-2.45852	-1.29506	-2.24505	-1.15	-1.82023	-1.89405	-1.85549	-2.45706	-3.94317	-2.46412	-2.69819	4
O43252	PAPSS1	O43252	Bifunctional 3'-phosphoadenosine 5'-phosphosulfate synthase 1 OS=Homo sapiens OX=9606 GN=PAPSS1 PE=1 SV=2	Homo sapiens	0	112.4	45	20	188	19	624	70.8	6.86	486.77	20	PAPSS1	1.59905e+08	1.77232e+08	3.29427e+08	3.23002e+08	1.53437e+08	1.80577e+08	317400796	2.08846e+08	2.17737e+08	2.29331e+08	7.45225e+07	1.06898e+08	4.35139e+07	1.48337e+08	7.77784e+07	8.65589e+07	1.14422	1.14363	1.55231	1.82885	0.602565	1.10308	1.85468	1.24962	1.33501	1.26806	0.489329	0.43122	-0.724196	0.987565	0.160376	0.139727	4
O43264	ZW10	O43264	Centromere/kinetochore protein zw10 homolog OS=Homo sapiens OX=9606 GN=ZW10 PE=1 SV=3	Homo sapiens	0	94.603	32	17	144	17	779	88.8	6.27	394.12	17	ZW10	5.28999e+07	8.57895e+07	1.15053e+08	92456991	1.397e+08	1.04222e+08	1.09074e+08	8.87589e+07	1.24611e+08	9.37208e+07	4.52207e+07	1.02433e+08	85167913	92303446	7.74741e+07	8.79969e+07	-0.451664	0.0968677	0.0346474	0.0241559	0.467255	0.310118	0.313676	0.0151541	0.529849	-0.0229291	-0.231361	0.36966	0.244644	0.303135	0.154716	0.163497	4
O43286	B4GALT5	O43286	Beta-1,4-galactosyltransferase 5 OS=Homo sapiens OX=9606 GN=B4GALT5 PE=1 SV=1	Homo sapiens	0.011	3.104	2	1	17	1	388	45.1	8.15	39.32	1	B4GALT5	1.17172e+08	157600965	1.57228e+08	1.48434e+08	117830462	105567842	8.97121e+07	84011307	68238922	7.3986e+07	51118249	112383374	23260346	26739497	1.47474e+07	2.34261e+07	0.695636	0.974268	0.485217	0.707126	0.221635	0.328638	0.0317464	-0.0641559	-0.338911	-0.364049	-0.0545006	0.50341	-1.6278	-1.48428	-2.23853	-1.74583	4
O43290	SART1	O43290	U4/U6.U5 tri-snRNP-associated protein 1 OS=Homo sapiens OX=9606 GN=SART1 PE=1 SV=1	Homo sapiens	0	237.369	51	41	405	41	800	90.2	6.13	1227.6	41	SART1	705405094	7.30253e+08	1050747405	8.97858e+08	1206545023	6.78465e+08	6.60073e+08	8.163e+08	6.91512e+08	8.9365e+08	4.12802e+08	5.55771e+08	5.03515e+08	3.96467e+08	4.26529e+08	533351416	3.28546	3.18639	3.2257	3.30379	3.57773	3.01274	2.911	3.21628	3.00218	3.23033	2.95903	2.80948	2.80829	2.40588	2.61558	2.76306	4
O43291	SPINT2	O43291	Kunitz-type protease inhibitor 2 OS=Homo sapiens OX=9606 GN=SPINT2 PE=1 SV=2	Homo sapiens	0	24.128	27	6	41	6	252	28.2	8.29	100.22	6	SPINT2	137409607	106497426	4.51324e+08	187357842	751310971	259978473	183846503	212101402	4.34317e+08	3.4883e+08	4.75998e+07	102926582	225047328	193433296	219743616	65334269	0.925486	0.408808	2.00652	1.0431	2.89433	1.62886	1.06688	1.27194	2.33117	1.87315	-0.157391	0.3766	1.64648	1.37051	1.65876	-0.266113	4
O43292	GPAA1	O43292	Glycosylphosphatidylinositol anchor attachment 1 protein OS=Homo sapiens OX=9606 GN=GPAA1 PE=1 SV=3	Homo sapiens	0	14.78	13	5	8	5	621	67.6	8.06	23.19	5	GPAA1	9065881	3.46013e+07	28852724	11197522	3.13819e+07	14921532	9.56564e+06	9358656	25330192	23412654	7.74662e+06	11074425	NA	NA	5672840	11612653	-2.9964	-1.21311	-1.96087	-3.02144	-1.68707	-2.49407	-3.19762	-3.23037	-1.76865	-2.02401	-2.77671	-2.83971	NA	NA	-3.61685	-2.75826	4
O43293	DAPK3	O43293	Death-associated protein kinase 3 OS=Homo sapiens OX=9606 GN=DAPK3 PE=1 SV=1	Homo sapiens	0	18.496	13	5	28	4	454	52.5	6.89	44.25	5	DAPK3	42293373	38221924	5.02596e+07	63347497	26123508	2.71362e+07	27489137	51228373	22659126	14274851	2.56054e+06	20156236	9.38204e+06	NA	NA	13256767	-0.774494	-1.06953	-1.16017	-0.521344	-1.95165	-1.63124	-1.67469	-0.777796	-1.92941	-2.73783	-4.37382	-1.97572	-2.9377	NA	NA	-2.56722	4
O43294	TGFB1I1	O43294	Transforming growth factor beta-1-induced transcript 1 protein OS=Homo sapiens OX=9606 GN=TGFB1I1 PE=1 SV=2	Homo sapiens	0	16.791	8	3	17	3	461	49.8	7.03	34.26	3	TGFB1I1	246724030	300934968	3.85852e+08	4.79141e+08	347640070	419537467	5.00136e+08	3.11107e+08	628652266	595460660	216256416	3.06159e+08	347555354	5.57032e+08	589724908	6.14743e+08	1.7699	1.90745	1.7804	2.39776	1.78252	2.31926	2.51069	1.8246	2.86469	2.64463	2.02633	1.94927	2.2735	2.89643	3.08298	2.96796	4
O43301	HSPA12A	O43301	Heat shock 70 kDa protein 12A OS=Homo sapiens OX=9606 GN=HSPA12A PE=1 SV=2	Homo sapiens	0	51.954	22	11	67	11	675	74.9	6.77	207.43	11	HSPA12A	12362124	1.5681e+07	4.55024e+07	3.1493e+07	6.06583e+07	4.93399e+07	37077785	3.73716e+07	4.99321e+07	4.02183e+07	2.05594e+07	3.50373e+07	2.17519e+07	37642216	3.53812e+07	2.87548e+07	-2.549	-2.35491	-1.30363	-1.52959	-0.736305	-0.768712	-1.243	-1.2328	-0.789541	-1.24345	-1.36855	-1.17805	-1.72453	-0.990895	-0.976014	-1.45015	4
O43310	CTIF	O43310	CBP80/20-dependent translation initiation factor OS=Homo sapiens OX=9606 GN=CTIF PE=1 SV=1	Homo sapiens	0	9.907	3	1	8	1	598	67.5	6.54	22.84	1	CTIF	NA	NA	3.80781e+06	3.33179e+06	NA	NA	3.85056e+06	NA	NA	NA	NA	NA	NA	NA	NA	33932728	NA	NA	-4.88254	-4.77026	NA	NA	-4.51041	NA	NA	NA	NA	NA	NA	NA	NA	-1.21128	2
O43314	PPIP5K2	O43314	Inositol hexakisphosphate and diphosphoinositol-pentakisphosphate kinase 2 OS=Homo sapiens OX=9606 GN=PPIP5K2 PE=1 SV=3	Homo sapiens	0	18.733	3	4	24	4	1243	140.3	8.22	59.59	4	PPIP5K2	13499582	3.34894e+06	5706747	3.23389e+06	1.06862e+07	1.32338e+07	13900676	12041668	14438144	8.37084e+06	6.82658e+06	1.41935e+07	7.07643e+06	1.30953e+07	1.34476e+07	19317199	-2.42201	-4.58216	-4.29883	-4.81328	-3.24126	-2.66723	-2.6584	-2.86671	-2.57962	-3.50786	-2.95911	-2.48171	-3.34458	-2.51421	-2.37165	-2.02407	4
O43318	MAP3K7	O43318	Mitogen-activated protein kinase kinase kinase 7 OS=Homo sapiens OX=9606 GN=MAP3K7 PE=1 SV=1	Homo sapiens	0	23.726	10	4	25	4	606	67.2	7.11	45.55	4	MAP3K7	9.64374e+06	2.72242e+06	2.97889e+07	8.56413e+06	4973042	15423769	3.97794e+06	8.0497e+06	6.2839e+06	9.17589e+06	3.9697e+06	3.20279e+06	6.95441e+06	7.02762e+06	7.63621e+06	3.69574e+06	-2.90726	-4.88097	-1.9148	-3.40824	-4.3448	-2.44631	-4.46346	-3.44774	-3.77977	-3.37538	-3.74124	-4.62954	-3.36967	-3.41215	-3.18807	-4.41002	4
O43324	EEF1E1	O43324	Eukaryotic translation elongation factor 1 epsilon-1 OS=Homo sapiens OX=9606 GN=EEF1E1 PE=1 SV=1	Homo sapiens	0	74.356	73	13	168	13	174	19.8	8.54	503.65	13	EEF1E1	1.35627e+08	1.99692e+08	2.74813e+08	3.40206e+08	3.5712e+08	311258751	354894635	2.76656e+08	4.12485e+08	3.73187e+08	1.69338e+08	4.98061e+08	3.59844e+08	356071999	3.66973e+08	3.24868e+08	0.906646	1.31577	1.29081	1.90371	1.82134	1.88858	2.01577	1.65528	2.25677	1.97052	1.67349	2.65131	2.32363	2.25084	2.39861	2.04783	4
O43353	RIPK2	O43353	Receptor-interacting serine/threonine-protein kinase 2 OS=Homo sapiens OX=9606 GN=RIPK2 PE=1 SV=2	Homo sapiens	0	19.931	14	4	8	4	540	61.2	7.09	26.04	4	RIPK2	NA	NA	NA	NA	2.11052e+06	NA	4.72492e+06	NA	NA	NA	NA	NA	3.60101e+06	2.86773e+06	NA	NA	NA	NA	NA	NA	-5.58133	NA	-4.21519	NA	NA	NA	NA	NA	-4.3192	-4.70527	NA	NA	0
O43379	WDR62	O43379	WD repeat-containing protein 62 OS=Homo sapiens OX=9606 GN=WDR62 PE=1 SV=4	Homo sapiens	0	13.243	3	3	20	3	1518	165.8	5.91	40.36	3	WDR62	7.82651e+06	2.61132e+06	48411620	1.78589e+07	14873349	1.13652e+07	NA	2.20213e+07	NA	9605391	981399	13724909	5837570	8.26024e+06	1.61453e+07	6.17915e+06	-3.20848	-4.94108	-1.21422	-2.34798	-2.76427	-2.88685	NA	-1.99584	NA	-3.30939	-5.75736	-2.53015	-3.62223	-3.179	-2.10788	-3.66847	4
O43390	HNRNPR	O43390	Heterogeneous nuclear ribonucleoprotein R OS=Homo sapiens OX=9606 GN=HNRNPR PE=1 SV=1	Homo sapiens	0	340.656	57	42	1314	31	633	70.9	8.13	3761.35	42	HNRNPR	3844938530	4828420216	5149607840	5164800420	5419947001	2821525643	4018412545	3830735217	3473340579	3840547405	2517126802	2797587420	2322717042	2111028147	2614565746	3204235150	5.73189	5.91147	5.51875	5.82795	5.74513	5.06887	5.51693	5.44673	5.33068	5.33386	5.56729	5.1411	5.014	4.81855	5.23143	5.34988	4
O43395	PRPF3	O43395	U4/U6 small nuclear ribonucleoprotein Prp3 OS=Homo sapiens OX=9606 GN=PRPF3 PE=1 SV=2	Homo sapiens	0	130.974	46	25	262	25	683	77.5	9.5	634.63	25	PRPF3	5.75644e+08	6.69176e+08	8.87054e+08	7.84521e+08	6.56267e+08	4.35888e+08	4.50346e+08	6.07013e+08	4.34891e+08	3.88614e+08	1.86298e+08	3.06437e+08	2.14009e+08	301921989	1.75336e+08	1.37506e+08	2.99218	3.06038	2.98138	3.10912	2.69921	2.37442	2.35941	2.78891	2.33308	2.02896	1.8112	1.95058	1.57393	2.01285	1.33306	0.807467	4
O43396	TXNL1	O43396	Thioredoxin-like protein 1 OS=Homo sapiens OX=9606 GN=TXNL1 PE=1 SV=3	Homo sapiens	0	119.447	58	14	333	14	289	32.2	4.96	1023.5	14	TXNL1	5.46866e+08	6.71643e+08	9.35964e+08	8.19788e+08	8.58081e+08	1018267899	8.74076e+08	8.80374e+08	8.91204e+08	824520405	4.3067e+08	8.34852e+08	6.76992e+08	9.24356e+08	6.5175e+08	7.36716e+08	2.91819	3.06569	3.05881	3.17256	3.08604	3.59851	3.31613	3.3253	3.36818	3.11418	3.02017	3.39651	3.23539	3.62712	3.22725	3.22908	4
O43399	TPD52L2	O43399	Tumor protein D54 OS=Homo sapiens OX=9606 GN=TPD52L2 PE=1 SV=2	Homo sapiens	0	89.486	83	15	207	15	206	22.2	5.36	705.38	15	TPD52L2	3.48997e+08	2.81246e+08	5.56099e+08	5.40213e+08	481054924	4.49265e+08	5.26529e+08	5.13708e+08	4.99934e+08	5.29352e+08	3.86802e+08	5.14067e+08	3.87298e+08	3.86384e+08	3.33075e+08	4.57073e+08	2.27022	1.80983	2.3077	2.57083	2.25113	2.41803	2.58489	2.54813	2.53416	2.47485	2.86518	2.69694	2.4297	2.36871	2.25878	2.5404	4
O43402	EMC8	O43402	ER membrane protein complex subunit 8 OS=Homo sapiens OX=9606 GN=EMC8 PE=1 SV=1	Homo sapiens	0	43.803	54	9	68	9	210	23.8	6.4	139.55	9	EMC8	2.6167e+08	209071128	2.46982e+08	2.62579e+08	3.47148e+08	127277700	220772100	207275351	1.58399e+08	244965371	1.64517e+08	157443703	175287271	1.18745e+08	99012895	167191753	1.85475	1.38199	1.13676	1.53006	1.78048	0.598438	1.33093	1.23873	0.875989	1.3632	1.63182	0.98982	1.28598	0.666545	0.508616	1.08948	4
O43414	ERI3	O43414	ERI1 exoribonuclease 3 OS=Homo sapiens OX=9606 GN=ERI3 PE=1 SV=2	Homo sapiens	0	9.637	10	3	15	3	337	37.2	8.07	10.89	3	ERI3	12534347	11542867	21365378	45146008	36330244	1.90612e+07	31603186	40510968	26102500	30102522	17421114	32096626	16561593	39237928	33570988	21476040	-2.52904	-2.79693	-2.3943	-1.01002	-1.47583	-2.14082	-1.47348	-1.11643	-1.72532	-1.66142	-1.60751	-1.30452	-2.11783	-0.930995	-1.05178	-1.87123	4
O43422	THAP12	O43422	52 kDa repressor of the inhibitor of the protein kinase OS=Homo sapiens OX=9606 GN=THAP12 PE=1 SV=2	Homo sapiens	0	48.703	16	8	70	7	761	87.6	5.86	196.93	8	PRKRIR; THAP12	1.84343e+07	30588001	2.79186e+07	1.61306e+07	6.6597e+07	1.20472e+07	2.40261e+07	2.45428e+07	6.725e+06	2.38324e+07	1.56457e+07	9.26933e+06	3.22457e+06	1.26008e+07	1.04712e+07	6.29658e+06	-1.97253	-1.39097	-2.00835	-2.49483	-0.601555	-2.80277	-1.86895	-1.83944	-3.6819	-1.99838	-1.76258	-3.09641	-4.47849	-2.56974	-2.73256	-3.64131	4
O43423	ANP32C	O43423	Acidic leucine-rich nuclear phosphoprotein 32 family member C OS=Homo sapiens OX=9606 GN=ANP32C PE=2 SV=1	Homo sapiens	0	16.214	9	3	78	1	234	26.7	4.21	177.73	3	ANP32C	4.03029e+08	465374950	5.13016e+08	5.07584e+08	361240920	173965007	5.47415e+08	327926634	3.93703e+08	445632934	3.32211e+08	3.76523e+08	144200790	186148976	152842967	3.41528e+08	2.47789	2.53639	2.19136	2.48095	1.83789	1.04926	2.64101	1.90056	2.18953	2.22648	2.64568	2.24772	1.00433	1.31513	1.13498	2.11998	4
O43427	FIBP	O43427	Acidic fibroblast growth factor intracellular-binding protein OS=Homo sapiens OX=9606 GN=FIBP PE=1 SV=3	Homo sapiens	0	23.831	20	6	34	6	364	41.9	6.48	67.86	6	FIBP	3.31909e+07	3.34715e+07	4.73099e+07	3.81183e+07	4.4937e+07	2.4491e+07	3.45386e+07	45723862	4.81475e+07	3.74732e+07	1.65342e+07	2.24222e+07	2.23303e+07	7734513	4.6984e+07	2.8169e+07	-1.12414	-1.261	-1.24743	-1.25414	-1.1691	-1.77921	-1.34534	-0.941796	-0.842041	-1.34545	-1.68289	-1.82201	-1.68667	-3.27387	-0.566824	-1.47985	4
O43432	EIF4G3	O43432	Eukaryotic translation initiation factor 4 gamma 3 OS=Homo sapiens OX=9606 GN=EIF4G3 PE=1 SV=2	Homo sapiens	0	87.583	11	18	246	9	1585	176.5	5.38	546.64	18	EIF4G3	14094075	1.86868e+07	7.42853e+07	38248597	90705897	5.15067e+07	5.74884e+07	6.13684e+07	65770461	8.1162e+07	45544765	5.18206e+07	2.80355e+07	3.95089e+07	26450793	35903393	-2.35983	-2.10191	-0.596503	-1.24922	-0.155815	-0.706702	-0.610284	-0.517246	-0.392061	-0.230499	-0.221061	-0.61342	-1.35842	-0.921065	-1.39568	-1.12983	4
O43447	PPIH	O43447	Peptidyl-prolyl cis-trans isomerase H OS=Homo sapiens OX=9606 GN=PPIH PE=1 SV=1	Homo sapiens	0	52.27	69	11	164	9	177	19.2	8.07	405.58	11	PPIH	3.02851e+08	3.07546e+08	5.4373e+08	546480712	501643552	3.23517e+08	3.82298e+08	4.97451e+08	3.71772e+08	3.91346e+08	165135362	338599464	2.39111e+08	436714168	2.92785e+08	3.19747e+08	2.06561	1.9388	2.27525	2.58748	2.31159	1.94431	2.12307	2.50174	2.10684	2.03907	1.63723	2.09456	1.73393	2.54536	2.07278	2.02491	4
O43463	SUV39H1	O43463	Histone-lysine N-methyltransferase SUV39H1 OS=Homo sapiens OX=9606 GN=SUV39H1 PE=1 SV=1	Homo sapiens	0.002	5.219	3	1	15	1	412	47.9	8.03	42.54	1	SUV39H1	3.09747e+06	3.17265e+06	6.13726e+06	7225264	10604374	4973285	9744301	12486203	10638917	7999098	3.44467e+06	5260638	NA	6248882	2.64481e+06	3.98178e+06	-4.54576	-4.66017	-4.19391	-3.6535	-3.25234	-4.07919	-3.17092	-2.81441	-3.02015	-3.57339	-3.94591	-3.91363	NA	-3.58158	-4.71776	-4.30247	4
O43464	HTRA2	O43464	Serine protease HTRA2, mitochondrial OS=Homo sapiens OX=9606 GN=HTRA2 PE=1 SV=2	Homo sapiens	0	37.421	28	6	50	6	458	48.8	10.07	183.62	6	HTRA2	3.15591e+07	32801846	4.9807e+07	27130557	3.87418e+07	4395332	9.53077e+06	2.47219e+07	30572881	3.63715e+07	1.19455e+07	1.89843e+07	1.59184e+07	1.08817e+07	8.67161e+06	9244541	-1.19687	-1.29016	-1.17322	-1.7447	-1.38311	-4.25742	-3.20289	-1.82896	-1.49725	-1.3885	-2.15188	-2.06214	-2.17497	-2.78135	-3.00462	-3.08728	4
O43488	AKR7A2	O43488	Aflatoxin B1 aldehyde reductase member 2 OS=Homo sapiens OX=9606 GN=AKR7A2 PE=1 SV=3	Homo sapiens	0	35.035	28	9	54	9	359	39.6	7.17	113.75	9	AKR7A2	6.23577e+07	9.32551e+07	78276887	73912662	100670682	1.08951e+08	8.3942e+07	89738328	7.1935e+07	8.06111e+07	5.54461e+07	1.55489e+08	1.10069e+08	1.30302e+08	9.82721e+07	9.95329e+07	-0.214364	0.217248	-0.520993	-0.298804	-0.00543456	0.374138	-0.0641636	0.0309841	-0.262811	-0.240319	0.0627394	0.9718	0.614664	0.800535	0.497786	0.341217	4
O43491	EPB41L2	O43491	Band 4.1-like protein 2 OS=Homo sapiens OX=9606 GN=EPB41L2 PE=1 SV=1	Homo sapiens	0	340.341	64	57	707	56	1005	112.5	5.44	1927.33	57	EPB41L2	1280003978	1551778914	2412437280	1642982330	2338374817	1739681675	1632519890	1877793228	1698934452	1684060138	9.39799e+08	1550402115	1332338702	1180598569	1227786952	1477343775	4.14508	4.27385	4.42477	4.17555	4.53236	4.37122	4.2174	4.41815	4.29898	4.1445	4.14594	4.28956	4.21214	3.98012	4.14092	4.23291	4
O43493	TGOLN2	O43493	Trans-Golgi network integral membrane protein 2 OS=Homo sapiens OX=9606 GN=TGOLN2 PE=1 SV=4	Homo sapiens	0	39.637	22	9	37	9	437	45.9	5.63	110.34	9		1.32949e+08	65304452	93309160	225185872	291410339	253032144	1.59592e+08	2.11823e+08	170247313	6.13142e+07	30335742	38410730	NA	12665040	22503527	6.1534e+06	0.877866	-0.296752	-0.267553	1.30842	1.52798	1.58979	0.862756	1.27004	0.980059	-0.635079	-0.807321	-1.04543	NA	-2.5624	-1.62884	-3.6745	4
O43502	RAD51C	O43502	DNA repair protein RAD51 homolog 3 OS=Homo sapiens OX=9606 GN=RAD51C PE=1 SV=1	Homo sapiens	0	29.939	22	6	25	6	376	42.2	6.74	62.89	6	RAD51C	NA	7.30505e+06	5.3875e+07	1.4338e+07	9371182	1.74719e+07	2.24278e+07	19019313	2.51091e+07	1.13454e+07	6.56933e+06	5.52831e+06	NA	4.64179e+06	3.21149e+06	4.84109e+06	NA	-3.45697	-1.05996	-2.66478	-3.4307	-2.26642	-1.96827	-2.20728	-1.78129	-3.0692	-3.01453	-3.84203	NA	-4.0105	-4.43768	-4.02055	3
O43504	LAMTOR5	O43504	Ragulator complex protein LAMTOR5 OS=Homo sapiens OX=9606 GN=LAMTOR5 PE=1 SV=1	Homo sapiens	0	18.58	75	3	18	3	91	9.6	4.87	69.06	3	LAMTOR5	53380370	4.90682e+07	4.88297e+07	6.6993e+07	57137518	32014244	4.69102e+07	77934348	3.63922e+07	3.62534e+07	3.94112e+07	34873478	13948481	NA	796386	13573273	-0.438614	-0.709142	-1.20182	-0.440614	-0.822565	-1.39275	-0.903654	-0.172476	-1.24587	-1.39319	-0.429741	-1.18481	-2.36557	NA	-6.44938	-2.53318	4
O43505	B4GAT1	O43505	Beta-1,4-glucuronyltransferase 1 OS=Homo sapiens OX=9606 GN=B4GAT1 PE=1 SV=1	Homo sapiens	0	14.579	11	2	13	2	415	47.1	7.2	51.18	2	B3GNT1; B4GAT1	NA	4.40295e+06	1.4278e+07	8692299	14726624	7.18099e+06	NA	1.58266e+07	10454607	9320923	NA	2.75078e+06	2.67741e+06	2735033	NA	3481052	NA	-4.18739	-2.97577	-3.38681	-2.77858	-3.54921	NA	-2.47239	-3.04536	-3.35276	NA	-4.84903	-4.74677	-4.77362	NA	-4.49636	3
O43513	MED7	O43513	Mediator of RNA polymerase II transcription subunit 7 OS=Homo sapiens OX=9606 GN=MED7 PE=1 SV=1	Homo sapiens	0	19.735	9	2	21	2	233	27.2	5.78	89.66	2	MED7	2.85778e+06	3.84537e+06	3.44387e+06	3.41511e+06	4368245	NA	3.81427e+06	6.56122e+06	1.98173e+06	1.58994e+06	2.94731e+06	1.15264e+06	NA	427933	410438	2.88894e+06	-4.66195	-4.38274	-5.02747	-4.73462	-4.53188	NA	-4.52407	-3.74271	-5.44467	-5.90426	-4.17087	-6.10393	NA	-7.44972	-7.40568	-4.76534	4
O43516	WIPF1	O43516	WAS/WASL-interacting protein family member 1 OS=Homo sapiens OX=9606 GN=WIPF1 PE=1 SV=3	Homo sapiens	0.002	6.053	3	1	13	1	503	51.2	11.47	38.96	1	WIPF1	1.06071e+06	NA	NA	1.95596e+06	NA	NA	1.37037e+06	1890453	NA	NA	767003	NA	1.89577e+06	1.7061e+06	2385242	NA	-6.09183	NA	NA	-5.53867	NA	NA	-6.00092	-5.53794	NA	NA	-6.11297	NA	-5.24481	-5.45448	-4.86679	NA	2
O43520	ATP8B1	O43520	Phospholipid-transporting ATPase IC OS=Homo sapiens OX=9606 GN=ATP8B1 PE=1 SV=3	Homo sapiens	0.007	3.643	1	1	4	1	1251	143.6	7.15	6.13	1	ATP8B1	NA	22590142	6.99377e+06	5850398	4.75192e+06	NA	NA	NA	NA	NA	9972395	NA	NA	NA	NA	7.31571e+06	NA	-1.82824	-4.00543	-3.95802	-4.41042	NA	NA	NA	NA	NA	-2.41233	NA	NA	NA	NA	-3.42488	3
O43542	XRCC3	O43542	DNA repair protein XRCC3 OS=Homo sapiens OX=9606 GN=XRCC3 PE=1 SV=1	Homo sapiens	0.001	6.558	7	2	5	2	346	37.8	8.48	6.56	2	XRCC3	NA	1.12157e+06	NA	851583	NA	NA	1.04948e+06	661333	1.28482e+06	1.80288e+06	NA	988925	NA	NA	NA	NA	NA	-6.16034	NA	-6.73833	NA	NA	-6.38581	-7.05322	-6.06987	-5.72293	NA	-6.32494	NA	NA	NA	NA	2
O43556	SGCE	O43556	Epsilon-sarcoglycan OS=Homo sapiens OX=9606 GN=SGCE PE=1 SV=6	Homo sapiens	0.001	7.1	5	1	9	1	437	49.8	6.55	34.27	1	SGCE	729521402	974658688	1306445696	1055567040	819461692	364018464	1299746176	1411824039	1481169977	1498169472	3.76601e+08	744426048	1596693632	1086129024	2264011520	1756013184	3.33396	3.60289	3.53993	3.53725	3.0196	2.11448	3.88853	4.00667	4.10109	3.97575	2.82662	3.23111	4.47327	3.8598	5.02374	4.48221	4
O43566	RGS14	O43566	Regulator of G-protein signaling 14 OS=Homo sapiens OX=9606 GN=RGS14 PE=1 SV=4	Homo sapiens	0.087	1.632	3	1	4	1	566	61.4	8.19	0	1	RGS14	34132868	52256176	67725296	60221144	96586832	130869088	99277048	89827960	97915168	112806464	60642596	137063744	134376512	159196512	111905952	152184016	-1.08376	-0.618332	-0.729883	-0.594354	-0.0651846	0.638588	0.177906	0.0324241	0.182029	0.244471	0.191989	0.78983	0.902544	1.08948	0.685216	0.953787	4
O43570	CA12	O43570	Carbonic anhydrase 12 OS=Homo sapiens OX=9606 GN=CA12 PE=1 SV=1	Homo sapiens	0	108.884	38	11	310	11	354	39.4	7.23	1011.39	11	CA12	1240823303	1848850480	1626884690	1411032723	1351710889	9.13053e+08	9.93607e+08	1003548471	944907509	8.32795e+08	5.3496e+08	7.76674e+08	5.68475e+08	4.70379e+08	5.37464e+08	5.52389e+08	4.10023	4.52655	3.85639	3.95598	3.74164	3.44116	3.50105	3.51422	3.4526	3.12859	3.33301	3.29229	2.98335	2.6525	2.9491	2.81366	4
O43572	AKAP10	O43572	A-kinase anchor protein 10, mitochondrial OS=Homo sapiens OX=9606 GN=AKAP10 PE=1 SV=2	Homo sapiens	0	9.512	2	1	18	1	662	73.8	6.39	51.04	1	AKAP10	5.40619e+06	3588978	1.1691e+07	9776109	13200271	6.98012e+06	1.52271e+07	1.903e+07	1.31937e+07	6310316	4708064	4289854	5399469	9103546	5999525	9.06869e+06	-3.74224	-4.48229	-3.26418	-3.21729	-2.93644	-3.59014	-2.52692	-2.20647	-2.70965	-3.91552	-3.49514	-4.20794	-3.73478	-3.03875	-3.53607	-3.11499	4
O43583	DENR	O43583	Density-regulated protein OS=Homo sapiens OX=9606 GN=DENR PE=1 SV=2	Homo sapiens	0	65.235	37	8	112	8	198	22.1	5.3	374.84	8	DENR	1.86138e+08	181810927	3.50421e+08	278677575	338349191	4.23042e+08	4.60619e+08	422450162	328343118	2.28288e+08	2.01332e+08	3.0694e+08	380912861	6.55074e+08	4.43028e+08	488269490	1.36338	1.18043	1.64144	1.6159	1.74344	2.33127	2.39195	2.26597	1.92763	1.26148	1.92316	1.95294	2.40572	3.13033	2.67033	2.63565	4
O43592	XPOT	O43592	Exportin-T OS=Homo sapiens OX=9606 GN=XPOT PE=1 SV=2	Homo sapiens	0	144.624	39	24	224	24	962	109.9	5.39	681.44	24	XPOT	8.33248e+07	136730395	2.36705e+08	1.71572e+08	1.78168e+08	2.11136e+08	2.53903e+08	2.09698e+08	2.31699e+08	2.24499e+08	165156565	2.62881e+08	2.10053e+08	2.92654e+08	2.51734e+08	1.80593e+08	0.203816	0.769328	1.07545	0.916116	0.818155	1.32864	1.53265	1.2555	1.42467	1.23734	1.63742	1.7294	1.54701	1.96787	1.85483	1.20071	4
O43598	DNPH1	O43598	2'-deoxynucleoside 5'-phosphate N-hydrolase 1 OS=Homo sapiens OX=9606 GN=DNPH1 PE=1 SV=1	Homo sapiens	0	57.254	78	10	82	10	174	19.1	5.05	186.03	10	C6orf108; DNPH1	1.11213e+08	1.10161e+08	2.4157e+08	1.40693e+08	1.56355e+08	2.29207e+08	1.18631e+08	175740488	126692924	188905034	8.54585e+07	1.46244e+08	2.76884e+08	1.86784e+08	203692828	1.87679e+08	0.620326	0.457608	1.10479	0.629856	0.629745	1.44711	0.434846	1.00063	0.553759	0.988291	0.686879	0.88336	1.94554	1.32004	1.54933	1.25624	4
O43615	TIMM44	O43615	Mitochondrial import inner membrane translocase subunit TIM44 OS=Homo sapiens OX=9606 GN=TIMM44 PE=1 SV=2	Homo sapiens	0	167.153	57	30	375	30	452	51.3	8.32	956.67	30	TIMM44	624978704	766441040	9.38104e+08	1099004562	1002966496	9.34087e+08	6.91841e+08	8.01933e+08	8.41947e+08	1002992603	3.67158e+08	6.64471e+08	5.45694e+08	6.35497e+08	4.77685e+08	5.76853e+08	3.11081	3.25617	3.0621	3.59543	3.31113	3.47402	2.97882	3.19067	3.28615	3.39686	2.78999	3.06719	2.92435	3.08656	2.77899	2.87618	4
O43617	TRAPPC3	O43617	Trafficking protein particle complex subunit 3 OS=Homo sapiens OX=9606 GN=TRAPPC3 PE=1 SV=1	Homo sapiens	0	32.516	42	7	37	7	180	20.3	4.96	90.72	7	TRAPPC3	3.08453e+07	26220740	45104855	23959430	35073020	37851171	30902901	48733664	56447418	39135740	35386434	50127838	51113242	40909607	43048761	22916048	-1.22987	-1.61322	-1.31629	-1.92403	-1.52664	-1.15113	-1.50581	-0.849816	-0.612601	-1.28282	-0.585151	-0.66133	-0.491976	-0.870805	-0.693024	-1.7776	4
O43633	CHMP2A	O43633	Charged multivesicular body protein 2a OS=Homo sapiens OX=9606 GN=CHMP2A PE=1 SV=1	Homo sapiens	0	72.075	38	13	209	12	222	25.1	5.97	578.88	13	CHMP2A	4.0631e+08	4.53812e+08	647069412	505028700	5.67959e+08	625404606	6.43747e+08	6.15402e+08	5.11774e+08	6.33938e+08	4.22501e+08	5.5111e+08	5.3186e+08	5.8866e+08	4.72582e+08	6.41728e+08	2.48959	2.50009	2.52628	2.47367	2.49071	2.89525	2.87487	2.80871	2.56793	2.73497	2.99254	2.79733	2.8873	2.97611	2.7635	3.02994	4
O43657	TSPAN6	O43657	Tetraspanin-6 OS=Homo sapiens OX=9606 GN=TSPAN6 PE=1 SV=1	Homo sapiens	0	9.701	9	2	15	2	245	27.5	8.1	27.32	2	TSPAN6	48050736	5.107e+07	7.42242e+07	53389332	78979568	58845994	55381236	50577606	66006462	62821370	3.50021e+07	5.76305e+07	42155260	91004074	4.11687e+07	31169754	-0.590364	-0.651462	-0.597683	-0.768074	-0.355525	-0.514522	-0.664164	-0.796236	-0.386901	-0.600049	-0.600901	-0.46011	-0.769956	0.282685	-0.757444	-1.33381	4
O43660	PLRG1	O43660	Pleiotropic regulator 1 OS=Homo sapiens OX=9606 GN=PLRG1 PE=1 SV=1	Homo sapiens	0	68.354	32	16	150	16	514	57.2	9.17	272.88	16	PLRG1	1.73485e+08	2.23811e+08	1.53157e+08	2.14212e+08	2.70113e+08	191124540	1.37328e+08	1.94812e+08	2.18881e+08	2.49341e+08	9.45823e+07	2.18095e+08	1.50592e+08	1.59298e+08	126786166	130696911	1.26182	1.48028	0.447357	1.23634	1.41849	1.18498	0.645996	1.14927	1.34257	1.38874	0.833229	1.45994	1.0669	1.0904	0.865326	0.734197	4
O43663	PRC1	O43663	Protein regulator of cytokinesis 1 OS=Homo sapiens OX=9606 GN=PRC1 PE=1 SV=2	Homo sapiens	0	79.749	34	15	133	14	620	71.6	6.68	419.51	15	PRC1	4.31677e+08	2.40473e+08	4.6559e+08	1.42314e+08	2.07372e+08	1.05077e+08	1.80768e+08	1.77607e+08	122952055	1.713e+08	8.9732e+07	1.04835e+08	76144583	6.93048e+07	7.27745e+07	1.16162e+08	2.57696	1.58387	2.05141	0.646386	1.03714	0.321898	1.04252	1.01587	0.510519	0.847151	0.757279	0.4031	0.083074	-0.110295	0.0644364	0.564107	4
O43665	RGS10	O43665	Regulator of G-protein signaling 10 OS=Homo sapiens OX=9606 GN=RGS10 PE=1 SV=3	Homo sapiens	0	23.231	37	5	16	5	181	21.2	7.49	44.67	5		2.18332e+07	6.09673e+06	3.17042e+07	2.17507e+07	42912096	2.99717e+07	50915562	1.91386e+07	3.54506e+07	2.58198e+07	16742340	4.99854e+07	14347200	1.95084e+07	15062011	18077262	-1.7284	-3.71782	-1.8249	-2.06356	-1.23562	-1.48786	-0.785454	-2.19826	-1.28369	-1.88282	-1.66484	-0.66544	-2.3249	-1.93916	-2.20808	-2.11978	4
O43670	ZNF207	O43670	BUB3-interacting and GLEBS motif-containing protein ZNF207 OS=Homo sapiens OX=9606 GN=ZNF207 PE=1 SV=1	Homo sapiens	0	85.778	18	11	193	11	478	50.7	9.1	497.37	11	ZNF207	4.56397e+08	3.99976e+08	6.82046e+08	631136713	5.85824e+08	3.12275e+08	6.93829e+08	5.74467e+08	5.51568e+08	5.59449e+08	2.91164e+08	5.38383e+08	242374708	441158992	3.49938e+08	424835015	2.6573	2.31791	2.60222	2.79526	2.53539	1.89328	2.98295	2.70941	2.67596	2.55463	2.45542	2.76362	1.75349	2.55997	2.33003	2.43488	4
O43674	NDUFB5	O43674	NADH dehydrogenase [ubiquinone] 1 beta subcomplex subunit 5, mitochondrial OS=Homo sapiens OX=9606 GN=NDUFB5 PE=1 SV=1	Homo sapiens	0	27.996	31	5	89	5	189	21.7	9.63	178.08	5	NDUFB5	9.88954e+08	978521561	1789172833	8.94622e+08	1287352231	628553651	5.71724e+08	6.12624e+08	684109980	1038634153	3.55894e+08	6.88549e+08	1.97839e+08	8.49454e+07	1.21055e+08	1.58454e+08	3.77291	3.6086	3.99358	3.29858	3.67126	2.9025	2.70369	2.80219	2.98665	3.44724	2.74503	3.11854	1.46058	0.183285	0.798596	1.01204	4
O43676	NDUFB3	O43676	NADH dehydrogenase [ubiquinone] 1 beta subcomplex subunit 3 OS=Homo sapiens OX=9606 GN=NDUFB3 PE=1 SV=3	Homo sapiens	0	13.022	36	4	59	4	98	11.4	9.2	91.1	4	NDUFB3	104768748	118612951	135109751	113724594	173460788	4.47581e+07	91765758	75216734	1.08029e+08	120860074	9.93625e+07	106799506	6.79377e+07	38037261	58524194	93299305	0.534206	0.564258	0.266487	0.322846	0.779525	-0.909322	0.0643964	-0.223686	0.323839	0.343961	0.904359	0.42989	-0.081456	-0.975835	-0.249964	0.247907	4
O43678	NDUFA2	O43678	NADH dehydrogenase [ubiquinone] 1 alpha subcomplex subunit 2 OS=Homo sapiens OX=9606 GN=NDUFA2 PE=1 SV=3	Homo sapiens	0	17.98	64	7	75	7	99	10.9	9.57	125.02	7	NDUFA2	2.67187e+08	2.60891e+08	3.44591e+08	3.55793e+08	4.08788e+08	1.61659e+08	1.78095e+08	204957502	2.16377e+08	244739899	1.55832e+08	2.14684e+08	1.31462e+08	1.05575e+08	1.00629e+08	175583709	1.88485	1.70144	1.61724	1.96834	2.01628	0.943418	1.02102	1.22251	1.32597	1.36187	1.55357	1.4372	0.870904	0.496945	0.531986	1.16013	4
O43681	GET3	O43681	ATPase GET3 OS=Homo sapiens OX=9606 GN=GET3 PE=1 SV=2	Homo sapiens	0	54.857	46	11	108	11	348	38.8	4.91	286.68	11	ASNA1	243991364	3.41504e+08	3.58435e+08	3.50992e+08	3.23567e+08	211950556	2.98058e+08	2.7177e+08	2.59842e+08	318813175	1.6394e+08	2.98517e+08	195185088	1.65004e+08	2.61707e+08	1.42697e+08	1.75383	2.0899	1.67406	1.94874	1.67899	1.33419	1.76397	1.62957	1.59006	1.74334	1.62675	1.9128	1.4411	1.14117	1.91088	0.860927	4
O43684	BUB3	O43684	Mitotic checkpoint protein BUB3 OS=Homo sapiens OX=9606 GN=BUB3 PE=1 SV=1	Homo sapiens	0	126.544	67	17	449	17	328	37.1	6.84	1329.75	17	BUB3	1967896371	1881350893	2781011894	2755564647	2899168511	1924077900	3076348734	2220952339	2217241562	2344293660	1503311541	1957269643	1287285026	1231786778	1233266171	1929291922	4.76559	4.55169	4.62989	4.92158	4.84249	4.51656	5.13152	4.66029	4.68312	4.62171	4.82366	4.62576	4.16251	4.04136	4.14735	4.61797	4
O43688	PLPP2	O43688	Phospholipid phosphatase 2 OS=Homo sapiens OX=9606 GN=PLPP2 PE=1 SV=1	Homo sapiens	0.021	2.498	3	1	1	1	288	32.6	8.35	0	1	PPAP2C; PLPP2	8834835	15004928	25998388	14842994	NA	24782952	9007803	9578218	NA	26793104	NA	9882683	NA	10063328	10373279	6.36327e+06	-3.03365	-2.4185	-2.11115	-2.61484	NA	-1.76212	-3.28431	-3.19691	NA	-1.82944	NA	-3.00397	NA	-2.89415	-2.74612	-3.62611	4
O43707	ACTN4	O43707	Alpha-actinin-4 OS=Homo sapiens OX=9606 GN=ACTN4 PE=1 SV=2	Homo sapiens	0	1348.59	89	118	7522	85	911	104.8	5.44	23215.3	118	ACTN4	30082578970	31417733854	44552053389	47705305299	50746509193	50904613607	64961976153	54838458642	53882715122	51376896730	37756761552	53141807446	47530581239	46374961338	49710766844	51359931137	8.69979	8.61343	8.6317	9.03531	8.97209	9.24212	9.53183	9.28623	9.2861	9.0756	9.47418	9.38869	9.36897	9.27588	9.48035	9.35247	4
O43708	GSTZ1	O43708	Maleylacetoacetate isomerase OS=Homo sapiens OX=9606 GN=GSTZ1 PE=1 SV=3	Homo sapiens	0	39.991	30	4	42	4	216	24.2	8.54	172.45	4	GSTZ1	34422747	53400132	7.71721e+07	5.619e+07	78621483	3.35356e+07	75280705	64610633	68255996	7.03965e+07	1.77792e+07	64117317	6.12274e+07	6.44362e+07	5.90166e+07	5.86679e+07	-1.07156	-0.587092	-0.541493	-0.694314	-0.362085	-1.32577	-0.221274	-0.442966	-0.338551	-0.435799	-1.57815	-0.30623	-0.231496	-0.215375	-0.237874	-0.421383	4
O43709	BUD23	O43709	Probable 18S rRNA (guanine-N(7))-methyltransferase OS=Homo sapiens OX=9606 GN=BUD23 PE=1 SV=2	Homo sapiens	0	30.881	32	7	41	7	281	31.9	8.73	116.09	7	WBSCR22; BUD23	5.76055e+07	93213611	1.157e+08	67122502	101004146	4.00553e+07	2.19224e+07	3.52435e+07	17385130	109195306	3.52573e+07	4.44014e+07	17602667	1.00593e+07	10367122	1.53937e+07	-0.328724	0.216608	0.0427474	-0.437834	-0.000664564	-1.06947	-2.00115	-1.31739	-2.31165	0.197541	-0.590421	-0.83634	-2.02988	-2.89473	-2.74698	-2.35161	4
O43715	TRIAP1	O43715	TP53-regulated inhibitor of apoptosis 1 OS=Homo sapiens OX=9606 GN=TRIAP1 PE=1 SV=1	Homo sapiens	0	16.495	67	5	19	5	76	8.8	5.48	36.27	5	TRIAP1	12713311	6848587	29478474	12953625	1.75631e+07	NA	NA	1.73891e+07	5790076	1.82122e+07	NA	NA	NA	13411014	3.16399e+06	NA	-2.50858	-3.55006	-1.92991	-2.81127	-2.52445	NA	NA	-2.33656	-3.89785	-2.3864	NA	NA	NA	-2.47984	-4.45918	NA	4
O43716	GATC	O43716	Glutamyl-tRNA(Gln) amidotransferase subunit C, mitochondrial OS=Homo sapiens OX=9606 GN=GATC PE=1 SV=1	Homo sapiens	0	28.013	42	4	45	4	136	15.1	5.05	161.41	4	GATC	4.39233e+07	2.06821e+07	77954876	60266776	50214080	3.89463e+07	46427439	4.25855e+07	4.05259e+07	34747742	1.25804e+07	18671173	4.45864e+06	1.38324e+07	2.54796e+06	7.50648e+06	-0.719944	-1.95555	-0.526933	-0.593264	-1.00891	-1.10998	-0.918584	-1.04438	-1.09066	-1.45438	-2.07716	-2.08613	-4.011	-2.43521	-4.77158	-3.38775	4
O43719	HTATSF1	O43719	HIV Tat-specific factor 1 OS=Homo sapiens OX=9606 GN=HTATSF1 PE=1 SV=1	Homo sapiens	0	127.978	31	25	227	25	755	85.8	4.4	618.61	25	HTATSF1	4.16324e+08	5.08155e+08	7.98794e+08	7.73281e+08	7.01326e+08	5.67582e+08	5.57736e+08	643071370	4.85886e+08	5.67333e+08	2.33111e+08	4.54563e+08	186519895	2.16149e+08	214233551	2.72e+08	2.52471	2.66326	2.83018	3.0883	2.79501	2.75529	2.66796	2.87216	2.49304	2.57482	2.1346	2.51947	1.37558	1.5307	1.62212	1.79158	4
O43731	KDELR3	O43731	ER lumen protein-retaining receptor 3 OS=Homo sapiens OX=9606 GN=KDELR3 PE=1 SV=1	Homo sapiens	0.016	2.743	4	1	2	1	214	25	8.94	4.2	1	KDELR3	NA	NA	NA	NA	NA	9992681	NA	2.62433e+06	NA	NA	NA	NA	NA	NA	3.9661e+06	NA	NA	NA	NA	NA	NA	-3.07252	NA	-5.06472	NA	NA	NA	NA	NA	NA	-4.1332	NA	0
O43739	CYTH3	O43739	Cytohesin-3 OS=Homo sapiens OX=9606 GN=CYTH3 PE=1 SV=2	Homo sapiens	0	11.043	10	4	17	2	400	46.3	5.47	24.92	4	CYTH3	3.42841e+06	1.36621e+06	6.70401e+06	2.82149e+06	6.25821e+06	5.73319e+06	8.75733e+06	NA	2.04779e+06	4147573	771377	NA	NA	NA	NA	NA	-4.39931	-5.87568	-4.06648	-5.0101	-4.01318	-3.87405	-3.32499	NA	-5.39736	-4.52096	-6.10476	NA	NA	NA	NA	NA	4
O43747	AP1G1	O43747	AP-1 complex subunit gamma-1 OS=Homo sapiens OX=9606 GN=AP1G1 PE=1 SV=5	Homo sapiens	0	245.059	52	37	567	36	822	91.3	6.8	1865.21	37	AP1G1	5.17832e+08	8.44751e+08	1216557560	8.81803e+08	1185383383	9.87567e+08	1088022791	9.95618e+08	9.91694e+08	1034583894	605937861	9.66075e+08	7.98963e+08	7.1283e+08	7.64853e+08	8.23665e+08	2.83949	3.39652	3.43709	3.27776	3.55221	3.55434	3.63201	3.50278	3.52232	3.4416	3.51275	3.60712	3.47438	3.25223	3.45812	3.39003	4
O43752	STX6	O43752	Syntaxin-6 OS=Homo sapiens OX=9606 GN=STX6 PE=1 SV=1	Homo sapiens	0	27.038	28	4	28	3	255	29.2	4.93	71.29	4	STX6	1.24358e+07	8.01709e+06	1.1158e+07	5.9383e+06	1.32286e+07	5408916	1.24398e+07	1.41103e+07	6246900	9.7949e+06	6.95483e+06	6.56866e+06	3.83223e+06	2.00202e+06	5.4878e+06	8.07632e+06	-2.54042	-3.32278	-3.33149	-3.9365	-2.93334	-3.95805	-2.81859	-2.638	-3.78829	-3.2812	-2.93226	-3.59327	-4.22942	-5.22372	-3.66469	-3.28218	4
O43759	SYNGR1	O43759	Synaptogyrin-1 OS=Homo sapiens OX=9606 GN=SYNGR1 PE=1 SV=2	Homo sapiens	0.032	2.256	4	1	2	1	233	25.4	4.68	0	1	SYNGR1	2.56481e+06	6.64383e+06	7.99478e+06	2550340	4.50135e+06	3.01999e+06	NA	3.59414e+06	2.18442e+06	3.17918e+06	NA	NA	NA	NA	NA	1.59978e+06	-4.818	-3.59385	-3.81244	-5.15586	-4.48857	-4.79885	NA	-4.61103	-5.30418	-4.90458	NA	NA	NA	NA	NA	-5.61801	4
O43760	SYNGR2	O43760	Synaptogyrin-2 OS=Homo sapiens OX=9606 GN=SYNGR2 PE=1 SV=1	Homo sapiens	0	17.844	21	5	68	5	224	24.8	4.94	165.12	5	SYNGR2	1.10798e+08	145120285	218687246	273455601	2.69335e+08	2.51836e+08	4.19938e+08	260478201	1.9594e+08	2.2239e+08	156524182	193894559	1.46865e+08	176812076	175932073	272229255	0.614926	0.855238	0.961217	1.58861	1.41432	1.58295	2.25855	1.56835	1.18283	1.22372	1.55997	1.29026	1.03075	1.24089	1.33795	1.7928	4
O43765	SGTA	O43765	Small glutamine-rich tetratricopeptide repeat-containing protein alpha OS=Homo sapiens OX=9606 GN=SGTA PE=1 SV=1	Homo sapiens	0	57.328	38	10	168	10	313	34	4.87	522.37	10	SGTA	2.19728e+08	296868262	399489004	353803663	382220424	492328202	554516959	4.17478e+08	4.3155e+08	4.06367e+08	2.46775e+08	4.3547e+08	3.70924e+08	5.32733e+08	417658220	434201228	1.60273	1.88782	1.83051	1.96025	1.91933	2.55009	2.65961	2.24888	2.32195	2.09341	2.21678	2.45756	2.36738	2.83209	2.58526	2.46634	4
O43768	ENSA	O43768	Alpha-endosulfine OS=Homo sapiens OX=9606 GN=ENSA PE=1 SV=1	Homo sapiens	0.001	6.286	9	1	14	1	121	13.4	7.24	30.08	1	ENSA	29536272	16725162	39250264	3.80649e+07	23688294	30862012	84962952	30593308	27276618	48604340	36572784	43218980	47238684	28192464	22746866	37805432	-1.29244	-2.26191	-1.51687	-1.25616	-2.09283	-1.44563	-0.0467236	-1.52153	-1.66184	-0.970219	-0.537571	-0.87528	-0.605696	-1.40794	-1.61333	-1.05536	4
O43772	SLC25A20	O43772	Mitochondrial carnitine/acylcarnitine carrier protein OS=Homo sapiens OX=9606 GN=SLC25A20 PE=1 SV=1	Homo sapiens	0	8.136	13	3	18	3	301	32.9	9.41	32.11	3	SLC25A20	1.38928e+07	1.83272e+07	28114000	24895199	28551539	16786143	6.91474e+06	1.52345e+07	1.55017e+07	8230917	10344060	1.39616e+07	9771632	NA	5.12887e+06	15877613	-2.38059	-2.12995	-1.99828	-1.86876	-1.82343	-2.32419	-3.66581	-2.5274	-2.47708	-3.53218	-2.35954	-2.50548	-2.879	NA	-3.76228	-2.30696	4
O43776	NARS1	O43776	Asparagine--tRNA ligase, cytoplasmic OS=Homo sapiens OX=9606 GN=NARS1 PE=1 SV=1	Homo sapiens	0	132.329	50	23	401	23	548	62.9	6.25	975.92	23	NARS	5.97864e+08	9.33574e+08	1612227139	9.24747e+08	1524020083	1380125294	1833059260	1536886552	1507703954	1467220255	862423489	1323581732	1475381594	1678239884	1674733548	1557997201	3.04682	3.54076	3.84334	3.34636	3.91473	4.03719	4.38456	4.12912	4.12671	3.94564	4.02198	4.06136	4.35927	4.48755	4.58879	4.3096	4
O43795	MYO1B	O43795	Unconventional myosin-Ib OS=Homo sapiens OX=9606 GN=MYO1B PE=1 SV=3	Homo sapiens	0	505.765	64	69	1331	64	1136	131.9	9.38	3955.25	69	MYO1B	3531295300	4478320764	5218324980	4083315147	6978015202	3778811215	4962615139	4886694494	4138277550	3513868457	2160920591	2718099445	3227863050	2660407579	2861995606	3679464077	5.60913	5.80288	5.53787	5.48897	6.10967	5.49033	5.8214	5.79797	5.58338	5.20561	5.34716	5.09951	5.48876	5.15225	5.36188	5.5494	4
O43805	SSNA1	O43805	Sjoegren syndrome nuclear autoantigen 1 OS=Homo sapiens OX=9606 GN=SSNA1 PE=1 SV=2	Homo sapiens	0.003	4.668	11	1	5	1	119	13.6	5.38	13.09	1	SSNA1	NA	NA	NA	17676954	9168179	15103553	14340166	19702532	8721693	NA	NA	NA	1.51152e+07	7606602	6781097	NA	NA	NA	NA	-2.36275	-3.4623	-2.47658	-2.61349	-2.15636	-3.30682	NA	NA	NA	-2.24967	-3.29793	-3.3594	NA	1
O43808	SLC25A17	O43808	Peroxisomal membrane protein PMP34 OS=Homo sapiens OX=9606 GN=SLC25A17 PE=1 SV=1	Homo sapiens	0	17.1	14	3	27	3	307	34.5	10.08	69.9	3	SLC25A17	21247256	41459671	47575486	64524335	54064642	89306377	42787841	56007143	2.82568e+07	5.285e+07	1.31695e+07	31016006	38104350	29099100	54166929	29970660	-1.76765	-0.952222	-1.23935	-0.494784	-0.902325	0.087298	-1.03635	-0.649126	-1.61091	-0.849399	-2.01114	-1.35393	-0.915716	-1.36228	-0.361584	-1.3904	4
O43809	NUDT21	O43809	Cleavage and polyadenylation specificity factor subunit 5 OS=Homo sapiens OX=9606 GN=NUDT21 PE=1 SV=1	Homo sapiens	0	139.211	79	17	454	17	227	26.2	8.82	1491.79	17	NUDT21	1495663775	1929610895	2741303648	2444336933	2149205000	1616656692	1932343415	1845534970	1783833252	2106517171	9.93169e+08	1549464703	1194605407	1371262323	1347033105	1303693044	4.36972	4.58823	4.60914	4.74868	4.41066	4.26541	4.46065	4.39315	4.36933	4.46741	4.22562	4.28868	4.05472	4.19611	4.27465	4.05251	4
O43813	LANCL1	O43813	Glutathione S-transferase LANCL1 OS=Homo sapiens OX=9606 GN=LANCL1 PE=1 SV=1	Homo sapiens	0	33.931	35	9	35	9	399	45.3	7.75	112.43	9	LANCL1	4.32768e+07	3.47021e+07	4.42148e+07	6.17739e+07	60987957	7.46902e+07	9.41143e+07	7.67902e+07	6.341e+07	5.08696e+07	3.06765e+07	8.0932e+07	6.78988e+07	1.37919e+08	7.15932e+07	9.54055e+07	-0.741334	-1.20891	-1.34504	-0.557634	-0.728485	-0.170542	0.100856	-0.193816	-0.444791	-0.904499	-0.791211	0.0297703	-0.082286	0.882495	0.0408264	0.280117	4
O43815	STRN	O43815	Striatin OS=Homo sapiens OX=9606 GN=STRN PE=1 SV=4	Homo sapiens	0	67.994	25	11	58	9	780	86.1	5.27	144.09	11	STRN	2.84611e+07	2.94174e+07	4.52005e+07	4.99688e+07	49253880	4.34564e+07	50122438	6.44053e+07	4.61895e+07	3.49138e+07	29579452	4.63806e+07	3.39081e+07	31330942	3.77234e+07	44333732	-1.34593	-1.44726	-1.31324	-0.863604	-1.03677	-0.951892	-0.808104	-0.447556	-0.901941	-1.44751	-0.843751	-0.77342	-1.08404	-1.25567	-0.883534	-0.825553	4
O43818	RRP9	O43818	U3 small nucleolar RNA-interacting protein 2 OS=Homo sapiens OX=9606 GN=RRP9 PE=1 SV=1	Homo sapiens	0	152.87	60	23	335	23	475	51.8	7.85	1083.53	23	RRP9	5.26805e+08	6.68742e+08	1137510774	643228818	8.30119e+08	457977661	563796180	5.22024e+08	7.79561e+08	8.03705e+08	279459117	4.61489e+08	4.40366e+08	3.92521e+08	4.22445e+08	361902960	2.86427	3.05945	3.34016	2.82264	3.03824	2.44574	2.68355	2.5713	3.17509	3.07729	2.39622	2.54128	2.61496	2.39144	2.6017	2.20358	4
O43819	SCO2	O43819	Protein SCO2 homolog, mitochondrial OS=Homo sapiens OX=9606 GN=SCO2 PE=1 SV=3	Homo sapiens	0	30.786	49	8	54	8	266	29.8	8.85	95.11	8	SCO2	127913391	1.21144e+08	2.31755e+08	1.47135e+08	186580093	121535718	106636060	134752908	1.03987e+08	1.85507e+08	82543492	82997744	74266312	65366611	63977002	74106960	0.822166	0.594718	1.04495	0.694436	0.884715	0.531848	0.281066	0.617504	0.268829	0.962091	0.636809	0.0661303	0.047034	-0.194695	-0.121444	-0.0843431	4
O43823	AKAP8	O43823	A-kinase anchor protein 8 OS=Homo sapiens OX=9606 GN=AKAP8 PE=1 SV=1	Homo sapiens	0	97.24	29	16	159	16	692	76.1	5.15	428.28	16	AKAP8	2.14131e+08	2.10942e+08	4.32467e+08	2.89903e+08	4.1312e+08	1.35059e+08	1.51929e+08	2.99091e+08	1.55371e+08	3.22427e+08	1.22741e+08	2.04108e+08	8.95589e+07	8.17147e+07	9.51476e+07	8.18877e+07	1.5655	1.39484	1.94494	1.67288	2.03149	0.684048	0.791766	1.76777	0.848139	1.7596	1.2092	1.36432	0.317164	0.127345	0.451166	0.0596869	4
O43824	GTPBP6	O43824	Putative GTP-binding protein 6 OS=Homo sapiens OX=9606 GN=GTPBP6 PE=2 SV=4	Homo sapiens	0	17.293	15	4	26	4	516	56.9	9.42	85.1	4		1.75317e+07	1.00162e+07	2.92641e+07	3.33034e+07	39193097	7.72374e+06	1.08359e+07	1.43379e+07	2.08754e+06	1.95892e+06	NA	7.03738e+06	9.71872e+06	NA	3.95133e+06	12998366	-2.04496	-3.00159	-1.94044	-1.44895	-1.3664	-3.44409	-3.01774	-2.61491	-5.36963	-5.60317	NA	-3.49383	-2.88684	NA	-4.13858	-2.59562	4
O43826	SLC37A4	O43826	Glucose-6-phosphate exchanger SLC37A4 OS=Homo sapiens OX=9606 GN=SLC37A4 PE=1 SV=1	Homo sapiens	0	9.143	10	2	6	2	429	46.3	8.62	18.81	2	SLC37A4	NA	NA	NA	4373554	NA	NA	NA	NA	NA	NA	NA	NA	NA	NA	NA	NA	NA	NA	NA	-4.37775	NA	NA	NA	NA	NA	NA	NA	NA	NA	NA	NA	NA	1
O43829	ZBTB14	O43829	Zinc finger and BTB domain-containing protein 14 OS=Homo sapiens OX=9606 GN=ZBTB14 PE=1 SV=2	Homo sapiens	0	13.008	11	3	9	3	449	50.9	6.04	18.52	3	ZBTB14; ZFP161	NA	1.16568e+06	1590243	526786	461204	NA	NA	3.83405e+06	450046	6.15738e+06	NA	3.78311e+06	NA	NA	NA	NA	NA	-6.10469	-6.14225	-7.43126	-7.77546	NA	NA	-4.5178	-7.58329	-3.95092	NA	-4.3893	NA	NA	NA	NA	3
O43837	IDH3B	O43837	Isocitrate dehydrogenase [NAD] subunit beta, mitochondrial OS=Homo sapiens OX=9606 GN=IDH3B PE=1 SV=2	Homo sapiens	0	132.681	52	18	382	18	385	42.2	8.46	1161.59	18	IDH3B	1030512757	1177531489	1648615550	1396091521	1492536999	9.27344e+08	1081103839	9.50859e+08	1195485984	1416688991	6.74391e+08	9.467e+08	8.48259e+08	6.29028e+08	8.38421e+08	7.84582e+08	3.8323	3.87569	3.87554	3.94063	3.88462	3.46357	3.62281	3.43642	3.79195	3.89508	3.66717	3.57789	3.56076	3.0718	3.59061	3.3199	4
O43847	NRDC	O43847	Nardilysin OS=Homo sapiens OX=9606 GN=NRDC PE=1 SV=3	Homo sapiens	0	148.017	32	29	265	29	1151	131.6	4.98	644.85	29		2.777e+08	3.19556e+08	4.83571e+08	394107332	3.88404e+08	5.33908e+08	4.63191e+08	4.57358e+08	4.92381e+08	4.23792e+08	2.01956e+08	4.42945e+08	4.03296e+08	3.67084e+08	3.87075e+08	2.85884e+08	1.94053	1.99406	2.10608	2.11589	1.94248	2.66706	2.39998	2.38051	2.5122	2.15398	1.92763	2.48211	2.48809	2.29478	2.47555	1.8634	4
O43852	CALU	O43852	Calumenin OS=Homo sapiens OX=9606 GN=CALU PE=1 SV=2	Homo sapiens	0	217.368	65	22	494	22	315	37.1	4.64	1802.62	22	CALU	1701801520	1789558122	2458246711	2453973867	2673463005	1552423005	2475240610	2258154696	2111912623	2030163403	1335417757	1871986205	1238475197	1517611709	1212085651	1588337258	4.556	4.47953	4.45191	4.75435	4.72556	4.20691	4.81787	4.68426	4.6129	4.41415	4.6528	4.56148	4.10675	4.34241	4.12235	4.33742	4
O43861	ATP9B	O43861	Probable phospholipid-transporting ATPase IIB OS=Homo sapiens OX=9606 GN=ATP9B PE=2 SV=4	Homo sapiens	0.001	7.702	2	2	17	2	1147	129.2	7.61	40.22	2	ATP9B	6.81894e+06	7.0241e+06	2.41486e+07	1.00185e+07	1.05471e+07	6.28073e+06	4.88471e+06	4.43429e+06	7.1734e+06	7.05242e+06	2795135	5.02698e+06	562396	5.29682e+06	6.5414e+06	5.55691e+06	-3.4073	-3.51355	-2.21763	-3.18196	-3.26016	-3.74246	-4.16721	-4.30797	-3.58877	-3.75511	-4.24735	-3.97918	-6.99794	-3.82005	-3.41132	-3.8216	4
O43865	AHCYL1	O43865	S-adenosylhomocysteine hydrolase-like protein 1 OS=Homo sapiens OX=9606 GN=AHCYL1 PE=1 SV=2	Homo sapiens	0	109.009	52	20	279	11	530	58.9	6.89	780.98	20	AHCYL1	90503611	7.79524e+07	1.76041e+08	1.12039e+08	1.70136e+08	1.40891e+08	2.04628e+08	1.5155e+08	1.21926e+08	1.2994e+08	5.64525e+07	8.1838e+07	1.24141e+08	1.12307e+08	8.14727e+07	1.24951e+08	0.323046	-0.0413423	0.648257	0.301296	0.751615	0.745038	1.22138	0.786984	0.498439	0.448471	0.0886894	0.0458303	0.788234	0.586125	0.227316	0.669327	4
O43868	SLC28A2	O43868	Sodium/nucleoside cotransporter 2 OS=Homo sapiens OX=9606 GN=SLC28A2 PE=2 SV=2	Homo sapiens	0.019	2.612	1	1	10	1	658	71.9	7.94	17.55	1	SLC28A2	21483680	23944406	51843420	40071276	47293752	33877920	57015756	18094694	55812964	48543340	35666788	78845920	48494668	31284272	51466560	48171428	-1.75168	-1.74424	-1.11541	-1.18205	-1.09535	-1.31112	-0.622194	-2.27918	-0.628901	-0.972029	-0.573761	-0.00790974	-0.567846	-1.25782	-0.435364	-0.705783	4
O43913	ORC5	O43913	Origin recognition complex subunit 5 OS=Homo sapiens OX=9606 GN=ORC5 PE=1 SV=1	Homo sapiens	0	53.393	43	12	89	12	435	50.3	7.74	280.81	12	ORC5	9.18608e+07	1.30446e+08	1.36836e+08	1.27076e+08	1.46759e+08	8.7667e+07	9.57341e+07	9.13356e+07	9.17583e+07	1.25125e+08	5.92488e+07	9.51952e+07	62878030	6.91523e+07	2.68203e+07	4.29229e+07	0.344526	0.701448	0.284797	0.482996	0.538375	0.060568	0.125476	0.0564341	0.0883389	0.394001	0.158439	0.26395	-0.193116	-0.113475	-1.37567	-0.872213	4
O43918	AIRE	O43918	Autoimmune regulator OS=Homo sapiens OX=9606 GN=AIRE PE=1 SV=1	Homo sapiens	0.088	1.623	2	1	1	1	545	57.7	7.56	0	1	AIRE	47157108	NA	NA	19034372	50483876	NA	15997849	33422388	10608719	14469013	NA	NA	NA	NA	NA	27930198	-0.617454	NA	NA	-2.25602	-1.00118	NA	-2.45568	-1.39393	-3.02425	-2.71834	NA	NA	NA	NA	NA	-1.49213	2
O43920	NDUFS5	O43920	NADH dehydrogenase [ubiquinone] iron-sulfur protein 5 OS=Homo sapiens OX=9606 GN=NDUFS5 PE=1 SV=3	Homo sapiens	0	28.977	54	6	73	6	106	12.5	9.14	146.02	6	NDUFS5	89443145	1.30991e+08	1.64382e+08	1.64423e+08	2.33686e+08	92154773	1.56738e+08	1.38963e+08	1.72483e+08	113268505	1.09598e+08	152122076	9.60221e+07	1.27926e+08	1.01913e+08	1.22619e+08	0.306046	0.707458	0.549407	0.854716	1.2095	0.132598	0.836726	0.661894	0.998879	0.250371	1.0458	0.94021	0.417694	0.773995	0.550266	0.642157	4
O43924	PDE6D	O43924	Retinal rod rhodopsin-sensitive cGMP 3',5'-cyclic phosphodiesterase subunit delta OS=Homo sapiens OX=9606 GN=PDE6D PE=1 SV=1	Homo sapiens	0.005	3.99	8	1	5	1	150	17.4	5.67	8.99	1	PDE6D	NA	NA	NA	NA	NA	NA	6611209	NA	7336097	4.64521e+06	NA	NA	NA	13979063	NA	8648259	NA	NA	NA	NA	NA	NA	-3.73057	NA	-3.55642	-4.35749	NA	NA	NA	-2.41999	NA	-3.18347	0
O43929	ORC4	O43929	Origin recognition complex subunit 4 OS=Homo sapiens OX=9606 GN=ORC4 PE=1 SV=2	Homo sapiens	0	71.602	46	14	95	14	436	50.3	8	299.67	14	ORC4	3.64504e+07	6.36978e+07	5.76091e+07	3.74892e+07	6.89087e+07	20840423	4.95601e+07	44325759	4.23492e+07	6.21042e+07	1.82087e+07	51083413	2.22286e+07	3.33821e+07	6526629	1.94879e+07	-0.988994	-0.332692	-0.963283	-1.27815	-0.552325	-2.01208	-0.824374	-0.986596	-1.02717	-0.616609	-1.54371	-0.63409	-1.69326	-1.16418	-3.41458	-2.01138	4
O43933	PEX1	O43933	Peroxisome biogenesis factor 1 OS=Homo sapiens OX=9606 GN=PEX1 PE=1 SV=1	Homo sapiens	0.002	5.282	1	1	4	1	1283	142.8	6.33	13.24	1	PEX1	NA	NA	NA	4.16454e+06	7419544	8686226	5.83084e+06	NA	5.92181e+06	10494916	NA	NA	2.7494e+06	7139062	NA	NA	NA	NA	NA	-4.44839	-3.7676	-3.27466	-3.91178	NA	-3.86539	-3.18161	NA	NA	-4.70848	-3.38945	NA	NA	1
O60216	RAD21	O60216	Double-strand-break repair protein rad21 homolog OS=Homo sapiens OX=9606 GN=RAD21 PE=1 SV=2	Homo sapiens	0	90.915	48	20	170	20	631	71.6	4.65	432.27	20	RAD21	2.84028e+08	415852840	498174809	402524398	5.17908e+08	205462578	3.47193e+08	4.06989e+08	3.31864e+08	3.96718e+08	1.60213e+08	3.41083e+08	2.11896e+08	1.63774e+08	2.07403e+08	2.58435e+08	1.97304	2.37407	2.14901	2.14638	2.35762	1.28934	1.98411	2.21217	1.94301	2.05874	1.59357	2.10511	1.55961	1.13038	1.57537	1.71777	4
O60218	AKR1B10	O60218	Aldo-keto reductase family 1 member B10 OS=Homo sapiens OX=9606 GN=AKR1B10 PE=1 SV=2	Homo sapiens	0	310.798	86	31	2665	21	316	36	7.84	8350.82	31	AKR1B10	35784898448	42872642541	61735896472	50169312579	52272838793	57225627622	76069927813	59797084478	61824652551	59937662148	36946148173	54053014377	67790459017	81597452748	69337871842	73206321286	8.95021	9.06191	9.10232	9.10797	9.01484	9.41098	9.75956	9.41112	9.48446	9.29794	9.44286	9.41322	9.88119	10.0911	9.96043	9.8638	4
O60220	TIMM8A	O60220	Mitochondrial import inner membrane translocase subunit Tim8 A OS=Homo sapiens OX=9606 GN=TIMM8A PE=1 SV=1	Homo sapiens	0	52.668	94	7	169	7	97	11	5.16	594.08	7	TIMM8A	5.83412e+08	5.07142e+08	7.35149e+08	7.53593e+08	8.59155e+08	4.88641e+08	583719468	6.81117e+08	5.48942e+08	572078079	2.59101e+08	3.90024e+08	4.23433e+08	490988754	394729194	4.46712e+08	3.01152	2.66038	2.71039	3.05109	3.08784	2.53924	2.73365	2.95509	2.66908	2.58684	2.2871	2.29855	2.55839	2.71436	2.5038	2.50732	4
O60229	KALRN	O60229	Kalirin OS=Homo sapiens OX=9606 GN=KALRN PE=1 SV=3	Homo sapiens	0	10.972	1	3	6	3	2986	340	6.07	12.77	3		4.39097e+07	2.5766e+07	1.20252e+08	144306352	8.83272e+07	6.82194e+07	1.99512e+08	1.24825e+08	9.46095e+07	8.35414e+07	3.50648e+07	6.97884e+07	9.51014e+07	8.83603e+06	1.10352e+08	1.41641e+08	-0.720384	-1.63847	0.0984174	0.666436	-0.194155	-0.301282	1.18485	0.507094	0.132479	-0.188809	-0.598321	-0.18396	0.403794	-3.08178	0.665046	0.850207	4
O60231	DHX16	O60231	Pre-mRNA-splicing factor ATP-dependent RNA helicase DHX16 OS=Homo sapiens OX=9606 GN=DHX16 PE=1 SV=2	Homo sapiens	0	111.188	28	23	184	22	1041	119.2	6.8	530.86	23	DHX16	1.03152e+08	1.13157e+08	2.11994e+08	1.54941e+08	1.3723e+08	1.15339e+08	1.36041e+08	1.16833e+08	1.42739e+08	1.1272e+08	4.98955e+07	1.1078e+08	7.75964e+07	6.50904e+07	8.49403e+07	6.96433e+07	0.511766	0.496318	0.916377	0.769026	0.441525	0.456348	0.632416	0.411644	0.725799	0.243371	-0.0894306	0.48268	0.110324	-0.200805	0.287456	-0.173973	4
O60232	ZNRD2	O60232	Protein ZNRD2 OS=Homo sapiens OX=9606 GN=ZNRD2 PE=1 SV=1	Homo sapiens	0	11.197	16	3	19	3	199	21.5	5.24	29.27	3	SSSCA1	46982910	45348644	59738718	46664246	82626390	106138636	52564338	78862194	87936914	90274792	47834746	88670766	81984143	54498772	88554336	51996716	-0.622794	-0.822872	-0.910913	-0.962314	-0.290405	0.336408	-0.739474	-0.155406	0.0269689	-0.0769791	-0.150281	0.16152	0.189674	-0.457025	0.347566	-0.595533	4
O60234	GMFG	O60234	Glia maturation factor gamma OS=Homo sapiens OX=9606 GN=GMFG PE=1 SV=1	Homo sapiens	0	17.58	25	2	31	2	142	16.8	5.26	152.09	2	GMFG	2.65649e+07	2.12878e+07	77410478	55338330	3.56678e+07	94782024	103773686	68288026	45547754	53262460	58686221	52428172	100476326	102684462	95116230	114769320	-1.4454	-1.91391	-0.537043	-0.716344	-1.50238	0.173148	0.241816	-0.363106	-0.922121	-0.838179	0.144679	-0.5966	0.483114	0.456895	0.450696	0.546707	4
O60237	PPP1R12B	O60237	Protein phosphatase 1 regulatory subunit 12B OS=Homo sapiens OX=9606 GN=PPP1R12B PE=1 SV=2	Homo sapiens	0.002	5.442	2	2	5	1	982	110.3	5.67	8.18	2	PPP1R12B	2.08324e+06	725602	NA	NA	3041488	NA	2399078	NA	NA	NA	936410	NA	NA	8381497	NA	NA	-5.11802	-6.78861	NA	NA	-5.05415	NA	-5.193	NA	NA	NA	-5.82506	NA	NA	-3.15797	NA	NA	2
O60238	BNIP3L	O60238	BCL2/adenovirus E1B 19 kDa protein-interacting protein 3-like OS=Homo sapiens OX=9606 GN=BNIP3L PE=1 SV=1	Homo sapiens	0	7.945	10	1	8	1	219	23.9	5.85	35.04	1	BNIP3L	10881136	8.34577e+06	30890788	24139942	NA	6766522	5118492	10238236	NA	NA	965886	4.04855e+06	NA	NA	5.85415e+06	3112193	-2.73309	-3.26482	-1.8624	-1.9132	NA	-3.63498	-4.09976	-3.10078	NA	NA	-5.78035	-4.29147	NA	NA	-3.57146	-4.65795	4
O60244	MED14	O60244	Mediator of RNA polymerase II transcription subunit 14 OS=Homo sapiens OX=9606 GN=MED14 PE=1 SV=2	Homo sapiens	0	52.047	10	11	83	11	1454	160.5	8.73	217.21	11	MED14	3.53723e+07	5.77593e+07	9.7644e+07	7.89253e+07	1.07998e+08	7.44277e+07	53735593	8.28944e+07	6.7085e+07	7.08457e+07	2.07137e+07	3.41318e+07	3.65319e+07	5.44808e+07	4.56662e+07	2.14573e+07	-1.0323	-0.473882	-0.202043	-0.204144	0.0959154	-0.175622	-0.707684	-0.0834659	-0.363511	-0.426619	-1.35776	-1.21583	-0.976516	-0.457495	-0.607874	-1.87248	4
O60256	PRPSAP2	O60256	Phosphoribosyl pyrophosphate synthase-associated protein 2 OS=Homo sapiens OX=9606 GN=PRPSAP2 PE=1 SV=1	Homo sapiens	0	117.74	67	19	243	17	369	40.9	7.44	636.61	19	PRPSAP2	1.89145e+08	2.29737e+08	3.1486e+08	3.59327e+08	3.30431e+08	4.57381e+08	300001289	2.89098e+08	241937279	3.20398e+08	1.47641e+08	2.64284e+08	339417017	3.26666e+08	3.38315e+08	3.08891e+08	1.38649	1.51798	1.48707	1.9826	1.70927	2.44386	1.77334	1.71874	1.48706	1.75049	1.47568	1.73707	2.23931	2.12649	2.2813	1.97507	4
O60264	SMARCA5	O60264	SWI/SNF-related matrix-associated actin-dependent regulator of chromatin subfamily A member 5 OS=Homo sapiens OX=9606 GN=SMARCA5 PE=1 SV=1	Homo sapiens	0	403.042	58	68	1183	49	1052	121.8	8.09	2998.79	68	SMARCA5	1867022846	2601975410	3104994065	2581790356	3511886282	1405519240	2312419732	2314003140	1928946055	2175662561	1293188326	1684892593	1238197609	1178923083	1094747744	1709334258	4.68967	5.01953	4.78887	4.8276	5.1191	4.0635	4.71971	4.7195	4.48217	4.51401	4.60645	4.40957	4.10642	3.97807	3.97546	4.44334	4
O60266	ADCY3	O60266	Adenylate cyclase type 3 OS=Homo sapiens OX=9606 GN=ADCY3 PE=1 SV=3	Homo sapiens	0	16.222	4	3	19	3	1144	128.9	6.58	68.21	3	ADCY3	9.6565e+06	2.52034e+07	1.61056e+07	2.22811e+07	3.79694e+07	5.40764e+07	3.42854e+07	2.64816e+07	2.7068e+07	3.19217e+07	2.0801e+07	5.65877e+07	4.5623e+07	5.9602e+07	5.98271e+07	4.58188e+07	-2.90535	-1.67032	-2.80201	-2.0288	-1.41216	-0.636472	-1.35596	-1.72975	-1.67292	-1.57677	-1.35169	-0.48646	-0.655906	-0.327885	-0.218194	-0.778013	4
O60269	GPRIN2	O60269	G protein-regulated inducer of neurite outgrowth 2 OS=Homo sapiens OX=9606 GN=GPRIN2 PE=1 SV=2	Homo sapiens	0.002	5.095	5	1	1	1	458	47.4	6.74	3.3	1	GPRIN2	NA	10431778	17203684	NA	NA	17424284	NA	NA	NA	NA	NA	NA	NA	NA	NA	NA	NA	-2.94295	-2.70686	NA	NA	-2.27036	NA	NA	NA	NA	NA	NA	NA	NA	NA	NA	2
O60271	SPAG9	O60271	C-Jun-amino-terminal kinase-interacting protein 4 OS=Homo sapiens OX=9606 GN=SPAG9 PE=1 SV=4	Homo sapiens	0	242.988	51	46	380	46	1321	146.1	5.15	1090.67	46	SPAG9	266698912	386672631	6.48164e+08	459987405	660504509	6.30499e+08	6.1646e+08	6.03812e+08	4.82525e+08	5.54559e+08	3.60303e+08	6.29284e+08	453618597	5.33016e+08	3.98365e+08	5.63758e+08	1.88222	2.26911	2.52871	2.3389	2.70849	2.90696	2.81238	2.78128	2.48303	2.54197	2.76279	2.9887	2.65773	2.83285	2.51702	2.84305	4
O60281	ZNF292	O60281	Zinc finger protein 292 OS=Homo sapiens OX=9606 GN=ZNF292 PE=1 SV=3	Homo sapiens	0.002	5.546	1	1	6	1	2723	304.6	7.39	13.15	1	ZNF292	NA	969810	806821	616818	889996	NA	NA	NA	NA	697302	NA	NA	NA	NA	NA	NA	NA	-6.37009	-7.12118	-7.20363	-6.82706	NA	NA	NA	NA	-7.09338	NA	NA	NA	NA	NA	NA	3
O60287	URB1	O60287	Nucleolar pre-ribosomal-associated protein 1 OS=Homo sapiens OX=9606 GN=URB1 PE=1 SV=4	Homo sapiens	0	252.567	27	39	419	39	2271	254.2	6.47	1468.77	39	URB1	2.27707e+08	3.52518e+08	4.19257e+08	3.55823e+08	4.55553e+08	2.26977e+08	234592170	3.18829e+08	3.40395e+08	3.51534e+08	1.24071e+08	2.30709e+08	2.06955e+08	1.63767e+08	1.59775e+08	1.19517e+08	1.65419	2.13569	1.90019	1.96846	2.17254	1.43301	1.41853	1.85997	1.97963	1.88429	1.22475	1.54106	1.52557	1.13032	1.19897	0.605187	4
O60291	MGRN1	O60291	E3 ubiquitin-protein ligase MGRN1 OS=Homo sapiens OX=9606 GN=MGRN1 PE=1 SV=2	Homo sapiens	0	12.189	10	3	3	3	552	60.7	5.15	9.88	3	MGRN1	NA	NA	NA	NA	13960982	NA	NA	9117816	NA	NA	3660191	NA	NA	NA	NA	NA	NA	NA	NA	NA	-2.8556	NA	NA	-3.26798	NA	NA	-3.85835	NA	NA	NA	NA	NA	0
O60292	SIPA1L3	O60292	Signal-induced proliferation-associated 1-like protein 3 OS=Homo sapiens OX=9606 GN=SIPA1L3 PE=1 SV=3	Homo sapiens	0	117.711	20	27	140	26	1781	194.5	8.32	383.68	27	SIPA1L3	1.51694e+08	177820582	2.44619e+08	1.92791e+08	3.39603e+08	1.32765e+08	1.34341e+08	1.63921e+08	1.29766e+08	1.67813e+08	7.30645e+07	9.26344e+07	2.94934e+07	1.59109e+07	28043437	8.31583e+07	1.06817	1.14842	1.12289	1.08435	1.74877	0.659338	0.614266	0.900184	0.588339	0.817481	0.460829	0.22461	-1.28528	-2.23324	-1.31133	0.0819069	4
O60293	ZFC3H1	O60293	Zinc finger C3H1 domain-containing protein OS=Homo sapiens OX=9606 GN=ZFC3H1 PE=1 SV=3	Homo sapiens	0	46.93	7	10	38	10	1989	226.2	8.13	99.09	10	ZFC3H1	13594583	1.36313e+07	2.58544e+07	1.78876e+07	1.6324e+07	6550878	5.4361e+06	1.67654e+07	13791037	5.60843e+06	4.44843e+06	NA	8.30127e+06	5050118	NA	2.5059e+06	-2.41189	-2.55701	-2.11916	-2.34566	-2.63001	-3.6817	-4.01291	-2.38926	-2.64577	-4.08563	-3.57697	NA	-3.11427	-3.88886	NA	-4.97055	4
O60294	LCMT2	O60294	tRNA wybutosine-synthesizing protein 4 OS=Homo sapiens OX=9606 GN=LCMT2 PE=1 SV=3	Homo sapiens	0.002	5.635	2	1	3	1	686	75.6	6.73	9.89	1	LCMT2	998322	NA	NA	NA	2.77716e+06	1.13145e+06	3.50872e+06	3.0101e+06	NA	NA	NA	1.23433e+06	NA	1593022	NA	1.87443e+06	-6.17927	NA	NA	NA	-5.18532	-6.21522	-4.64454	-4.86686	NA	NA	NA	-6.00514	NA	-5.55342	NA	-5.38943	1
O60306	AQR	O60306	RNA helicase aquarius OS=Homo sapiens OX=9606 GN=AQR PE=1 SV=4	Homo sapiens	0	228.935	39	38	355	38	1485	171.2	6.37	1228.83	38	AQR	3.45963e+08	5.38892e+08	5.78545e+08	5.53915e+08	6.43578e+08	3.95401e+08	3.81712e+08	4.54716e+08	4.66985e+08	3.43521e+08	2.16846e+08	3.53821e+08	1.34266e+08	9.40847e+07	1.11669e+08	1.31964e+08	2.25762	2.74799	2.36478	2.60697	2.67104	2.23378	2.12086	2.37215	2.4358	1.85102	2.03025	2.158	0.901354	0.330715	0.682156	0.748117	4
O60308	CEP104	O60308	Centrosomal protein of 104 kDa OS=Homo sapiens OX=9606 GN=CEP104 PE=1 SV=1	Homo sapiens	0.032	2.266	1	1	2	1	925	104.4	7.62	1.71	1	CEP104	NA	16588183	13675540	8.17032e+06	10168065	14902957	1.15095e+07	9858898	10797489	9606595	1.5606e+06	NA	7883812	7.52132e+06	4991217	NA	NA	-2.27378	-3.03798	-3.47616	-3.31296	-2.49586	-2.93072	-3.15525	-2.99881	-3.30921	-5.08817	NA	-3.18871	-3.3142	-3.80153	NA	3
O60313	OPA1	O60313	Dynamin-like 120 kDa protein, mitochondrial OS=Homo sapiens OX=9606 GN=OPA1 PE=1 SV=3	Homo sapiens	0	218.413	52	40	422	40	960	111.6	7.87	1274	40	OPA1	5.2221e+08	6.11198e+08	9.76973e+08	6.16384e+08	9.49127e+08	5.00863e+08	5.10167e+08	5.51671e+08	4.85201e+08	6.41413e+08	2.78889e+08	5.11144e+08	3.88795e+08	3.11901e+08	2.67444e+08	3.20495e+08	2.85163	2.92964	3.12067	2.76113	3.23153	2.57488	2.53935	2.65099	2.49101	2.75188	2.39328	2.68871	2.43527	2.05976	1.94217	2.02828	4
O60315	ZEB2	O60315	Zinc finger E-box-binding homeobox 2 OS=Homo sapiens OX=9606 GN=ZEB2 PE=1 SV=1	Homo sapiens	0	14.503	2	2	16	2	1214	136.4	6.32	11.49	2	ZEB2	NA	998873	825579	909401	110731	282551	2.16879e+06	785225	195380	352501	937765	334406	165681	112287	170381	NA	NA	-6.32749	-7.08802	-6.64356	-9.8338	-8.21681	-5.33859	-6.80549	-8.78708	-8.07753	-5.82297	-7.8892	-8.76112	-9.37991	-8.67409	NA	3
O60318	MCM3AP	O60318	Germinal-center associated nuclear protein OS=Homo sapiens OX=9606 GN=MCM3AP PE=1 SV=2	Homo sapiens	0	28.701	7	7	31	7	1980	218.3	6.39	76.07	7	MCM3AP	20574750	24078418	1.11415e+07	1.11861e+07	1.05285e+07	4.72694e+06	6857012	17511453	2.05814e+07	20985715	1.75343e+06	3367382	1.24422e+07	13901091	4.27754e+06	9.73659e+06	-1.81405	-1.73619	-3.33362	-3.02291	-3.26271	-4.15248	-3.6779	-2.32644	-2.06816	-2.1819	-4.92009	-4.55724	-2.53044	-2.42806	-4.02414	-3.01246	4
O60331	PIP5K1C	O60331	Phosphatidylinositol 4-phosphate 5-kinase type-1 gamma OS=Homo sapiens OX=9606 GN=PIP5K1C PE=1 SV=2	Homo sapiens	0	8.699	2	1	9	1	668	73.2	5.29	27.69	1	PIP5K1C	NA	13162553	NA	NA	14596259	NA	NA	NA	NA	NA	NA	NA	NA	NA	NA	NA	NA	-2.60749	NA	NA	-2.7914	NA	NA	NA	NA	NA	NA	NA	NA	NA	NA	NA	1
O60337	MARCHF6	O60337	E3 ubiquitin-protein ligase MARCHF6 OS=Homo sapiens OX=9606 GN=MARCHF6 PE=1 SV=2	Homo sapiens	0	17.933	3	3	17	3	910	102.5	6.28	43.86	3	2021-03-06	3.29614e+07	25120717	36865039	39128561	24577402	28634237	25747538	32359527	1.85286e+07	1.62192e+07	1.27178e+06	2.52599e+06	NA	NA	NA	NA	-1.13415	-1.67506	-1.60732	-1.2164	-2.03967	-1.55372	-1.76912	-1.44055	-2.21975	-2.5536	-5.38343	-4.97202	NA	NA	NA	NA	4
O60341	KDM1A	O60341	Lysine-specific histone demethylase 1A OS=Homo sapiens OX=9606 GN=KDM1A PE=1 SV=2	Homo sapiens	0	174.258	38	25	341	25	852	92.8	6.52	958.34	25	KDM1A	3.45475e+08	4.68603e+08	6.52395e+08	5.62609e+08	5.57205e+08	3.25325e+08	3.89387e+08	3.55521e+08	3.20813e+08	3.65817e+08	1.50787e+08	2.78504e+08	8.29699e+07	131051891	1.02344e+08	1.75456e+08	2.25559	2.54636	2.5381	2.62944	2.46313	1.95235	2.14958	2.01712	1.89416	1.94175	1.50609	1.81268	0.206914	0.808815	0.556356	1.15908	4
O60343	TBC1D4	O60343	TBC1 domain family member 4 OS=Homo sapiens OX=9606 GN=TBC1D4 PE=1 SV=2	Homo sapiens	0	31.458	9	9	37	9	1298	146.5	7.01	34.72	9	TBC1D4	1.34305e+07	3.94084e+07	6.58186e+06	3.04596e+07	1.37091e+07	4.0417e+07	6.28221e+07	3.89061e+07	9576525	1.41337e+07	9.32632e+06	2.59567e+07	7.01077e+06	6.47302e+06	2.24554e+07	2.2714e+07	-2.42942	-1.02543	-4.09301	-1.57773	-2.88187	-1.0565	-0.482284	-1.17475	-3.17193	-2.75217	-2.50896	-1.61084	-3.35803	-3.53074	-1.63193	-1.79037	4
O60353	FZD6	O60353	Frizzled-6 OS=Homo sapiens OX=9606 GN=FZD6 PE=1 SV=2	Homo sapiens	0.014	2.875	1	1	2	1	706	79.2	7.96	0	1	FZD6	15488340	2.95149e+07	34821064	17219518	44918518	35113304	33261770	13077560	33115054	27419558	2.24689e+07	37855932	41825988	104037512	38263280	39412288	-2.22374	-1.44249	-1.68961	-2.40058	-1.16969	-1.25945	-1.39969	-2.74765	-1.38202	-1.7961	-1.24042	-1.06642	-0.781266	0.475785	-0.863034	-0.995313	4
O60361	NME2P1	O60361	Putative nucleoside diphosphate kinase OS=Homo sapiens OX=9606 GN=NME2P1 PE=5 SV=1	Homo sapiens	0	94.805	53	6	675	4	137	15.5	8.57	2249.14	6	NME2P1	2494166668	2950970368	4260731573	4270392983	4222898465	5118041624	5618195701	4767317112	4865572214	4068850728	3188334559	5382948057	5883776500	6829147809	5904712004	5672730821	5.10749	5.20111	5.24538	5.5536	5.38509	5.92798	6.00041	5.76229	5.81696	5.41717	5.90832	6.08531	6.35493	6.51231	6.40673	6.17395	4
O60427	FADS1	O60427	Acyl-CoA (8-3)-desaturase OS=Homo sapiens OX=9606 GN=FADS1 PE=1 SV=3	Homo sapiens	0	76.813	40	15	126	13	444	51.9	8.87	322.91	15	FADS1	1.65071e+08	2.30646e+08	2.81834e+08	264903375	242175287	1.05851e+08	1.36477e+08	1.53597e+08	131405817	1.18203e+08	61820997	9.69965e+07	9688818	2.25649e+07	1.86375e+06	2.76683e+07	1.1901	1.52367	1.3272	1.54277	1.26098	0.332498	0.637026	0.806334	0.606449	0.311891	0.219749	0.29099	-2.89128	-1.72917	-5.22271	-1.50572	4
O60437	PPL	O60437	Periplakin OS=Homo sapiens OX=9606 GN=PPL PE=1 SV=4	Homo sapiens	0	23.904	4	6	19	6	1756	204.6	5.6	25.68	6	PPL	26739993	1.67915e+07	5.24381e+07	4.1447e+07	3.12321e+07	3.75057e+07	24646086	1.45034e+07	33462889	27668977	1.46784e+07	2.07974e+07	24038905	3.16092e+07	1.5709e+07	1.06547e+07	-1.43592	-2.2562	-1.09896	-1.13336	-1.69397	-1.16436	-1.83219	-2.59835	-1.36694	-1.78303	-1.85464	-1.93054	-1.5803	-1.24291	-2.1474	-2.88246	4
O60443	GSDME	O60443	Gasdermin-E OS=Homo sapiens OX=9606 GN=GSDME PE=1 SV=2	Homo sapiens	0	51.476	33	11	81	11	496	54.5	5.17	256.72	11	DFNA5; GSDME	52889348	6.98085e+07	176483266	87872870	68780790	7.74767e+07	8.27421e+07	8.24014e+07	47821416	7.86961e+07	4.50589e+07	60880459	7.57779e+07	107549251	7.07019e+07	7.46443e+07	-0.451954	-0.200532	0.651887	-0.0492141	-0.555005	-0.117702	-0.0849336	-0.0920759	-0.851851	-0.275009	-0.236531	-0.38096	0.076104	0.523675	0.0227464	-0.0739231	4
O60462	NRP2	O60462	Neuropilin-2 OS=Homo sapiens OX=9606 GN=NRP2 PE=1 SV=3	Homo sapiens	0	97.047	24	18	155	18	931	104.8	5.17	466.97	18	NRP2	2.33026e+08	2.85329e+08	4.62556e+08	3.64595e+08	3.80748e+08	2.10453e+08	2.90516e+08	2.71801e+08	1.60204e+08	1.8033e+08	5.9421e+07	1.28072e+08	1.47802e+07	7.6992e+06	10771792	4.90107e+07	1.68749	1.83062	2.04198	2.0036	1.91376	1.32396	1.72699	1.62973	0.892339	0.921271	0.162629	0.69194	-2.28201	-3.28047	-2.69174	-0.680863	4
O60476	MAN1A2	O60476	Mannosyl-oligosaccharide 1,2-alpha-mannosidase IB OS=Homo sapiens OX=9606 GN=MAN1A2 PE=1 SV=1	Homo sapiens	0	9.335	5	2	9	2	641	73	7.61	26.67	2	MAN1A2	NA	NA	11335035	18554604	6730178	2.27639e+06	6741557	7755047	4.37827e+06	2.30172e+06	NA	NA	NA	3840798	NA	NA	NA	NA	-3.30878	-2.29285	-3.90829	-5.20664	-3.7024	-3.50154	-4.30107	-5.37052	NA	NA	NA	-4.28378	NA	NA	2
O60488	ACSL4	O60488	Long-chain-fatty-acid--CoA ligase 4 OS=Homo sapiens OX=9606 GN=ACSL4 PE=1 SV=2	Homo sapiens	0	180.073	61	33	287	30	711	79.1	8.38	851.91	33	ACSL4	4.38456e+08	4.84969e+08	6.04675e+08	5.3864e+08	683746324	3.97491e+08	3.90919e+08	5.14264e+08	5.08854e+08	4.507e+08	2.50164e+08	4.57181e+08	1.80137e+08	1.12299e+08	1.47593e+08	2.37504e+08	2.59944	2.59589	2.42852	2.56663	2.75839	2.24139	2.15524	2.54969	2.55968	2.24279	2.23646	2.52775	1.32535	0.586015	1.08456	1.59593	4
O60493	SNX3	O60493	Sorting nexin-3 OS=Homo sapiens OX=9606 GN=SNX3 PE=1 SV=3	Homo sapiens	0	34.417	44	8	131	7	162	18.8	8.66	252.51	8	SNX3	1.49972e+08	1.49422e+08	199087900	2.07964e+08	2.71832e+08	1.59301e+08	3.28349e+08	1.96591e+08	204120075	1.38212e+08	1.8369e+08	196689849	1.67745e+08	1.43647e+08	1.7967e+08	2.27595e+08	1.0517	0.897378	0.825757	1.19364	1.42764	0.922218	1.90361	1.16239	1.24184	0.537511	1.79086	1.31091	1.22253	0.941215	1.36828	1.53445	4
O60499	STX10	O60499	Syntaxin-10 OS=Homo sapiens OX=9606 GN=STX10 PE=1 SV=1	Homo sapiens	0	27.047	33	5	34	4	249	28.1	4.89	111.99	5	STX10	8.66161e+06	8.10798e+06	1.21204e+07	1.10512e+07	8.99517e+06	5.07444e+06	1.14199e+07	1.12612e+07	5159517	8284206	8163780	7.56608e+06	6.34454e+06	2.94313e+06	5.01379e+06	7.73099e+06	-3.06222	-3.30652	-3.21214	-3.04042	-3.48978	-4.05014	-2.94201	-2.96339	-4.0642	-3.52287	-2.70103	-3.38933	-3.50209	-4.66783	-3.79502	-3.34523	4
O60502	OGA	O60502	Protein O-GlcNAcase OS=Homo sapiens OX=9606 GN=OGA PE=1 SV=2	Homo sapiens	0	68.341	22	14	109	14	916	102.8	4.91	330.98	14	MGEA5	6.85391e+07	88097708	2.13651e+08	1.19698e+08	7.30161e+07	1.00788e+08	150857397	8.66422e+07	124430230	171585423	6.04626e+07	1.02368e+08	109804286	1.35352e+08	9.3236e+07	1.08588e+08	-0.0780041	0.135168	0.927607	0.396706	-0.468795	0.261788	0.781556	-0.0196659	0.527759	0.849551	0.187699	0.36875	0.611194	0.855395	0.421886	0.466837	4
O60503	ADCY9	O60503	Adenylate cyclase type 9 OS=Homo sapiens OX=9606 GN=ADCY9 PE=1 SV=4	Homo sapiens	0	11.429	4	3	9	3	1353	150.6	7.34	21.53	3	ADCY9	4.98472e+06	6890899	14258887	7.94889e+06	1.38737e+07	7.13982e+06	2977563	6.39554e+06	3.35836e+06	NA	1.43262e+06	1.24945e+06	NA	NA	2.2869e+06	2.56005e+06	-3.85934	-3.54117	-2.97771	-3.5158	-2.86465	-3.5575	-4.88135	-3.7796	-4.68367	NA	-5.21162	-5.98758	NA	NA	-4.92753	-4.93971	4
O60504	SORBS3	O60504	Vinexin OS=Homo sapiens OX=9606 GN=SORBS3 PE=1 SV=2	Homo sapiens	0	12.869	8	4	15	4	671	75.3	9.45	33.54	4	SORBS3	5.51157e+07	4.44152e+07	73433602	76030896	59640225	52594677	54076844	7.58725e+07	61537659	80361317	59379334	68383538	4.49122e+07	3.64221e+07	44068930	8.22651e+07	-0.392464	-0.852882	-0.613133	-0.258044	-0.760725	-0.676552	-0.698544	-0.211166	-0.488031	-0.244799	0.161619	-0.21329	-0.678566	-1.03844	-0.659234	0.0663269	4
O60506	SYNCRIP	O60506	Heterogeneous nuclear ribonucleoprotein Q OS=Homo sapiens OX=9606 GN=SYNCRIP PE=1 SV=2	Homo sapiens	0	347.083	61	42	1124	31	623	69.6	8.59	3080.98	42	SYNCRIP	3039903106	4063315895	4370208987	4181469405	4146550497	3240405194	4075048549	3571311176	3382873184	3390942995	2353864040	3476259991	2762237790	2665726075	2887463765	2850510676	5.39296	5.66258	5.28199	5.52324	5.35876	5.26857	5.53712	5.34557	5.2926	5.15424	5.47054	5.45445	5.26402	5.15513	5.37467	5.18112	4
O60508	CDC40	O60508	Pre-mRNA-processing factor 17 OS=Homo sapiens OX=9606 GN=CDC40 PE=1 SV=1	Homo sapiens	0	54.275	27	13	98	13	579	65.5	7.06	194.87	13	CDC40	8.76979e+07	8.52069e+07	8.76081e+07	7.45486e+07	1.78006e+08	9.46918e+07	1.14127e+08	1.11369e+08	6.49341e+07	1.02895e+08	3.63944e+07	4.95483e+07	2.46343e+07	1.59657e+07	18470453	38955943	0.277616	0.0870377	-0.358513	-0.286444	0.816845	0.171778	0.379016	0.342534	-0.410531	0.111791	-0.544631	-0.67811	-1.54501	-2.22828	-1.91377	-1.01211	4
O60512	B4GALT3	O60512	Beta-1,4-galactosyltransferase 3 OS=Homo sapiens OX=9606 GN=B4GALT3 PE=1 SV=2	Homo sapiens	0	10.988	3	1	16	1	393	43.9	9.25	35.83	1	B4GALT3	NA	NA	8.9263e+06	5627286	NA	NA	9.62154e+06	NA	6.47595e+06	3.21373e+06	NA	1.90424e+06	NA	NA	NA	NA	NA	NA	-3.65344	-4.01411	NA	NA	-3.18921	NA	-3.73634	-4.88898	NA	-5.37966	NA	NA	NA	NA	2
O60513	B4GALT4	O60513	Beta-1,4-galactosyltransferase 4 OS=Homo sapiens OX=9606 GN=B4GALT4 PE=1 SV=1	Homo sapiens	0	47.073	34	11	80	11	344	40	9.07	102.32	11	B4GALT4	2.20302e+08	2.67613e+08	2.69828e+08	2.19649e+08	2.7317e+08	1.97194e+08	1.5786e+08	1.64196e+08	1.50467e+08	1.79283e+08	8.66896e+07	148736313	9.01375e+07	7.47006e+07	7.76588e+07	1.022e+08	1.60649	1.73814	1.2644	1.27251	1.43472	1.23008	0.847016	0.902604	0.801869	0.912861	0.707519	0.90774	0.326454	-0.00212516	0.158156	0.379367	4
O60518	RANBP6	O60518	Ran-binding protein 6 OS=Homo sapiens OX=9606 GN=RANBP6 PE=1 SV=2	Homo sapiens	0	63.711	13	11	139	8	1105	124.6	5.01	382.83	11	RANBP6	7.76311e+06	6.76184e+06	2.26105e+07	14124541	9220078	1.57887e+07	2.22383e+06	7438010	1.57151e+07	1.14534e+07	1.36385e+06	1.08534e+07	4.28206e+06	1.08128e+06	4.58266e+06	1.69453e+06	-3.22022	-3.56845	-2.31258	-2.68642	-3.45415	-2.41257	-5.30244	-3.56175	-2.45735	-3.05552	-5.28259	-2.8688	-4.0693	-6.11244	-3.92474	-5.535	4
O60524	NEMF	O60524	Nuclear export mediator factor NEMF OS=Homo sapiens OX=9606 GN=NEMF PE=1 SV=4	Homo sapiens	0	70.39	16	13	114	13	1076	122.9	6.35	334.47	13	NEMF	31350272	38495430	9.77615e+07	5.96534e+07	41522300	1.06369e+08	4.40109e+07	7.76729e+07	39659259	42465148	3.30975e+07	1.06062e+08	6.18177e+07	3.26727e+07	6.80063e+07	4.50691e+07	-1.20645	-1.05925	-0.200313	-0.608024	-1.28312	0.339538	-0.995694	-0.177326	-1.12185	-1.16502	-0.681621	0.41989	-0.217646	-1.19517	-0.0333336	-0.801813	4
O60551	NMT2	O60551	Glycylpeptide N-tetradecanoyltransferase 2 OS=Homo sapiens OX=9606 GN=NMT2 PE=1 SV=1	Homo sapiens	0	60.748	31	12	149	5	498	56.9	7.58	323.9	12	NMT2	409013180	359319392	6.94864e+08	2.57384e+08	386211104	2.31039e+08	101955290	369097163	2.20568e+08	309148152	6.00997e+07	2.31723e+07	62780863	1.98906e+07	15946389	4.73651e+07	2.49915	2.16326	2.62909	1.50123	1.93431	1.4586	0.216306	2.07119	1.35365	1.69892	0.179019	-1.77455	-0.195346	-1.91117	-2.12576	-0.730133	4
O60563	CCNT1	O60563	Cyclin-T1 OS=Homo sapiens OX=9606 GN=CCNT1 PE=1 SV=1	Homo sapiens	0	29.395	13	8	33	8	726	80.6	8.78	67.36	8	CCNT1	34273950	3.85139e+07	61670062	5.772e+07	7.19927e+07	4.67914e+07	5.24011e+07	41937979	3.73543e+07	3.5923e+07	1.34027e+07	5.16171e+07	3.19215e+07	3.17701e+07	20981705	17711930	-1.07781	-1.05855	-0.865003	-0.655554	-0.489155	-0.845222	-0.743964	-1.06649	-1.20823	-1.4064	-1.98582	-0.61909	-1.17114	-1.23559	-1.72986	-2.14923	4
O60566	BUB1B	O60566	Mitotic checkpoint serine/threonine-protein kinase BUB1 beta OS=Homo sapiens OX=9606 GN=BUB1B PE=1 SV=3	Homo sapiens	0	11.933	5	3	20	3	1050	119.5	5.27	36.55	3	BUB1B	2288269	2.00874e+06	6075446	2.87686e+06	8059455	5.60437e+06	6514014	11381298	7.3523e+06	6.20592e+06	3666587	2.90666e+06	4.03751e+06	7871686	3997604	4.17999e+06	-4.98259	-5.31957	-4.20851	-4.98206	-3.64825	-3.90684	-3.75193	-2.94808	-3.55324	-3.93959	-3.85583	-4.76951	-4.15414	-3.24851	-4.12179	-4.23238	4
O60568	PLOD3	O60568	Multifunctional procollagen lysine hydroxylase and glycosyltransferase LH3 OS=Homo sapiens OX=9606 GN=PLOD3 PE=1 SV=1	Homo sapiens	0	134.884	54	29	273	29	738	84.7	6.05	741.29	29	PLOD3	3.48062e+08	3.16257e+08	5.46669e+08	4.91594e+08	5.44785e+08	257286163	4.48981e+08	465525544	3.40744e+08	3.58765e+08	1.65936e+08	2.94783e+08	1.87515e+08	2.69501e+08	1.99771e+08	2.09087e+08	2.26635	1.97909	2.28302	2.43477	2.43061	1.61384	2.35503	2.40605	1.98111	1.91367	1.64421	1.89464	1.38326	1.84896	1.52128	1.41208	4
O60573	EIF4E2	O60573	Eukaryotic translation initiation factor 4E type 2 OS=Homo sapiens OX=9606 GN=EIF4E2 PE=1 SV=1	Homo sapiens	0	40.175	42	7	78	7	245	28.3	8.88	223.54	7	EIF4E2	7.43637e+07	7.32476e+07	130251842	109515618	184732459	98212428	1.15869e+08	1.56382e+08	137605970	1.25711e+08	2.7691e+08	213933872	9.30436e+07	8.51694e+07	8.05505e+07	7.21897e+07	0.0396659	-0.131152	0.213657	0.268436	0.870355	0.224438	0.400866	0.832264	0.672969	0.400731	2.383	1.43215	0.372234	0.187085	0.210896	-0.122163	4
O60583	CCNT2	O60583	Cyclin-T2 OS=Homo sapiens OX=9606 GN=CCNT2 PE=1 SV=2	Homo sapiens	0.001	7.795	3	2	17	2	730	81	8.92	43.05	2	CCNT2	2393504	1.15838e+07	18269258	1.85558e+07	1.66642e+07	7.4923e+06	1.27825e+07	15971586	1.25683e+07	7.75693e+06	5.23271e+06	6.57965e+06	5.50142e+06	8.62827e+06	4940944	7776970	-4.91773	-2.79182	-2.62016	-2.29275	-2.60025	-3.48798	-2.77938	-2.45924	-2.77971	-3.61775	-3.34271	-3.59086	-3.7078	-3.11611	-3.81613	-3.33667	4
O60610	DIAPH1	O60610	Protein diaphanous homolog 1 OS=Homo sapiens OX=9606 GN=DIAPH1 PE=1 SV=2	Homo sapiens	0	268.388	46	46	456	46	1272	141.3	5.41	1419.99	46	DIAPH1	5.81986e+08	5.6278e+08	9.3594e+08	6.0906e+08	7.02901e+08	7.36451e+08	7.70106e+08	7.60185e+08	6.92777e+08	5.49222e+08	3.7123e+08	5.49251e+08	7.60113e+08	5.64921e+08	7.53243e+08	6.22229e+08	3.00799	2.81057	3.05877	2.74389	2.79825	3.13105	3.13343	3.11354	3.00482	2.52801	2.8059	2.79245	3.40247	2.91672	3.43605	2.98542	4
O60613	SELENOF	O60613	Selenoprotein F OS=Homo sapiens OX=9606 GN=SELENOF PE=1 SV=4	Homo sapiens	0	23.307	27	4	60	4	165	18.1	5.03	184.44	4		1.26238e+07	3.50821e+07	4.86689e+07	3.55069e+07	6.2436e+07	3.39266e+07	3.39608e+07	2.65511e+07	43976662	50640728	1.3808e+07	4.33353e+07	29250153	2.81878e+07	2.83267e+07	1.38771e+07	-2.51878	-1.1932	-1.20657	-1.35652	-0.694635	-1.30905	-1.36968	-1.72597	-0.972771	-0.911009	-1.94284	-0.8714	-1.29723	-1.40818	-1.29683	-2.50125	4
O60641	SNAP91	O60641	Clathrin coat assembly protein AP180 OS=Homo sapiens OX=9606 GN=SNAP91 PE=1 SV=2	Homo sapiens	0	8.641	2	2	49	2	907	92.4	4.86	119.51	2	SNAP91	8.70734e+07	83557981	175737637	154466966	299412230	2.11092e+08	134228478	1.48151e+08	130374539	171210420	6.0834e+07	115133231	99069195	9.08284e+07	132559644	1.09007e+08	0.267306	0.0588377	0.645777	0.764596	1.56706	1.32834	0.613066	0.754254	0.595089	0.846401	0.196529	0.53829	0.462764	0.279895	0.929576	0.472397	4
O60645	EXOC3	O60645	Exocyst complex component 3 OS=Homo sapiens OX=9606 GN=EXOC3 PE=1 SV=3	Homo sapiens	0	21.559	11	5	16	5	745	85.5	6.29	46.58	5		6.50545e+06	NA	12977157	25761065	122868946	50404235	40258078	195642948	1.58919e+08	10570372	37643461	2.11639e+07	82974307	149708720	74345289	57411477	-3.4752	NA	-3.1136	-1.81943	0.282045	-0.737922	-1.12428	1.15541	0.880719	-3.17128	-0.495941	-1.90534	0.206994	1.00083	0.0952464	-0.452613	3
O60658	PDE8A	O60658	High affinity cAMP-specific and IBMX-insensitive 3',5'-cyclic phosphodiesterase 8A OS=Homo sapiens OX=9606 GN=PDE8A PE=1 SV=2	Homo sapiens	0	25.683	6	3	22	3	829	93.2	6.11	99.76	3	PDE8A	12994962	7.23698e+06	1.67954e+07	1.11171e+07	3.88648e+06	3.05426e+06	1.05014e+07	1.10754e+07	7.78275e+06	1.07562e+07	NA	1.18436e+07	8.01368e+06	8.81857e+06	7.76359e+06	NA	-2.47697	-3.47047	-2.74151	-3.03184	-4.70047	-4.78257	-3.06297	-2.98738	-3.47115	-3.14613	NA	-2.74283	-3.16514	-3.08464	-3.1642	NA	4
O60664	PLIN3	O60664	Perilipin-3 OS=Homo sapiens OX=9606 GN=PLIN3 PE=1 SV=3	Homo sapiens	0	188.16	66	22	442	22	434	47	5.44	1547.04	22	PLIN3	8.21448e+08	9.22592e+08	1328034542	1054603984	1069613987	1227564393	1511022608	1169070454	1060817440	1146637530	7.3653e+08	1142259613	1104684268	1205078636	1062062010	1272144109	3.50517	3.52369	3.56358	3.53593	3.40394	3.86819	4.10583	3.73447	3.61953	3.58996	3.79433	3.8488	3.94182	4.00973	3.93173	4.01716	4
O60671	RAD1	O60671	Cell cycle checkpoint protein RAD1 OS=Homo sapiens OX=9606 GN=RAD1 PE=1 SV=1	Homo sapiens	0	11.439	16	3	4	3	282	31.8	4.83	9.88	3	RAD1	2428211	NA	7823809	2.49126e+06	NA	7631062	2.67324e+06	NA	4.15128e+06	NA	NA	NA	2.17975e+06	NA	3.56831e+06	NA	-4.89696	NA	-3.84363	-5.18968	NA	-3.46151	-5.03689	NA	-4.37788	NA	NA	NA	-5.04344	NA	-4.28568	NA	3
O60675	MAFK	O60675	Transcription factor MafK OS=Homo sapiens OX=9606 GN=MAFK PE=1 SV=1	Homo sapiens	0	13.968	30	4	20	4	156	17.5	10.1	42.96	4	MAFK	23210958	31593744	20609042	31567979	37566720	8763988	49281280	32538288	17314991	2.76831e+07	18509672	10179664	6486749	16261491	5.97212e+06	22403466	-1.64012	-1.34429	-2.4463	-1.52616	-1.42755	-3.2618	-0.832514	-1.4326	-2.31748	-1.7823	-1.52006	-2.96125	-3.47011	-2.20179	-3.54268	-1.81023	4
O60678	PRMT3	O60678	Protein arginine N-methyltransferase 3 OS=Homo sapiens OX=9606 GN=PRMT3 PE=1 SV=4	Homo sapiens	0	66.851	33	14	118	14	531	59.9	5.35	370.06	14	PRMT3	2.21635e+08	1.31545e+08	2.90181e+08	4.46929e+08	2.26376e+08	2.33469e+08	4.51657e+08	4.69157e+08	4.3637e+08	3.43975e+08	232302968	3.63508e+08	329789062	626028337	4.90491e+08	4.18514e+08	1.61519	0.713548	1.36931	2.29735	1.16364	1.4737	2.3636	2.41726	2.33798	1.85293	2.12959	2.19697	2.1978	3.0649	2.81716	2.41325	4
O60683	PEX10	O60683	Peroxisome biogenesis factor 10 OS=Homo sapiens OX=9606 GN=PEX10 PE=1 SV=1	Homo sapiens	0.005	4.04	5	1	2	1	326	37	9.99	5.59	1	PEX10	1.83242e+06	NA	2.29625e+06	3.03683e+06	16773368	806251	NA	NA	3.26649e+06	2.3629e+06	NA	1.4678e+06	1.42493e+06	NA	NA	NA	-5.3031	NA	-5.61222	-4.90399	-2.59083	-6.70409	NA	NA	-4.72369	-5.33268	NA	-5.75521	-5.65671	NA	NA	NA	3
O60684	KPNA6	O60684	Importin subunit alpha-7 OS=Homo sapiens OX=9606 GN=KPNA6 PE=1 SV=1	Homo sapiens	0	127.237	57	21	341	13	536	60	4.98	1002.35	21	KPNA6	5.19066e+07	9.05405e+07	8.9886e+07	9.30235e+07	1.44259e+08	1.05501e+08	1.22992e+08	1.33862e+08	1.06102e+08	9.35913e+07	5.91528e+07	8.3105e+07	9.36649e+07	1.24291e+08	8.26363e+07	8.85585e+07	-0.479004	0.174628	-0.321483	0.0329659	0.513585	0.327718	0.486926	0.607934	0.297879	-0.0249291	0.156099	0.0679903	0.381844	0.732395	0.247776	0.172677	4
O60701	UGDH	O60701	UDP-glucose 6-dehydrogenase OS=Homo sapiens OX=9606 GN=UGDH PE=1 SV=1	Homo sapiens	0	516.323	89	54	1993	54	494	55	7.12	7086.48	54	UGDH	18726960890	23775640030	32459404758	26547745191	21189084514	23868728249	25008783394	20410493129	22355965312	21947487996	11571154816	18331398077	19941580239	20178030849	20494031693	18691723122	8.01598	8.21134	8.17485	8.18975	7.7121	8.14944	8.15467	7.86035	8.01694	7.84854	7.76797	7.85316	8.11589	8.07532	8.20199	7.89423	4
O60704	TPST2	O60704	Protein-tyrosine sulfotransferase 2 OS=Homo sapiens OX=9606 GN=TPST2 PE=1 SV=1	Homo sapiens	0.023	2.433	7	1	1	1	377	41.9	9.09	2.57	1	TPST2	6947633	9539610	12398835	7330694	4.0989e+06	NA	3.74099e+06	6510086	6283487	5596647	1.9615e+06	4.03939e+06	5262974	2515577	5.40175e+06	3.21388e+06	-3.38033	-3.07193	-3.17937	-3.6326	-4.6237	NA	-4.55206	-3.75399	-3.77987	-4.08867	-4.75831	-4.29473	-3.77172	-4.89429	-3.68749	-4.61157	4
O60706	ABCC9	O60706	ATP-binding cassette sub-family C member 9 OS=Homo sapiens OX=9606 GN=ABCC9 PE=1 SV=2	Homo sapiens	0.051	1.995	1	1	3	1	1549	174.1	7.37	5.82	1	ABCC9	5844792	NA	NA	NA	50243648	NA	29440106	21706752	16057412	NA	NA	NA	NA	NA	NA	NA	-3.6297	NA	NA	NA	-1.00806	NA	-1.57577	-2.0166	-2.42626	NA	NA	NA	NA	NA	NA	NA	1
O60716	CTNND1	O60716	Catenin delta-1 OS=Homo sapiens OX=9606 GN=CTNND1 PE=1 SV=1	Homo sapiens	0	373.292	58	54	882	53	968	108.1	6.23	2797.39	54	CTNND1	2783749770	3102909540	4129691314	4010002959	4140236620	2809928560	2998627552	3440573943	2488717245	2808192442	1412190117	2363434046	1522097477	1785820402	1756356652	2081553416	5.26596	5.27354	5.20032	5.46284	5.35657	5.06293	5.09461	5.29176	4.84976	4.88219	4.73345	4.8978	4.40424	4.57719	4.65745	4.72756	4
O60725	ICMT	O60725	Protein-S-isoprenylcysteine O-methyltransferase OS=Homo sapiens OX=9606 GN=ICMT PE=1 SV=1	Homo sapiens	0	18.033	21	3	12	3	284	31.9	7.96	19.48	3	ICMT	NA	379097	62394.3	574140	236710	5.77113e+06	174279	2.93928e+06	352544	87797.8	53608.3	179052	3.53674e+06	2.50041e+06	250918	209744	NA	-7.72522	-10.8139	-7.30708	-8.73774	-3.86454	-8.97601	-4.90121	-7.93556	-10.0829	-9.95167	-8.79042	-4.34518	-4.90302	-8.11563	-8.54918	3
O60739	EIF1B	O60739	Eukaryotic translation initiation factor 1b OS=Homo sapiens OX=9606 GN=EIF1B PE=1 SV=2	Homo sapiens	0	55.694	66	7	85	1	113	12.8	7.37	287.69	7	EIF1B	13546736	20717098	26892732	18218382	18506584	4.85158e+06	12903879	14282778	14832233	21326570	12471724	14640459	6072709	5775048	NA	5.55132e+06	-2.41698	-1.95311	-2.06236	-2.31923	-2.44896	-4.11494	-2.76575	-2.62047	-2.54077	-2.15865	-2.08968	-2.43698	-3.56526	-3.69535	NA	-3.82305	4
O60749	SNX2	O60749	Sorting nexin-2 OS=Homo sapiens OX=9606 GN=SNX2 PE=1 SV=2	Homo sapiens	0	109.504	43	20	197	19	519	58.4	5.12	467.89	20	SNX2	1.19399e+08	1.24107e+08	3.36366e+08	246719426	3.35597e+08	3.01909e+08	3.20335e+08	3.50127e+08	343515303	3.44132e+08	1.35701e+08	2.47121e+08	2.61877e+08	3.3296e+08	3.57595e+08	3.39661e+08	0.722786	0.629578	1.58239	1.44018	1.73165	1.84458	1.86795	1.99506	1.9928	1.85359	1.35402	1.6402	1.86514	2.15402	2.36126	2.11207	4
O60759	CYTIP	O60759	Cytohesin-interacting protein OS=Homo sapiens OX=9606 GN=CYTIP PE=1 SV=2	Homo sapiens	0.045	2.054	2	1	2	1	359	40	6.99	4.24	1	CYTIP	NA	NA	9414201	NA	7799402	NA	NA	4.9714e+06	NA	NA	13779935	NA	NA	NA	3.36239e+06	13668016	NA	NA	-3.57666	NA	-3.69557	NA	NA	-4.14302	NA	NA	-1.94577	NA	NA	NA	-4.37143	-2.52315	1
O60762	DPM1	O60762	Dolichol-phosphate mannosyltransferase subunit 1 OS=Homo sapiens OX=9606 GN=DPM1 PE=1 SV=1	Homo sapiens	0	64.031	55	14	197	14	260	29.6	9.57	435.26	14	DPM1	314904218	4.15247e+08	6.17937e+08	6.45464e+08	5.75823e+08	3.55183e+08	4.17498e+08	3.92491e+08	4.53801e+08	4.49082e+08	2.32517e+08	2.77693e+08	2.78383e+08	2.68411e+08	2.71434e+08	1.75636e+08	2.12192	2.37196	2.45982	2.82764	2.51055	2.07903	2.25014	2.15984	2.39449	2.23761	2.13092	1.80848	1.95332	1.84312	1.96353	1.16057	4
O60763	USO1	O60763	General vesicular transport factor p115 OS=Homo sapiens OX=9606 GN=USO1 PE=1 SV=2	Homo sapiens	0	242.041	49	38	429	38	962	107.8	4.91	1394.54	38	USO1	5.5198e+08	7.81749e+08	953302426	8.57601e+08	746815050	6.77772e+08	8.48892e+08	8.73329e+08	8.24985e+08	758912365	4.28434e+08	6.42528e+08	6.60572e+08	7.0422e+08	5.82442e+08	8.66821e+08	2.93162	3.2847	3.08529	3.23761	2.88568	3.01126	3.27396	3.31371	3.25679	2.99456	3.01266	3.01874	3.19997	3.2347	3.06505	3.46371	4
O60765	ZNF354A	O60765	Zinc finger protein 354A OS=Homo sapiens OX=9606 GN=ZNF354A PE=1 SV=2	Homo sapiens	0.002	5.44	4	2	16	1	605	69.2	9.57	27.8	2	ZNF354A	5721145	5039952	5117983	5.30509e+06	5.75446e+06	2.67155e+06	4221284	5363735	2.93367e+06	NA	NA	NA	NA	NA	NA	NA	-3.66055	-3.99245	-4.45593	-4.09917	-4.13425	-4.97571	-4.3778	-4.03343	-4.87872	NA	NA	NA	NA	NA	NA	NA	4
O60783	MRPS14	O60783	28S ribosomal protein S14, mitochondrial OS=Homo sapiens OX=9606 GN=MRPS14 PE=1 SV=1	Homo sapiens	0	21.399	30	3	41	3	128	15.1	11.41	141.43	3	MRPS14	72476108	115596761	8.06739e+07	88732087	8.65173e+07	51629299	6.93829e+07	49477713	40279748	6.14262e+07	127787886	50513513	NA	5.10445e+06	NA	5.79419e+07	0.00257594	0.527098	-0.477473	-0.0351741	-0.224015	-0.703272	-0.338974	-0.827956	-1.09945	-0.632449	1.26734	-0.65027	NA	-3.87343	NA	-0.439353	4
O60784	TOM1	O60784	Target of Myb protein 1 OS=Homo sapiens OX=9606 GN=TOM1 PE=1 SV=2	Homo sapiens	0	18.813	12	4	39	4	492	53.8	4.7	131.11	4	TOM1	11861284	5121742	978851	1.19991e+06	13841018	1.32013e+07	1.70586e+07	2513733	1.54339e+07	6.44942e+06	9.44771e+06	3.27661e+07	1.06366e+06	1.11904e+07	2.16347e+07	1.14215e+07	-2.60866	-3.96923	-6.84234	-6.24362	-2.86805	-2.67078	-2.36305	-5.12684	-2.4834	-3.88406	-2.49031	-1.27474	-6.07857	-2.74099	-1.68564	-2.7822	4
O60814	H2BC12	O60814	Histone H2B type 1-K OS=Homo sapiens OX=9606 GN=H2BC12 PE=1 SV=3	Homo sapiens	0	165.959	75	21	2899	2	126	13.9	10.32	5936.14	21	HIST1H2BK	20384206	1.9989e+06	398786	244763	NA	NA	NA	714603	NA	261348	381200	NA	NA	NA	325212	NA	-1.82747	-5.32666	-8.13781	-8.53709	NA	NA	NA	-6.94146	NA	-8.50919	-7.12165	NA	NA	NA	-7.74147	NA	4
O60825	PFKFB2	O60825	6-phosphofructo-2-kinase/fructose-2,6-bisphosphatase 2 OS=Homo sapiens OX=9606 GN=PFKFB2 PE=1 SV=2	Homo sapiens	0	23.585	8	4	36	4	505	58.4	8.38	126.29	4	PFKFB2	7.43139e+07	98025584	120593084	1.07362e+08	88107056	66002692	68094847	79338206	59978358	6.02184e+07	1.2966e+07	4.61606e+07	27360627	3.13209e+07	2.23228e+07	28668710	0.0387059	0.289218	0.102497	0.239776	-0.197755	-0.348942	-0.366014	-0.146726	-0.525061	-0.661099	-2.03362	-0.78028	-1.39357	-1.25613	-1.64047	-1.45448	4
O60826	CCDC22	O60826	Coiled-coil domain-containing protein 22 OS=Homo sapiens OX=9606 GN=CCDC22 PE=1 SV=1	Homo sapiens	0	86.681	31	16	103	16	627	70.7	6.74	282.6	16	CCDC22	4.74425e+07	4.7561e+07	6.51565e+07	7.35716e+07	1.23316e+08	97765556	1.60948e+08	1.19281e+08	1.2026e+08	7.43089e+07	7.01773e+07	1.30097e+08	7.71873e+07	8.92505e+07	9.7273e+07	53118232	-0.608744	-0.754162	-0.785663	-0.305484	0.287275	0.217858	0.874966	0.441554	0.478589	-0.357769	0.402659	0.71458	0.102694	0.254615	0.483046	-0.564753	4
O60828	PQBP1	O60828	Polyglutamine-binding protein 1 OS=Homo sapiens OX=9606 GN=PQBP1 PE=1 SV=1	Homo sapiens	0	52.487	47	6	80	6	265	30.5	6.33	359.94	6	PQBP1	1.96296e+08	205531071	295673149	284131526	2.68591e+08	2.48082e+08	2.69526e+08	184735382	2.79939e+08	2.33525e+08	1.27467e+08	2.34239e+08	1.07692e+08	145984946	83618800	1.36553e+08	1.44004	1.35735	1.39636	1.64386	1.41034	1.56128	1.6188	1.07264	1.69754	1.2942	1.26371	1.56297	0.583174	0.964495	0.264826	0.797437	4
O60830	TIMM17B	O60830	Mitochondrial import inner membrane translocase subunit Tim17-B OS=Homo sapiens OX=9606 GN=TIMM17B PE=1 SV=1	Homo sapiens	0	8.108	17	2	8	2	172	18.3	9.03	18.24	2	TIMM17B	9928658	NA	8719604	9128024	NA	15908788	10542601	6756767	6879237	8382562	17695424	NA	NA	21828756	1.61384e+07	NA	-2.86525	NA	-3.68724	-3.31625	NA	-2.40164	-3.05732	-3.70034	-3.64918	-3.50584	-1.58497	NA	NA	-1.77702	-2.1085	NA	3
O60831	PRAF2	O60831	PRA1 family protein 2 OS=Homo sapiens OX=9606 GN=PRAF2 PE=1 SV=1	Homo sapiens	0	23.523	27	5	63	5	178	19.2	9.19	170.47	5	PRAF2	138703460	1.59878e+08	155385793	1.50002e+08	140586784	1.24101e+08	1.38935e+08	95153829	1.04364e+08	9.68452e+07	8.14605e+07	1.45149e+08	1.18101e+08	7.98654e+07	7.84671e+07	9.19441e+07	0.939006	0.994968	0.468207	0.722286	0.476385	0.561978	0.662786	0.115524	0.274039	0.0243809	0.617759	0.87252	0.716274	0.0943248	0.173086	0.226797	4
O60832	DKC1	O60832	H/ACA ribonucleoprotein complex subunit DKC1 OS=Homo sapiens OX=9606 GN=DKC1 PE=1 SV=3	Homo sapiens	0	182.456	54	26	485	26	514	57.6	9.42	1393.14	26	DKC1	9.72298e+08	1210829510	1503435954	1323226810	1580923406	8.90385e+08	9.91742e+08	1054398835	1012302125	1254245675	6.73403e+08	9.54797e+08	6.06749e+08	6.32756e+08	692493994	6.95587e+08	3.7484	3.91592	3.74255	3.86329	3.96762	3.40489	3.49834	3.58553	3.55199	3.71937	3.66505	3.59018	3.07736	3.08032	3.31474	3.14621	4
O60841	EIF5B	O60841	Eukaryotic translation initiation factor 5B OS=Homo sapiens OX=9606 GN=EIF5B PE=1 SV=4	Homo sapiens	0	444.193	54	63	879	62	1220	138.7	5.49	3084.01	63	EIF5B	2280053787	2534979369	3886824087	3780045382	4071855974	3412689782	4164609273	3733273664	3550435589	3389659517	2095756064	2895965560	3118160132	3032081086	2833227183	3389427587	4.978	4.9819	5.11287	5.37764	5.33254	5.3433	5.56848	5.40955	5.36235	5.15369	5.30298	5.19096	5.43888	5.34091	5.34731	5.43094	4
O60869	EDF1	O60869	Endothelial differentiation-related factor 1 OS=Homo sapiens OX=9606 GN=EDF1 PE=1 SV=1	Homo sapiens	0	75.921	63	15	190	15	148	16.4	9.95	417.94	15	EDF1	4.60063e+08	4.49125e+08	6.16452e+08	7.04018e+08	5.76511e+08	6.58095e+08	9.84079e+08	6.2629e+08	7.18936e+08	6.5706e+08	4.18452e+08	5.93912e+08	4.41208e+08	5.67907e+08	4.71371e+08	6.51283e+08	2.66884	2.48511	2.45634	2.95292	2.51227	2.96876	3.48715	2.83402	3.05829	2.78665	2.97865	2.90523	2.61771	2.92433	2.7598	3.05126	4
O60870	KIN	O60870	DNA/RNA-binding protein KIN17 OS=Homo sapiens OX=9606 GN=KIN PE=1 SV=2	Homo sapiens	0	25.098	9	4	39	4	393	45.3	8.95	107.27	4	KIN	6.29807e+06	7144564	8.17065e+06	11923697	6377043	1.60938e+07	6.28284e+06	5.16099e+06	2.15409e+07	4.04125e+06	6.20385e+06	NA	NA	NA	NA	2.88053e+06	-3.52194	-3.48902	-3.78105	-2.93079	-3.98604	-2.38496	-3.80406	-4.08902	-2.00243	-4.55843	-3.09711	NA	NA	NA	NA	-4.76954	4
O60879	DIAPH2	O60879	Protein diaphanous homolog 2 OS=Homo sapiens OX=9606 GN=DIAPH2 PE=1 SV=1	Homo sapiens	0	27.389	10	7	12	6	1101	125.5	6.58	29.28	7	DIAPH2	NA	NA	NA	NA	NA	2.42714e+06	NA	NA	NA	NA	NA	NA	2.40028e+06	3.08868e+06	NA	NA	NA	NA	NA	NA	NA	-5.11413	NA	NA	NA	NA	NA	NA	-4.9044	-4.59819	NA	NA	0
O60884	DNAJA2	O60884	DnaJ homolog subfamily A member 2 OS=Homo sapiens OX=9606 GN=DNAJA2 PE=1 SV=1	Homo sapiens	0	132.824	58	19	360	19	412	45.7	6.48	1120.75	19	DNAJA2	8.72983e+08	7.12513e+08	1317718135	1169802793	1695097285	1447224030	1424575186	1527547340	1366830040	1258664545	8.05072e+08	1002799028	1399327090	1414006490	1226140446	1532520990	3.59296	3.15091	3.55232	3.6855	4.06822	4.10568	4.02083	4.12033	3.98519	3.72445	3.9227	3.66095	4.28292	4.24039	4.13899	4.28581	4
O60885	BRD4	O60885	Bromodomain-containing protein 4 OS=Homo sapiens OX=9606 GN=BRD4 PE=1 SV=2	Homo sapiens	0	38.24	7	9	107	5	1362	152.1	9.19	130.48	9	BRD4	4379755	1.44173e+07	3.55506e+07	21617852	9793740	23872375	6.47487e+06	2.65774e+07	20207250	18667190	11589908	33580963	3804145	18594145	2.43824e+07	1.17298e+07	-4.046	-2.47613	-1.6597	-2.0724	-3.36707	-1.81612	-3.76063	-1.72455	-2.09463	-2.3508	-2.19547	-1.2393	-4.24003	-2.0084	-1.51315	-2.74377	4
O60888	CUTA	O60888	Protein CutA OS=Homo sapiens OX=9606 GN=CUTA PE=1 SV=2	Homo sapiens	0	30.952	41	4	68	4	179	19.1	5.5	273.05	4	CUTA	3.89817e+08	5.98576e+08	7.82447e+08	691611847	700858096	4.55627e+08	5.83261e+08	6.18414e+08	7.33993e+08	618692600	3.0933e+08	5.97496e+08	380679818	3.99778e+08	4.13417e+08	3.98532e+08	2.4298	2.89953	2.80035	2.92727	2.79405	2.43832	2.73252	2.81576	3.08819	2.69985	2.54273	2.91391	2.40483	2.41787	2.57053	2.34267	4
O60907	TBL1X	O60907	F-box-like/WD repeat-containing protein TBL1X OS=Homo sapiens OX=9606 GN=TBL1X PE=1 SV=3	Homo sapiens	0	29.992	11	4	32	4	577	62.5	6.55	138.97	4	TBL1X	79977320	65048904	112322570	157038078	122025162	58481686	104794108	144684840	82997070	104991320	34058445	71165775	81733186	98008709	39313845	93294534	0.144666	-0.302412	-2.60986e-06	0.788416	0.272095	-0.523482	0.255926	0.720104	-0.0564411	0.140891	-0.640331	-0.15576	0.185254	0.389665	-0.823964	0.247837	4
O60921	HUS1	O60921	Checkpoint protein HUS1 OS=Homo sapiens OX=9606 GN=HUS1 PE=1 SV=1	Homo sapiens	0.002	5.774	5	1	7	1	280	31.7	6.84	21.45	1	HUS1	9490207	13451594	11275864	13258731	NA	12459185	12744095	7421432	8981488	12797070	NA	6763269	NA	NA	5908043	NA	-2.93041	-2.57616	-3.31634	-2.77768	NA	-2.75425	-2.78372	-3.56497	-3.26448	-2.89549	NA	-3.55115	NA	NA	-3.55824	NA	4
O60925	PFDN1	O60925	Prefoldin subunit 1 OS=Homo sapiens OX=9606 GN=PFDN1 PE=1 SV=2	Homo sapiens	0	34.088	67	9	89	9	122	14.2	6.81	130.45	9	PFDN1	1.45293e+08	2.26959e+08	3.3397e+08	2.98015e+08	3.09521e+08	3.25154e+08	3.93054e+08	3.41022e+08	3.54657e+08	2.84329e+08	2.00311e+08	2.17428e+08	4.18761e+08	4.44377e+08	3.06781e+08	5.41239e+08	1.00597	1.50043	1.57207	1.71269	1.61496	1.95159	2.1631	1.95705	2.03885	1.57818	1.91583	1.45552	2.54238	2.57046	2.14014	2.78424	4
O60930	RNASEH1	O60930	Ribonuclease H1 OS=Homo sapiens OX=9606 GN=RNASEH1 PE=1 SV=2	Homo sapiens	0.002	5.415	9	2	2	2	286	32	9.16	4.67	2	RNASEH1	NA	2.14027e+06	NA	NA	11690250	1.74142e+07	NA	23102654	8020019	6.99397e+06	4025075	15127587	6.42374e+06	NA	8814650	NA	NA	-5.22807	NA	NA	-3.1117	-2.2712	NA	-1.92668	-3.42783	-3.76712	-3.72126	-2.38976	-3.48419	NA	-2.98102	NA	1
O60934	NBN	O60934	Nibrin OS=Homo sapiens OX=9606 GN=NBN PE=1 SV=1	Homo sapiens	0	93.13	28	16	88	16	754	84.9	6.9	228.01	16	NBN	2.11792e+08	3.03811e+08	6.05216e+08	8.21822e+08	5.45418e+08	3.30306e+08	5.6484e+08	4.49921e+08	4.25844e+08	4.40234e+08	1.47541e+08	2.48627e+08	175197673	2.72803e+08	3.65758e+08	3.48711e+08	1.54966	1.92117	2.4298	3.17613	2.43229	1.97427	2.68622	2.35686	2.30275	2.2089	1.4747	1.64897	1.28524	1.86654	2.39383	2.15001	4
O60936	NOL3	O60936	Nucleolar protein 3 OS=Homo sapiens OX=9606 GN=NOL3 PE=1 SV=2	Homo sapiens	0	24.801	27	4	51	4	208	22.6	4.18	159.62	4	NOL3	2.18334e+07	26188902	55889310	2.86417e+07	44904981	44115762	39243646	4.13128e+07	52835713	40795206	1.29532e+07	4.61415e+07	4.97112e+07	3.48634e+07	40104182	49016229	-1.72839	-1.61498	-1.007	-1.66651	-1.17013	-0.930172	-1.16109	-1.08815	-0.707991	-1.2229	-2.03504	-0.78088	-0.532096	-1.10154	-0.795244	-0.680693	4
O60941	DTNB	O60941	Dystrobrevin beta OS=Homo sapiens OX=9606 GN=DTNB PE=1 SV=1	Homo sapiens	0	11.853	7	4	8	4	627	71.3	7.91	10.67	4	DTNB	NA	7585284	NA	NA	NA	NA	3.01208e+06	NA	NA	NA	NA	4947887	NA	NA	NA	NA	NA	-3.40266	NA	NA	NA	NA	-4.86472	NA	NA	NA	NA	-4.00206	NA	NA	NA	NA	1
O60942	RNGTT	O60942	mRNA-capping enzyme OS=Homo sapiens OX=9606 GN=RNGTT PE=1 SV=1	Homo sapiens	0	13.043	8	3	39	3	597	68.5	8.13	91.33	3	RNGTT	1.37397e+07	39862574	4.00769e+07	2.73407e+07	1.90888e+06	20458557	3.74679e+07	2.01188e+07	2.5826e+07	3.12969e+07	7.73895e+06	3.669e+07	3.31302e+06	1.5156e+07	18893185	4.89921e+06	-2.39657	-1.0089	-1.4868	-1.73357	-5.7262	-2.03876	-1.2279	-2.1262	-1.74068	-1.60528	-2.77813	-1.11156	-4.43945	-2.30336	-1.88113	-4.00333	4
O75027	ABCB7	O75027	ATP-binding cassette sub-family B member 7, mitochondrial OS=Homo sapiens OX=9606 GN=ABCB7 PE=1 SV=2	Homo sapiens	0	60.763	24	12	71	12	752	82.6	9.33	201.18	12	ABCB7	8.75473e+07	1.05192e+08	1.36748e+08	1.06894e+08	111780360	9.66597e+07	3.48212e+07	7.59006e+07	75549054	9.34181e+07	5.84552e+07	40051299	5.20099e+07	4.37311e+07	34665638	5.04604e+07	0.275136	0.391018	0.283867	0.233486	0.145585	0.201448	-1.33359	-0.210626	-0.192091	-0.0275991	0.138989	-0.98509	-0.466886	-0.774585	-1.00549	-0.638803	4
O75037	KIF21B	O75037	Kinesin-like protein KIF21B OS=Homo sapiens OX=9606 GN=KIF21B PE=1 SV=2	Homo sapiens	0.002	5.468	1	1	12	1	1637	182.5	7.08	21.06	1	KIF21B	NA	125143	177882	147117	NA	353948	347780	133474	150581	NA	87298.3	540590	226792	308148	349379	NA	NA	-9.32421	-9.30251	-9.27152	NA	-7.89178	-7.97923	-9.36204	-9.16282	NA	-9.24817	-7.19627	-8.30816	-7.92349	-7.63806	NA	3
O75044	SRGAP2	O75044	SLIT-ROBO Rho GTPase-activating protein 2 OS=Homo sapiens OX=9606 GN=SRGAP2 PE=1 SV=3	Homo sapiens	0	16.74	4	4	15	2	1071	120.8	6.7	40.37	4		NA	NA	NA	NA	NA	5.88376e+06	NA	NA	NA	NA	NA	1.93885e+06	NA	2.81918e+06	NA	NA	NA	NA	NA	NA	NA	-3.83665	NA	NA	NA	NA	NA	-5.35367	NA	-4.72991	NA	NA	0
O75052	NOS1AP	O75052	Carboxyl-terminal PDZ ligand of neuronal nitric oxide synthase protein OS=Homo sapiens OX=9606 GN=NOS1AP PE=1 SV=3	Homo sapiens	0.095	1.582	1	1	23	1	506	56.1	6.3	34.47	1	NOS1AP	5.88357e+07	106252341	108416201	83351412	87143912	58698153	53663407	59097338	8.5516e+07	104098693	2.39204e+07	73191423	60761976	34783780	66415930	48535511	-0.298234	0.405488	-0.0510626	-0.125424	-0.213605	-0.518152	-0.709614	-0.571646	-0.0133111	0.128581	-1.1501	-0.11527	-0.242496	-1.10484	-0.0674636	-0.694913	4
O75054	IGSF3	O75054	Immunoglobulin superfamily member 3 OS=Homo sapiens OX=9606 GN=IGSF3 PE=2 SV=3	Homo sapiens	0	26.604	8	7	34	7	1194	135.1	6.07	94.09	7	IGSF3	27184010	4.14741e+07	52864191	37750916	50165377	12814535	22131809	35988688	12016901	30047241	5.7939e+06	1.89628e+07	3.82832e+06	NA	NA	7242563	-1.41217	-0.951722	-1.08728	-1.26811	-1.01031	-2.71368	-1.98743	-1.2872	-2.84444	-1.66407	-3.19574	-2.06377	-4.23089	NA	NA	-3.43938	4
O75063	FAM20B	O75063	Glycosaminoglycan xylosylkinase OS=Homo sapiens OX=9606 GN=FAM20B PE=1 SV=1	Homo sapiens	0	28.216	16	5	59	5	409	46.4	6.87	152.88	5	FAM20B	7.41871e+07	6.73555e+07	1.53999e+08	121695916	104675834	6.44807e+07	5.53387e+07	6.97612e+07	63852914	7.1652e+07	1.25371e+07	3.00869e+07	39030892	59763822	5.08571e+07	3.59374e+07	0.0362459	-0.252142	0.455267	0.420586	0.0508454	-0.382602	-0.665264	-0.332316	-0.434751	-0.410299	-2.08214	-1.39781	-0.881056	-0.323975	-0.452544	-1.12847	4
O75069	TMCC2	O75069	Transmembrane and coiled-coil domains protein 2 OS=Homo sapiens OX=9606 GN=TMCC2 PE=1 SV=3	Homo sapiens	0.088	1.625	1	1	1	1	709	77.4	6.81	0	1	TMCC2	NA	NA	NA	9746053	10083208	13020969	NA	NA	7.66762e+06	14949779	11127946	11174033	6.61776e+06	10151838	9213732	7424837	NA	NA	NA	-3.22173	-3.32505	-2.69063	NA	NA	-3.49265	-2.67118	-2.25416	-2.82679	-3.44126	-2.88151	-2.91714	-3.40352	1
O75081	CBFA2T3	O75081	Protein CBFA2T3 OS=Homo sapiens OX=9606 GN=CBFA2T3 PE=1 SV=2	Homo sapiens	0.012	2.996	2	1	2	1	653	71.1	8.18	2.27	1	CBFA2T3	1.48783e+08	205686048	198773254	216800608	245139328	262237888	214327520	146940000	137696368	166582400	92172008	138939952	110451848	173087952	120447784	194720016	1.04022	1.35844	0.823477	1.25367	1.27853	1.64134	1.28819	0.742414	0.673919	0.806861	0.795989	0.80945	0.619674	1.21018	0.791336	1.30938	4
O75083	WDR1	O75083	WD repeat-containing protein 1 OS=Homo sapiens OX=9606 GN=WDR1 PE=1 SV=4	Homo sapiens	0	281.445	74	35	855	35	606	66.2	6.65	2661.18	35	WDR1	2405891434	2341124649	3558980860	3429201773	3375918735	3363729831	4035549883	3101290946	3196789313	3301984942	2357534064	3357414314	3573076804	3497131757	3781099811	3662843420	5.0555	4.86712	4.98575	5.23711	5.06213	5.32245	5.52307	5.14198	5.21098	5.11589	5.47279	5.40426	5.63535	5.54678	5.76367	5.54287	4
O75084	FZD7	O75084	Frizzled-7 OS=Homo sapiens OX=9606 GN=FZD7 PE=1 SV=2	Homo sapiens	0.004	4.492	3	2	3	2	574	63.6	7.81	2.29	2	FZD7	12848862	27689105	24809392	7379938	16472826	5.5841e+06	37986816	11206687	NA	11347557	3.22664e+06	NA	NA	NA	NA	NA	-2.49328	-1.53461	-2.17869	-3.62294	-2.61692	-3.91207	-1.20805	-2.97038	NA	-3.06892	-4.04024	NA	NA	NA	NA	NA	4
O75110	ATP9A	O75110	Probable phospholipid-transporting ATPase IIA OS=Homo sapiens OX=9606 GN=ATP9A PE=1 SV=3	Homo sapiens	0	11.827	3	3	22	3	1047	118.5	7.77	40.22	3	ATP9A	1.12121e+07	7.0241e+06	3.05202e+07	1.00185e+07	1.74542e+07	6.28073e+06	4.88471e+06	4.43429e+06	1.32579e+07	7.05242e+06	2795135	5.02698e+06	562396	5.29682e+06	6.5414e+06	5.55691e+06	-2.68987	-3.51355	-1.87981	-3.18196	-2.53343	-3.74246	-4.16721	-4.30797	-2.70265	-3.75511	-4.24735	-3.97918	-6.99794	-3.82005	-3.41132	-3.8216	4
O75113	N4BP1	O75113	NEDD4-binding protein 1 OS=Homo sapiens OX=9606 GN=N4BP1 PE=1 SV=4	Homo sapiens	0.005	4.06	3	1	1	1	896	100.3	5.36	2.36	1	N4BP1	NA	112301696	NA	542060	533414	NA	NA	NA	NA	645304	NA	NA	332318	5496758	NA	NA	NA	0.485368	NA	-7.39003	-7.56561	NA	NA	NA	NA	-7.20518	NA	NA	-7.75697	-3.7666	NA	NA	2
O75116	ROCK2	O75116	Rho-associated protein kinase 2 OS=Homo sapiens OX=9606 GN=ROCK2 PE=1 SV=4	Homo sapiens	0	326.367	47	64	545	58	1388	160.8	6.02	1473.47	64	ROCK2	5.03642e+08	5.42109e+08	1065096121	8.61169e+08	9.39293e+08	8.51048e+08	1065429089	9.46088e+08	7.80649e+08	6.82668e+08	3.40668e+08	7.19427e+08	7.42033e+08	1138423473	8.79494e+08	9.31761e+08	2.7994	2.75658	3.24527	3.2436	3.2165	3.33971	3.60174	3.42916	3.1771	2.84181	2.68195	3.18183	3.36774	3.92764	3.65961	3.56793	4
O75122	CLASP2	O75122	CLIP-associating protein 2 OS=Homo sapiens OX=9606 GN=CLASP2 PE=1 SV=3	Homo sapiens	0	112.931	27	24	194	20	1294	141	8.4	459.61	24		4.45939e+07	5.8802e+07	6.25646e+07	5.7784e+07	111576077	84003698	7.92957e+07	6.2805e+07	7.48111e+07	135824663	5.68213e+07	9.26707e+07	8.82262e+07	7.12664e+07	8.73217e+07	8.08516e+07	-0.698084	-0.448072	-0.844233	-0.653954	0.142945	-0.00101198	-0.146314	-0.483856	-0.206251	0.512371	0.0980894	0.22517	0.295534	-0.0700252	0.327346	0.0413169	4
O75123	ZNF623	O75123	Zinc finger protein 623 OS=Homo sapiens OX=9606 GN=ZNF623 PE=1 SV=3	Homo sapiens	0.044	2.08	1	1	1	1	536	61.4	8.1	0	1	ZNF623	217873	180131	268128	393097	117368	NA	102454	139671	NA	NA	NA	NA	NA	NA	NA	NA	-8.37529	-8.79875	-8.71051	-7.8536	-9.74982	NA	-9.74244	-9.29656	NA	NA	NA	NA	NA	NA	NA	NA	4
O75127	PTCD1	O75127	Pentatricopeptide repeat-containing protein 1, mitochondrial OS=Homo sapiens OX=9606 GN=PTCD1 PE=1 SV=2	Homo sapiens	0	30.245	15	6	26	6	700	78.8	8.59	67.3	6	PTCD1	2.68006e+07	28723386	2.87825e+07	20243202	39654556	13233897	2.89561e+07	4.41838e+07	23831605	2.24013e+07	1.4703e+07	2.81207e+07	4395659	7054206	5.2016e+06	1.13188e+07	-1.43266	-1.48171	-1.96438	-2.16719	-1.34952	-2.66723	-1.59969	-0.991216	-1.85663	-2.08772	-1.85223	-1.49531	-4.03152	-3.4067	-3.74197	-2.79524	4
O75131	CPNE3	O75131	Copine-3 OS=Homo sapiens OX=9606 GN=CPNE3 PE=1 SV=1	Homo sapiens	0	169.399	58	28	510	27	537	60.1	5.85	1204.34	28	CPNE3	1628216251	2032554506	2168746143	2431266969	1098146708	9.85786e+08	1477964100	7.93365e+08	2034832524	2447067315	1338448627	2093863179	9.17538e+08	1356196856	1345970838	1415831360	4.49223	4.66322	4.27114	4.74094	3.44192	3.55174	4.07391	3.17517	4.55926	4.68361	4.65607	4.72308	3.67402	4.18017	4.27351	4.17155	4
O75145	PPFIA3	O75145	Liprin-alpha-3 OS=Homo sapiens OX=9606 GN=PPFIA3 PE=1 SV=3	Homo sapiens	0	26.73	2	3	36	3	1194	133.4	5.68	119.88	3	PPFIA3	17834812	2.31506e+07	20333641	6.98965e+06	30561850	3.02645e+07	20662544	41772620	29367683	2.8245e+07	NA	1.48698e+07	1.76109e+07	14132390	3.04938e+07	NA	-2.02023	-1.79288	-2.4657	-3.70133	-1.72527	-1.47384	-2.08654	-1.07219	-1.55527	-1.75331	NA	-2.41456	-2.0292	-2.40425	-1.19048	NA	4
O75146	HIP1R	O75146	Huntingtin-interacting protein 1-related protein OS=Homo sapiens OX=9606 GN=HIP1R PE=1 SV=2	Homo sapiens	0	13.991	5	3	17	3	1068	119.3	6.67	66.12	3	HIP1R	NA	6.39578e+06	683399	907545	8.01978e+06	1363951	2.61886e+06	1348013	NA	1.09966e+06	9555035	9477444	1.07521e+06	NA	1.20232e+06	6374985	NA	-3.64874	-7.3607	-6.64651	-3.65537	-5.9456	-5.06654	-6.02584	NA	-6.43618	-2.47401	-3.06437	-6.06299	NA	-5.85511	-3.62346	3
O75150	RNF40	O75150	E3 ubiquitin-protein ligase BRE1B OS=Homo sapiens OX=9606 GN=RNF40 PE=1 SV=5	Homo sapiens	0	147.336	36	28	197	23	1001	113.6	6.29	528.01	28	RNF40	1.80794e+08	4.4228e+08	2.35585e+08	2.383e+08	3.33061e+08	1.31764e+08	2.67466e+08	2.7788e+08	1.50657e+08	1.70626e+08	1.29387e+08	1.68195e+08	9.87191e+07	9.35695e+07	5.61038e+07	1.2836e+08	1.32135	2.46295	1.0686	1.39008	1.72071	0.648418	1.60773	1.66165	0.803689	0.841471	1.28528	1.08512	0.457664	0.322795	-0.310904	0.708167	4
O75152	ZC3H11A	O75152	Zinc finger CCCH domain-containing protein 11A OS=Homo sapiens OX=9606 GN=ZC3H11A PE=1 SV=3	Homo sapiens	0	53.383	17	10	111	10	810	89.1	8.37	314.77	10	ZC3H11A	1.19245e+08	1.6152e+08	236242818	162214700	2.52101e+08	1.7144e+08	1.5986e+08	1.61718e+08	1.53217e+08	1.97693e+08	1.02458e+08	1.80736e+08	1.4702e+08	1.51465e+08	1.14093e+08	1.49031e+08	0.720926	1.0097	1.07263	0.835206	1.31893	1.02817	0.865176	0.880664	0.827999	1.05389	0.948609	1.18887	1.03227	1.01766	0.713136	0.923587	4
O75153	CLUH	O75153	Clustered mitochondria protein homolog OS=Homo sapiens OX=9606 GN=CLUH PE=1 SV=2	Homo sapiens	0	295.505	53	53	698	53	1309	146.6	6.13	1901.78	53	CLUH; KIAA0664	6.78297e+08	1022809568	1196606997	1072367531	1335295721	1315775975	1613131634	1406166480	1197670046	1287110774	730765920	1304660609	8.43113e+08	1079428218	8.84902e+08	1227374133	3.22892	3.67246	3.41323	3.56003	3.72401	3.96831	4.20017	4.00088	3.79458	3.75669	3.78299	4.04059	3.55198	3.85087	3.66845	3.96548	4
O75157	TSC22D2	O75157	TSC22 domain family protein 2 OS=Homo sapiens OX=9606 GN=TSC22D2 PE=1 SV=3	Homo sapiens	0	11.677	4	4	11	2	780	79.2	5.02	18.12	4	TSC22D2	2312962	3.11465e+06	8200544	3.0378e+06	NA	7505476	4.85649e+06	NA	NA	2.67071e+06	755590	NA	1.94779e+06	NA	NA	1.91704e+06	-4.96711	-4.68679	-3.77578	-4.90353	NA	-3.48545	-4.17557	NA	NA	-5.15601	-6.1346	NA	-5.20577	NA	NA	-5.357	4
O75165	DNAJC13	O75165	DnaJ homolog subfamily C member 13 OS=Homo sapiens OX=9606 GN=DNAJC13 PE=1 SV=5	Homo sapiens	0	165.847	21	35	252	35	2243	254.3	6.74	727.77	35	DNAJC13	8.82778e+07	271202030	336100284	2.91028e+08	2.83999e+08	3.10736e+08	2.30208e+08	3.07807e+08	2.54647e+08	1.53294e+08	9.03572e+07	1.46159e+08	2.12341e+08	1.21895e+08	2.06148e+08	1.02563e+08	0.287126	1.75736	1.58125	1.67846	1.49081	1.88616	1.39131	1.80921	1.56092	0.686931	0.767299	0.88252	1.56263	0.704315	1.56662	0.384477	4
O75170	PPP6R2	O75170	Serine/threonine-protein phosphatase 6 regulatory subunit 2 OS=Homo sapiens OX=9606 GN=PPP6R2 PE=1 SV=2	Homo sapiens	0.004	4.169	1	1	8	1	966	104.9	4.87	29.12	1	PPP6R2	NA	16401720	9097128	8459171	NA	NA	NA	8785910	8524211	8.32433e+06	NA	21104760	11693005	4997588	5.62071e+06	6720323	NA	-2.29009	-3.62609	-3.42604	NA	NA	NA	-3.32148	-3.33987	-3.5159	NA	-1.90937	-2.62003	-3.90395	-3.63017	-3.54735	3
O75175	CNOT3	O75175	CCR4-NOT transcription complex subunit 3 OS=Homo sapiens OX=9606 GN=CNOT3 PE=1 SV=1	Homo sapiens	0	36.705	14	10	81	10	753	81.8	6.2	186	10	CNOT3	1.10291e+08	7.05498e+07	9.25953e+07	1.03745e+08	8.9378e+07	1.08082e+08	9.20291e+07	1.21778e+08	6.53967e+07	1.02496e+08	5.48587e+07	7.79696e+07	4.57109e+07	7.49684e+07	6.88318e+07	4.58171e+07	0.608316	-0.185292	-0.278633	0.190336	-0.177085	0.362588	0.0685364	0.471444	-0.400291	0.106191	0.0473794	-0.0240297	-0.653126	0.00303484	-0.0159236	-0.778073	4
O75179	ANKRD17	O75179	Ankyrin repeat domain-containing protein 17 OS=Homo sapiens OX=9606 GN=ANKRD17 PE=1 SV=3	Homo sapiens	0	79.084	10	16	106	6	2603	274.1	6.52	309.41	16	ANKRD17	25717098	2.06991e+07	106596945	5.12467e+07	3.09267e+07	1.26566e+08	58944796	78103215	80274731	3.76862e+07	5208997	41722668	16194992	2.40419e+07	17083727	4941644	-1.4922	-1.95436	-0.0754826	-0.827174	-1.70815	0.590358	-0.574194	-0.169356	-0.104561	-1.33727	-3.34927	-0.92611	-2.15013	-1.6377	-2.02637	-3.99089	4
O75190	DNAJB6	O75190	DnaJ homolog subfamily B member 6 OS=Homo sapiens OX=9606 GN=DNAJB6 PE=1 SV=2	Homo sapiens	0	14.994	13	3	18	3	326	36.1	9.16	66.67	3	DNAJB6	NA	4391382	2.22832e+07	44630224	56627038	3.95094e+07	3.58407e+07	27717562	3.94671e+07	57179729	8745288	30242797	12799512	31683718	2.54764e+07	1.97547e+07	NA	-4.19119	-2.33362	-1.0266	-0.835515	-1.08927	-1.29196	-1.66394	-1.12885	-0.735799	-2.60177	-1.39035	-2.48958	-1.23951	-1.44983	-1.99176	3
O75191	XYLB	O75191	Xylulose kinase OS=Homo sapiens OX=9606 GN=XYLB PE=1 SV=3	Homo sapiens	0	11.431	8	2	29	2	536	58.3	5.86	30.36	2	XYLB	756945	3.22134e+06	991953	1.17963e+06	2.21721e+06	1.50054e+06	1.80348e+06	1.89893e+06	998680	1.40112e+06	1.28542e+06	1.35089e+06	1.3975e+06	752394	1.6759e+06	1.5241e+06	-6.57859	-4.6382	-6.82316	-6.26821	-5.51019	-5.80791	-5.60469	-5.53149	-6.43334	-6.08665	-5.36803	-5.87497	-5.68475	-6.63562	-5.37599	-5.68792	4
O75204	TMEM127	O75204	Transmembrane protein 127 OS=Homo sapiens OX=9606 GN=TMEM127 PE=1 SV=1	Homo sapiens	0.001	6.322	14	1	2	1	238	25.8	6.71	12.57	1	TMEM127	NA	NA	3.84498e+06	NA	6011914	NA	1852388	6.85245e+06	NA	NA	576302	1.28822e+06	1434866	NA	NA	NA	NA	NA	-4.86852	NA	-4.07111	NA	-5.5661	-3.68005	NA	NA	-6.52537	-5.9435	-5.64669	NA	NA	NA	1
O75208	COQ9	O75208	Ubiquinone biosynthesis protein COQ9, mitochondrial OS=Homo sapiens OX=9606 GN=COQ9 PE=1 SV=1	Homo sapiens	0	30.387	27	5	30	5	318	35.5	5.94	121.28	5	COQ9	2.40285e+07	13521650	4.02306e+07	28908421	24935063	3.38791e+07	NA	2.01195e+07	1.01308e+07	4.45107e+07	1.33763e+07	2.72248e+07	1.13819e+07	2.2578e+07	9.11295e+06	NA	-1.59017	-2.56866	-1.48128	-1.65313	-2.01883	-1.31107	NA	-2.12615	-3.09075	-1.09715	-1.98867	-1.54202	-2.65893	-1.72834	-2.933	NA	4
O75223	GGCT	O75223	Gamma-glutamylcyclotransferase OS=Homo sapiens OX=9606 GN=GGCT PE=1 SV=1	Homo sapiens	0	44.326	61	10	79	10	188	21	5.14	178.96	10	GGCT	1.3783e+08	1.6197e+08	3.61444e+08	1.42636e+08	3.32525e+08	3.1362e+08	2.87808e+08	3.58036e+08	3.7166e+08	293517934	1.83692e+08	3.50459e+08	2.52581e+08	3.94093e+08	3.40298e+08	3.87614e+08	0.929886	1.01372	1.68613	0.649636	1.71839	1.89948	1.71348	2.02729	2.10641	1.62407	1.79087	2.14423	1.813	2.39721	2.28973	2.30259	4
O75251	NDUFS7	O75251	NADH dehydrogenase [ubiquinone] iron-sulfur protein 7, mitochondrial OS=Homo sapiens OX=9606 GN=NDUFS7 PE=1 SV=3	Homo sapiens	0	54.808	58	11	99	11	213	23.5	9.99	294.23	11	NDUFS7	1.38883e+08	2.12589e+08	220955125	211399351	1.98551e+08	1.24867e+08	159518491	1.89331e+08	1.69039e+08	1.70484e+08	1.20382e+08	1.70401e+08	1.10376e+08	108269086	1.20091e+08	94338175	0.940876	1.40606	0.976107	1.21728	0.974435	0.570858	0.862096	1.10809	0.969779	0.840261	1.1812	1.10392	0.618684	0.533305	0.787056	0.263887	4
O75298	RTN2	O75298	Reticulon-2 OS=Homo sapiens OX=9606 GN=RTN2 PE=1 SV=1	Homo sapiens	0.004	4.186	3	2	11	2	545	59.2	5.31	1.61	2	RTN2	1.49131e+06	1.68076e+06	2.4869e+06	2469067	2.6909e+06	92455.2	2.48926e+06	1.5389e+06	2430249	2.91281e+06	1.70932e+06	2.76266e+06	NA	64731.5	NA	2.03157e+06	-5.60028	-5.57675	-5.49715	-5.20259	-5.23084	-9.82849	-5.13977	-5.83477	-5.15033	-5.03082	-4.95685	-4.84281	NA	-10.1746	NA	-5.27328	4
O75306	NDUFS2	O75306	NADH dehydrogenase [ubiquinone] iron-sulfur protein 2, mitochondrial OS=Homo sapiens OX=9606 GN=NDUFS2 PE=1 SV=2	Homo sapiens	0	121.679	40	14	270	14	463	52.5	7.55	684.85	14	NDUFS2	4.84028e+08	7.90213e+08	6.82086e+08	7.2774e+08	6.43208e+08	4.83635e+08	5.49988e+08	617810658	7.56981e+08	6.22976e+08	390549666	4.86326e+08	3.64573e+08	2.3081e+08	4.03297e+08	4.92478e+08	2.74209	3.30024	2.60231	3.00073	2.67021	2.52438	2.64777	2.81435	3.13268	2.7098	2.87909	2.61691	2.34246	1.62538	2.53478	2.64803	4
O75312	ZPR1	O75312	Zinc finger protein ZPR1 OS=Homo sapiens OX=9606 GN=ZPR1 PE=1 SV=1	Homo sapiens	0	26.298	19	8	35	8	459	50.9	4.73	60.7	8	ZNF259; ZPR1	1.59197e+07	1.17279e+07	9914124	34626849	3.48216e+07	3.86416e+07	5.06281e+07	2.55613e+07	4.41279e+07	32862660	1.43938e+07	2.75809e+07	3.31232e+07	44519856	42532145	4.59877e+07	-2.18411	-2.77399	-3.50202	-1.39273	-1.53702	-1.12131	-0.793624	-1.78078	-0.967811	-1.53485	-1.88289	-1.52327	-1.11783	-0.748795	-0.710444	-0.772713	4
O75317	USP12	O75317	Ubiquitin carboxyl-terminal hydrolase 12 OS=Homo sapiens OX=9606 GN=USP12 PE=1 SV=2	Homo sapiens	0	9.215	12	3	4	3	370	42.8	6.6	8.36	3	USP12	19424526	10526789	NA	NA	NA	17687938	NA	NA	NA	NA	NA	NA	9874438	NA	4.86403e+06	NA	-1.89704	-2.92987	NA	NA	NA	-2.2487	NA	NA	NA	NA	NA	NA	-2.8639	NA	-3.83877	NA	2
O75319	DUSP11	O75319	RNA/RNP complex-1-interacting phosphatase OS=Homo sapiens OX=9606 GN=DUSP11 PE=1 SV=2	Homo sapiens	0.001	7.75	9	2	6	2	377	43.7	9.29	11.8	2		6.9941e+06	4.64435e+06	8692711	8.2601e+06	7.54089e+06	NA	4984617	1530474	4865810	7197642	3.33901e+06	NA	2.56844e+06	1.10876e+06	2.15534e+06	5.26536e+06	-3.37071	-4.11038	-3.6917	-3.46039	-3.7442	NA	-4.138	-5.84269	-4.14875	-3.72571	-3.99085	NA	-4.80671	-6.07623	-5.01301	-3.89935	4
O75323	NIPSNAP2	O75323	Protein NipSnap homolog 2 OS=Homo sapiens OX=9606 GN=NIPSNAP2 PE=1 SV=1	Homo sapiens	0	99.12	58	15	253	13	286	33.7	9.36	750.56	15	GBAS; NIPSNAP2	6.49294e+08	6.29214e+08	952630894	9.32917e+08	1058573240	3.86775e+08	761846874	7.17033e+08	737709295	6.90657e+08	3.75815e+08	3.87606e+08	3.49612e+08	4.05476e+08	3.3485e+08	4.48341e+08	3.16588	2.97154	3.08427	3.35905	3.38897	2.20196	3.11788	3.02923	3.09548	2.8586	2.82361	2.28958	2.28201	2.43829	2.26645	2.51257	4
O75334	PPFIA2	O75334	Liprin-alpha-2 OS=Homo sapiens OX=9606 GN=PPFIA2 PE=1 SV=2	Homo sapiens	0	15.711	3	3	27	3	1257	143.2	6.11	62.25	3	PPFIA2	2.21946e+07	3.83155e+07	2.99364e+07	1.47334e+07	4.50694e+07	2.50762e+07	1.43604e+07	2.77765e+07	35667346	3.45345e+07	2.65062e+06	1.11252e+07	21945995	1.11921e+07	2.48424e+07	8.29304e+06	-1.70471	-1.066	-1.90767	-2.62553	-1.16485	-1.74514	-2.61146	-1.66088	-1.2749	-1.46326	-4.32394	-2.83311	-1.71172	-2.74077	-1.48619	-3.24398	4
O75335	PPFIA4	O75335	Liprin-alpha-4 OS=Homo sapiens OX=9606 GN=PPFIA4 PE=2 SV=3	Homo sapiens	0	13.749	2	2	24	2	1185	134.3	6.74	62.25	2	PPFIA4	7.79882e+06	25377025	24118845	1.05314e+07	3.18082e+07	2.33551e+07	5.62783e+06	24444572	2.83177e+07	2.65436e+07	2.65062e+06	8522325	21945995	9787838	21754947	NA	-3.2136	-1.66041	-2.21941	-3.10992	-1.66761	-1.84772	-3.9629	-1.84523	-1.6078	-1.84294	-4.32394	-3.21762	-1.71172	-2.93419	-1.67765	NA	4
O75340	PDCD6	O75340	Programmed cell death protein 6 OS=Homo sapiens OX=9606 GN=PDCD6 PE=1 SV=1	Homo sapiens	0	54.012	54	10	137	10	191	21.9	5.4	334.53	10	PDCD6	4.95767e+08	639796327	651474536	7.40959e+08	4.13189e+08	440609250	5.20496e+08	4.46835e+08	6.32473e+08	6.37484e+08	391879500	7.27194e+08	396525298	3.38031e+08	4.02702e+08	3.35753e+08	2.77667	2.99561	2.53606	3.0267	2.03173	2.38996	2.56826	2.34693	2.87343	2.74301	2.88399	3.19732	2.46367	2.17583	2.53265	2.09538	4
O75346	ZNF253	O75346	Zinc finger protein 253 OS=Homo sapiens OX=9606 GN=ZNF253 PE=2 SV=2	Homo sapiens	0	8.929	12	3	19	1	499	57.6	9.16	34.03	3	ZNF253	5721145	5039952	5117983	5.30509e+06	5.75446e+06	2.67155e+06	4221284	5363735	2.93367e+06	NA	NA	NA	NA	NA	NA	NA	-3.66055	-3.99245	-4.45593	-4.09917	-4.13425	-4.97571	-4.3778	-4.03343	-4.87872	NA	NA	NA	NA	NA	NA	NA	4
O75347	TBCA	O75347	Tubulin-specific chaperone A OS=Homo sapiens OX=9606 GN=TBCA PE=1 SV=3	Homo sapiens	0	109.389	71	15	299	15	108	12.8	5.29	1056.77	15	TBCA	1114125804	681234119	1667598065	1129875226	1449746063	1644497116	1637778483	1428529024	1368339855	1645152340	8.2118e+08	1222006700	1552807602	1932012980	1590827975	1909364714	3.94485	3.08615	3.89205	3.6354	3.84265	4.29004	4.22204	4.02364	3.98678	4.11077	3.95128	3.94617	4.43306	4.69071	4.51464	4.603	4
O75348	ATP6V1G1	O75348	V-type proton ATPase subunit G 1 OS=Homo sapiens OX=9606 GN=ATP6V1G1 PE=1 SV=3	Homo sapiens	0	50.742	60	6	124	6	118	13.7	8.79	449.43	6	ATP6V1G1	311612290	293402617	456725540	2.94132e+08	286930647	391017748	270990593	274338018	328992663	373281340	1.53831e+08	342022998	2.79817e+08	253102098	2.49087e+08	3.00691e+08	2.10676	1.87088	2.02368	1.69377	1.50563	2.2177	1.62662	1.64314	1.93048	1.97089	1.53493	2.10908	1.96074	1.75839	1.83959	1.93626	4
O75351	VPS4B	O75351	Vacuolar protein sorting-associated protein 4B OS=Homo sapiens OX=9606 GN=VPS4B PE=1 SV=2	Homo sapiens	0	58.597	33	14	104	8	444	49.3	7.23	265.98	14	VPS4B	43204787	43714657	6.2727e+07	7.06025e+07	3.15202e+07	95726147	8.99387e+07	8.84931e+07	64631950	7.11553e+07	4.61548e+07	5.79434e+07	4.28946e+07	5.89966e+07	6.03399e+07	7.63602e+07	-0.743734	-0.875822	-0.840493	-0.364904	-1.68073	0.187448	0.0353864	0.0108241	-0.417261	-0.420329	-0.201861	-0.4523	-0.744876	-0.342615	-0.205884	-0.0411331	4
O75352	MPDU1	O75352	Mannose-P-dolichol utilization defect 1 protein OS=Homo sapiens OX=9606 GN=MPDU1 PE=1 SV=2	Homo sapiens	0	16.672	17	3	72	3	247	26.6	8.94	225.02	3	MPDU1	2.75969e+08	5.44318e+08	4.09768e+08	3.96108e+08	4.61953e+08	429067802	3.50249e+08	344208301	3.25281e+08	3.56097e+08	2.04488e+08	3.90488e+08	288388626	270226793	293964712	262472583	1.93151	2.76245	1.86716	2.1232	2.19267	2.35167	1.99676	1.97047	1.91411	1.9029	1.9456	2.30026	2.00427	1.85285	2.07858	1.74014	4
O75362	ZNF217	O75362	Zinc finger protein 217 OS=Homo sapiens OX=9606 GN=ZNF217 PE=1 SV=1	Homo sapiens	0	25.249	6	5	15	5	1048	115.2	8.48	48.96	5	ZNF217	6.93738e+06	3066410	8.72197e+06	7190227	8.44248e+06	2.59843e+06	554130	1.05151e+06	NA	NA	NA	NA	NA	NA	NA	NA	-3.38246	-4.70931	-3.68685	-3.66051	-3.58127	-5.01575	-7.30719	-6.38421	NA	NA	NA	NA	NA	NA	NA	NA	4
O75367	MACROH2A1	O75367	Core histone macro-H2A.1 OS=Homo sapiens OX=9606 GN=MACROH2A1 PE=1 SV=4	Homo sapiens	0	186.733	71	21	655	19	372	39.6	9.79	2383.01	21	H2AFY	2365055542	2762158032	3100054153	2995993411	3068071925	1650870439	2259755267	2170909255	2291638146	2395559726	1522842826	2255953576	1876645138	1254541813	1635229960	1676923325	5.03081	5.10572	4.78658	5.04227	4.92419	4.29562	4.68647	4.62741	4.73073	4.65292	4.84228	4.83065	4.70634	4.06776	4.55436	4.41572	4
O75368	SH3BGRL	O75368	SH3 domain-binding glutamic acid-rich-like protein OS=Homo sapiens OX=9606 GN=SH3BGRL PE=1 SV=1	Homo sapiens	0	39.455	61	6	100	6	114	12.8	5.25	286.54	6	SH3BGRL	6.03004e+07	59138258	124230872	119969744	6.78677e+07	1.6172e+08	1.40676e+08	1.58712e+08	157595548	111301495	9.25525e+07	154215086	186500672	210469582	1.74595e+08	1.76603e+08	-0.262764	-0.439842	0.145377	0.399976	-0.574285	0.943958	0.680746	0.853604	0.868649	0.225101	0.801929	0.95993	1.37544	1.49229	1.32694	1.16849	4
O75369	FLNB	O75369	Filamin-B OS=Homo sapiens OX=9606 GN=FLNB PE=1 SV=2	Homo sapiens	0	1843.95	80	215	9764	193	2602	278	5.73	28156.3	215	FLNB	48556176415	52972326808	69566944657	68915902113	71529722156	54705220690	75014966310	60427150742	65075627902	66116597611	40057372391	58084059428	50762663536	45573671664	49129307233	55088758070	9.39052	9.36709	9.27461	9.566	9.46732	9.346	9.73941	9.42624	9.5584	9.43949	9.55951	9.51698	9.46388	9.25073	9.46337	9.45359	4
O75376	NCOR1	O75376	Nuclear receptor corepressor 1 OS=Homo sapiens OX=9606 GN=NCOR1 PE=1 SV=2	Homo sapiens	0	25.53	4	7	55	7	2440	270	7.11	137.22	7	NCOR1	2.29723e+07	2.21569e+07	44145983	2.69816e+07	45125462	24348012	2.36623e+07	3.582e+07	3.00682e+07	36881140	5.38293e+06	1.6837e+07	33589574	1.65896e+07	1.24711e+07	1.12725e+07	-1.65503	-1.85618	-1.34729	-1.75265	-1.16306	-1.78766	-1.89096	-1.29398	-1.52126	-1.36842	-3.30188	-2.23531	-1.09766	-2.17297	-2.4804	-2.80115	4
O75380	NDUFS6	O75380	NADH dehydrogenase [ubiquinone] iron-sulfur protein 6, mitochondrial OS=Homo sapiens OX=9606 GN=NDUFS6 PE=1 SV=1	Homo sapiens	0	51.244	61	6	100	6	124	13.7	8.28	348.93	6	NDUFS6	265255864	225358226	195839287	342250461	270316388	77450041	229899228	1.77097e+08	203790131	174664747	1.41399e+08	1.26359e+08	169090135	4.28773e+07	5.82225e+07	200265145	1.87439	1.49021	0.802017	1.91236	1.41957	-0.118202	1.38938	1.01173	1.23951	0.875211	1.41336	0.67251	1.23405	-0.803035	-0.257424	1.34989	4
O75381	PEX14	O75381	Peroxisomal membrane protein PEX14 OS=Homo sapiens OX=9606 GN=PEX14 PE=1 SV=1	Homo sapiens	0	11.239	15	4	22	4	377	41.2	4.94	14.16	4	PEX14	14028743	17380786	12402405	15241313	2.52065e+07	7.35316e+06	14721020	1.90295e+07	8583701	10364037	10173466	10753622	6.74243e+06	4891253	7645037	10348660	-2.36654	-2.20644	-3.17895	-2.57664	-2.00321	-3.51503	-2.57568	-2.20651	-3.32983	-3.19972	-2.38353	-2.88212	-3.41433	-3.93498	-3.1864	-2.92451	4
O75382	TRIM3	O75382	Tripartite motif-containing protein 3 OS=Homo sapiens OX=9606 GN=TRIM3 PE=1 SV=2	Homo sapiens	0.004	4.219	3	1	2	1	744	80.8	7.83	7.4	1	TRIM3	7.92721e+06	10437673	11516227	10791950	7305400	NA	5910035	6.49128e+06	NA	7589100	3.2828e+06	6825614	NA	NA	3.89828e+06	3.16793e+06	-3.19004	-2.94213	-3.28591	-3.07467	-3.78997	NA	-3.89231	-3.75817	NA	-3.6493	-4.01534	-3.53791	NA	NA	-4.15808	-4.63234	4
O75385	ULK1	O75385	Serine/threonine-protein kinase ULK1 OS=Homo sapiens OX=9606 GN=ULK1 PE=1 SV=2	Homo sapiens	0	11.95	2	1	2	1	1050	112.6	8.79	8.22	1	ULK1	NA	NA	2651428	1.14716e+06	1.87007e+06	1.18287e+06	NA	1.60206e+06	1.45306e+06	NA	NA	1.38862e+06	2.00904e+06	1.99354e+06	NA	NA	NA	NA	-5.40473	-6.30849	-5.75584	-6.1511	NA	-5.77674	-5.89234	NA	NA	-5.83522	-5.16109	-5.22985	NA	NA	2
O75386	TULP3	O75386	Tubby-related protein 3 OS=Homo sapiens OX=9606 GN=TULP3 PE=1 SV=2	Homo sapiens	0.05	2.002	2	1	2	1	442	49.6	7.74	4.42	1	TULP3	NA	13156370	NA	NA	15493052	NA	6.79881e+06	NA	NA	NA	NA	NA	NA	NA	NA	NA	NA	-2.60817	NA	NA	-2.70538	NA	-3.6902	NA	NA	NA	NA	NA	NA	NA	NA	NA	1
O75390	CS	O75390	Citrate synthase, mitochondrial OS=Homo sapiens OX=9606 GN=CS PE=1 SV=2	Homo sapiens	0	296.484	61	28	1066	28	466	51.7	8.32	3708.19	28	CS	7648642590	8828710927	13391655896	12616609759	11942105819	9406570793	12367394088	11215376213	9535109072	10388543061	6313015272	8279507551	9637686568	9169261121	8785845460	11963789614	6.72414	6.78213	6.89755	7.11649	6.88484	6.80606	7.13877	6.99652	6.7876	6.76947	6.89384	6.70646	7.06687	6.93741	6.98004	7.25051	4
O75391	SPAG7	O75391	Sperm-associated antigen 7 OS=Homo sapiens OX=9606 GN=SPAG7 PE=1 SV=2	Homo sapiens	0	30.447	43	9	57	9	227	26	7.91	142.41	9	SPAG7	66451636	4.77702e+07	7.26485e+07	74598945	2.85065e+07	5.73239e+07	7.80736e+07	7.89108e+07	6.24867e+07	7.99094e+07	23665118	107874533	6.95992e+07	7.5687e+07	9.28545e+07	84356819	-0.122624	-0.747822	-0.628643	-0.285474	-1.82571	-0.552332	-0.168724	-0.154516	-0.465951	-0.252939	-1.16558	0.44434	-0.046596	0.0167948	0.415976	0.102547	4
O75394	MRPL33	O75394	39S ribosomal protein L33, mitochondrial OS=Homo sapiens OX=9606 GN=MRPL33 PE=1 SV=1	Homo sapiens	0	12.621	38	2	27	2	65	7.6	10.8	52.73	2	MRPL33	21406592	43018518	12055385	3.50449e+07	12160765	13080274	2.28666e+07	1.90401e+07	18395122	23916938	9.8668e+06	NA	2.22246e+07	8527989	17121190	11040649	-1.75687	-0.898982	-3.2199	-1.37542	-3.05477	-2.68407	-1.94031	-2.2057	-2.23018	-1.99327	-2.42769	NA	-1.69352	-3.13298	-2.02321	-2.83113	4
O75396	SEC22B	O75396	Vesicle-trafficking protein SEC22b OS=Homo sapiens OX=9606 GN=SEC22B PE=1 SV=4	Homo sapiens	0	59.119	53	12	193	12	215	24.6	6.92	626.56	12	SEC22B	692327607	1346013196	1026702642	7.24512e+08	9.69375e+08	1008074121	8.27132e+08	8.65044e+08	1044190855	1086073873	5.78286e+08	7.85778e+08	7.67896e+08	7.4612e+08	8.92138e+08	1064768721	3.25846	4.06862	3.1923	2.99431	3.26198	3.58399	3.23649	3.29996	3.59674	3.51168	3.44537	3.30911	3.41717	3.31808	3.6802	3.76044	4
O75400	PRPF40A	O75400	Pre-mRNA-processing factor 40 homolog A OS=Homo sapiens OX=9606 GN=PRPF40A PE=1 SV=2	Homo sapiens	0	199.178	37	34	493	34	957	108.7	7.56	1303.57	34	PRPF40A	1009086908	1155693502	1231653432	1329061876	1673770793	9.61118e+08	1053120267	1223745259	1255934473	1229833551	6.44955e+08	9.89932e+08	8.12533e+08	6.74636e+08	7.22325e+08	8.40351e+08	3.80198	3.84868	3.45488	3.86964	4.04995	3.51518	3.58497	3.80042	3.86311	3.69102	3.60278	3.64231	3.49868	3.17278	3.37558	3.41897	4
O75410	TACC1	O75410	Transforming acidic coiled-coil-containing protein 1 OS=Homo sapiens OX=9606 GN=TACC1 PE=1 SV=2	Homo sapiens	0	132.47	46	29	187	27	805	87.7	4.88	505.32	29	TACC1	1.16801e+08	1.46956e+08	2.38651e+08	1.64327e+08	283255714	1.47518e+08	1.91522e+08	1.65649e+08	1.41234e+08	1.75016e+08	7.40258e+07	1.5757e+08	4.38664e+07	6.23513e+07	6.33624e+07	7.45456e+07	0.691056	0.873378	1.08726	0.853876	1.48703	0.811348	1.12589	0.915314	0.710519	0.878121	0.479679	0.99098	-0.712556	-0.262825	-0.135374	-0.0758331	4
O75417	POLQ	O75417	DNA polymerase theta OS=Homo sapiens OX=9606 GN=POLQ PE=1 SV=2	Homo sapiens	0.106	1.516	1	1	3	1	2590	289.4	7.36	7	1	POLQ	NA	2.24801e+06	2.22252e+06	9789410	18163714	16300938	26818426	18230992	21659904	13094891	6786827	6.23565e+06	17201276	33939500	12679945	16591608	NA	-5.15721	-5.65931	-3.21533	-2.47594	-2.36651	-1.71033	-2.26835	-1.99448	-2.8623	-2.96753	-3.66833	-2.06316	-1.14029	-2.45644	-2.2435	3
O75427	LRCH4	O75427	Leucine-rich repeat and calponin homology domain-containing protein 4 OS=Homo sapiens OX=9606 GN=LRCH4 PE=1 SV=2	Homo sapiens	0	12.126	11	3	6	3	683	73.4	8.22	18.44	3	LRCH4	NA	6996673	NA	NA	7.67457e+06	NA	8604127	NA	NA	3.27988e+06	NA	NA	NA	NA	NA	NA	NA	-3.51919	NA	NA	-3.71884	NA	-3.35045	NA	NA	-4.85959	NA	NA	NA	NA	NA	NA	1
O75431	MTX2	O75431	Metaxin-2 OS=Homo sapiens OX=9606 GN=MTX2 PE=1 SV=1	Homo sapiens	0	81.711	65	11	320	11	263	29.7	6.29	1194.61	11	MTX2	3.2968e+08	5.8789e+08	7.86636e+08	6.13692e+08	8.90357e+08	4.70747e+08	5.33152e+08	5.59419e+08	690856976	6.08533e+08	3.00569e+08	3.40016e+08	368498805	4.41377e+08	3.73259e+08	3.98e+08	2.18807	2.87354	2.80805	2.75482	3.13931	2.48542	2.60292	2.67111	3.00081	2.67596	2.50128	2.10059	2.35791	2.56069	2.42311	2.34074	4
O75436	VPS26A	O75436	Vacuolar protein sorting-associated protein 26A OS=Homo sapiens OX=9606 GN=VPS26A PE=1 SV=2	Homo sapiens	0	81.792	63	14	182	13	327	38.1	6.57	502.32	14	VPS26A	2.1124e+08	271715635	389519881	3.54765e+08	3.27556e+08	3.69637e+08	5.05983e+08	400102839	309151529	3.11522e+08	2.51249e+08	3.4466e+08	3.5867e+08	360444356	368614284	3.61555e+08	1.54589	1.76009	1.79405	1.96417	1.69667	2.13658	2.52746	2.18756	1.84074	1.70996	2.2427	2.12016	2.31891	2.26845	2.40505	2.20219	4
O75438	NDUFB1	O75438	NADH dehydrogenase [ubiquinone] 1 beta subcomplex subunit 1 OS=Homo sapiens OX=9606 GN=NDUFB1 PE=1 SV=1	Homo sapiens	0	50.108	71	4	74	4	58	7	8.92	276.24	4	NDUFB1	1.14026e+08	1.49562e+08	2.88019e+08	151679736	2.61392e+08	99939692	8.6044e+07	2.12116e+08	195140735	1.43175e+08	72081486	7.912e+07	83480957	1.41821e+08	71096022	8.19572e+07	0.656366	0.898738	1.35852	0.738326	1.37114	0.249588	-0.0284836	1.27204	1.17694	0.588411	0.441289	-0.00289974	0.215774	0.922755	0.0307764	0.0609169	4
O75439	PMPCB	O75439	Mitochondrial-processing peptidase subunit beta OS=Homo sapiens OX=9606 GN=PMPCB PE=1 SV=2	Homo sapiens	0	74.395	45	16	196	15	489	54.3	6.83	537.85	16	PMPCB	3.2957e+08	3.91777e+08	5.16137e+08	441044282	480478796	2.33445e+08	3.56532e+08	3.00148e+08	2.916e+08	2.64e+08	1.26809e+08	194347657	1.11486e+08	1.33318e+08	1.31669e+08	2.44678e+08	2.18759	2.28803	2.20011	2.27823	2.2494	1.47354	2.02241	1.77286	1.75642	1.47117	1.25624	1.29362	0.633124	0.833555	0.919846	1.63886	4
O75446	SAP30	O75446	Histone deacetylase complex subunit SAP30 OS=Homo sapiens OX=9606 GN=SAP30 PE=1 SV=1	Homo sapiens	0	11.804	18	3	12	3	220	23.3	9.17	13.89	3	SAP30	1569895444	1197468506	2111899873	2132559836	2027706897	1641563904	1049715938	1373281743	1402581504	2322319104	1877839547	1881587686	1739687808	1321739904	1783216768	2219276532	4.4396	3.89991	4.23282	4.55182	4.3267	4.28746	3.5803	3.96674	4.02244	4.60812	5.14459	4.56886	4.59701	4.14304	4.67934	4.81999	4
O75448	MED24	O75448	Mediator of RNA polymerase II transcription subunit 24 OS=Homo sapiens OX=9606 GN=MED24 PE=1 SV=1	Homo sapiens	0	51.525	13	9	53	9	989	110.2	6.95	185.73	9	MED24	41729403	50424365	47804948	4.89796e+07	8.64595e+07	60358295	5.44279e+07	6.11065e+07	72117377	5.6774e+07	32869466	4.38536e+07	2.12641e+07	2.69781e+07	2.70404e+07	2.96335e+07	-0.793864	-0.669812	-1.23241	-0.892444	-0.224985	-0.477912	-0.689214	-0.523416	-0.259161	-0.746069	-0.691601	-0.85425	-1.75725	-1.47146	-1.36388	-1.40672	4
O75475	PSIP1	O75475	PC4 and SFRS1-interacting protein OS=Homo sapiens OX=9606 GN=PSIP1 PE=1 SV=1	Homo sapiens	0	196.185	54	31	554	30	530	60.1	9.13	1526.44	31	PSIP1	1871984710	1842176823	2979619426	2711294995	2581499677	1671764398	1988341288	2206162381	1702083182	1920278318	9.6998e+08	1621031333	1454730550	1436819439	1133939765	1707349966	4.6935	4.52133	4.72941	4.89821	4.67506	4.31376	4.50187	4.65065	4.30165	4.33387	4.19154	4.35382	4.33893	4.26348	4.02621	4.44166	4
O75477	ERLIN1	O75477	Erlin-1 OS=Homo sapiens OX=9606 GN=ERLIN1 PE=1 SV=2	Homo sapiens	0	131.702	59	20	303	15	348	39.1	7.87	1010.43	20		3.75098e+08	3.56008e+08	6.83339e+08	5.21592e+08	7.25379e+08	3.62122e+08	494458835	5.42897e+08	5.3595e+08	5.41066e+08	2.27994e+08	4.3751e+08	2.85108e+08	3.63573e+08	3.01799e+08	3.42893e+08	2.37427	2.1499	2.60496	2.52023	2.84366	2.10694	2.49423	2.62786	2.63452	2.50643	2.10258	2.4643	1.98776	2.28092	2.11652	2.12573	4
O75486	SUPT3H	O75486	Transcription initiation protein SPT3 homolog OS=Homo sapiens OX=9606 GN=SUPT3H PE=1 SV=3	Homo sapiens	0	8.639	10	2	7	2	317	35.8	6.87	19.78	2		NA	5735980	3.67942e+06	3.91283e+06	6.20812e+06	NA	2743952	NA	NA	NA	NA	4428547	NA	NA	NA	NA	NA	-3.80582	-4.93202	-4.53834	-4.02477	NA	-4.99923	NA	NA	NA	NA	-4.16204	NA	NA	NA	NA	3
O75487	GPC4	O75487	Glypican-4 OS=Homo sapiens OX=9606 GN=GPC4 PE=1 SV=4	Homo sapiens	0.021	2.542	1	1	2	1	556	62.4	6.68	1.76	1	GPC4	2830610	NA	9407019	4.04803e+06	7003549	4.15655e+06	NA	3.84842e+06	NA	4213938	NA	NA	NA	NA	NA	NA	-4.67574	NA	-3.57776	-4.48933	-3.85085	-4.338	NA	-4.5124	NA	-4.49806	NA	NA	NA	NA	NA	NA	3
O75489	NDUFS3	O75489	NADH dehydrogenase [ubiquinone] iron-sulfur protein 3, mitochondrial OS=Homo sapiens OX=9606 GN=NDUFS3 PE=1 SV=1	Homo sapiens	0	136.296	68	20	421	20	264	30.2	7.5	1245.62	20	NDUFS3	9.15357e+08	1199085988	1383624467	1149393056	1314276655	8.85726e+08	9.58556e+08	1102406630	1017744952	1138150352	6.25077e+08	8.97823e+08	6.94306e+08	6.00433e+08	612666179	655776388	3.66134	3.90186	3.62274	3.66011	3.70112	3.39732	3.44924	3.64977	3.55973	3.57924	3.55762	3.50142	3.27183	3.00468	3.13804	3.06118	4
O75494	SRSF10	O75494	Serine/arginine-rich splicing factor 10 OS=Homo sapiens OX=9606 GN=SRSF10 PE=1 SV=1	Homo sapiens	0	90.221	37	14	267	14	262	31.3	11.27	762.94	14	SRSF10; LOC100996657	5.77634e+08	996032358	1033861979	8.3595e+08	782585065	5.85162e+08	533660331	6.01006e+08	7.22483e+08	767778360	4.47628e+08	5.78107e+08	5.13653e+08	3.68926e+08	4.74037e+08	4.50664e+08	2.99716	3.63419	3.20233	3.20072	2.95317	2.7993	2.6043	2.77456	3.06539	3.01131	3.07588	2.86632	2.83705	2.30201	2.76793	2.52003	4
O75496	GMNN	O75496	Geminin OS=Homo sapiens OX=9606 GN=GMNN PE=1 SV=1	Homo sapiens	0.002	5.508	9	1	6	1	209	23.6	4.96	18.53	1	GMNN	1.4123e+06	1.42328e+06	NA	NA	NA	2188653	4.64865e+06	2842393	4.02315e+06	3.41243e+06	2.02075e+06	3.22526e+06	NA	NA	NA	NA	-5.6788	-5.81664	NA	NA	NA	-5.26335	-4.23867	-4.94957	-4.42311	-4.80243	-4.71538	-4.61946	NA	NA	NA	NA	2
O75503	CLN5	O75503	Ceroid-lipofuscinosis neuronal protein 5 OS=Homo sapiens OX=9606 GN=CLN5 PE=1 SV=2	Homo sapiens	0.009	3.311	3	1	1	1	358	41.5	7.4	2.29	1	CLN5	NA	4.71479e+06	2.20215e+06	3403850	2.89216e+06	1.99156e+06	NA	1.60333e+06	3.30314e+06	2.06242e+06	NA	4.43744e+06	NA	NA	NA	NA	NA	-4.08867	-5.67259	-4.73938	-5.12679	-5.39949	NA	-5.7756	-4.70759	-5.52889	NA	-4.15914	NA	NA	NA	NA	3
O75506	HSBP1	O75506	Heat shock factor-binding protein 1 OS=Homo sapiens OX=9606 GN=HSBP1 PE=1 SV=1	Homo sapiens	0	43.946	82	5	89	5	76	8.5	4.36	325.12	5	HSBP1	96380867	1.07042e+08	172560653	1.89858e+08	2.00867e+08	1.6967e+08	3.17006e+08	2.41947e+08	2.16915e+08	1.52982e+08	1.13789e+08	1.85281e+08	9.45579e+07	1.61405e+08	1.10319e+08	1.7343e+08	0.413816	0.416168	0.619457	1.06223	0.991165	1.01319	1.85289	1.46188	1.32955	0.683991	1.09994	1.2247	0.395534	1.10936	0.664616	1.14233	4
O75521	ECI2	O75521	Enoyl-CoA delta isomerase 2 OS=Homo sapiens OX=9606 GN=ECI2 PE=1 SV=4	Homo sapiens	0	45.552	30	10	104	10	394	43.6	9	238.9	10	ECI2	2.86641e+08	3.14224e+08	490934417	4.51001e+08	3.71165e+08	3.38976e+08	3.2018e+08	4.04318e+08	4.35994e+08	307733659	1.84983e+08	269057637	2.80834e+08	1.6914e+08	3.60105e+08	3.31519e+08	1.98625	1.96979	2.12789	2.31044	1.87698	2.01165	1.86726	2.20268	2.33673	1.69231	1.80098	1.7629	1.96597	1.17689	2.37135	2.07707	4
O75525	KHDRBS3	O75525	KH domain-containing, RNA-binding, signal transduction-associated protein 3 OS=Homo sapiens OX=9606 GN=KHDRBS3 PE=1 SV=1	Homo sapiens	0	15.268	7	3	93	3	346	38.8	7.61	130.22	3	KHDRBS3	738838720	6.23845e+08	726364050	6.65011e+08	9.51195e+08	3.45538e+08	6.9394e+08	481470654	6.63022e+08	6.75854e+08	4.53979e+08	5.33842e+08	521598078	3.54092e+08	3.9112e+08	4.3985e+08	3.35226	2.95918	2.69305	2.87068	3.23467	2.03931	2.98319	2.45463	2.94148	2.82734	3.09621	2.7514	2.85919	2.2428	2.49054	2.48499	4
O75526	RBMXL2	O75526	RNA-binding motif protein, X-linked-like-2 OS=Homo sapiens OX=9606 GN=RBMXL2 PE=1 SV=3	Homo sapiens	0	49.921	9	5	219	3	392	42.8	10.32	612.4	5	RBMXL2	1466124039	1950560083	2802749374	2250388967	2248104085	2044397014	1269148857	1706134145	1637140384	1950826590	376188582	945248974	1137204974	1025164437	1135713300	575498870	4.34094	4.60381	4.64113	4.62941	4.47556	4.60407	3.85416	4.27984	4.24553	4.35664	2.82504	3.57568	3.98368	3.77646	4.02846	2.87279	4
O75528	TADA3	O75528	Transcriptional adapter 3 OS=Homo sapiens OX=9606 GN=TADA3 PE=1 SV=1	Homo sapiens	0	18.767	20	4	14	4	432	48.9	6.27	28.52	4	TADA3	6.69002e+06	1.56326e+06	15632444	3.34011e+06	1.22361e+07	1.47633e+06	2.70368e+06	9233774	NA	NA	NA	NA	NA	NA	NA	NA	-3.43484	-5.68131	-2.84503	-4.76666	-3.04587	-5.83138	-5.02056	-3.24975	NA	NA	NA	NA	NA	NA	NA	NA	4
O75530	EED	O75530	Polycomb protein EED OS=Homo sapiens OX=9606 GN=EED PE=1 SV=2	Homo sapiens	0	47.491	26	11	74	11	441	50.2	7.03	157.18	11	EED	9.20513e+07	123802209	151867957	1.34286e+08	1.69856e+08	6.3975e+07	7.91054e+07	1.00998e+08	6.83322e+07	1.17038e+08	7.72773e+07	70729540	5.70062e+07	3.59763e+07	3.77912e+07	4.0605e+07	0.347506	0.626028	0.435167	0.562616	0.749235	-0.393952	-0.149784	0.201514	-0.336941	0.297601	0.541699	-0.16463	-0.334546	-1.05621	-0.880944	-0.952303	4
O75531	BANF1	O75531	Barrier-to-autointegration factor OS=Homo sapiens OX=9606 GN=BANF1 PE=1 SV=1	Homo sapiens	0	97.862	84	13	389	13	89	10.1	6.09	1106.08	13	BANF1	3023397616	3192514908	4556985061	3586513788	4485994144	3479463246	3414761663	3661757664	4243015203	4591109699	2220660535	3270801989	3792323953	3432511897	3752487668	3777691803	5.3851	5.31462	5.34236	5.30182	5.47228	5.37126	5.28209	5.38165	5.61944	5.5914	5.3865	5.36656	5.72127	5.51987	5.75271	5.58741	4
O75533	SF3B1	O75533	Splicing factor 3B subunit 1 OS=Homo sapiens OX=9606 GN=SF3B1 PE=1 SV=3	Homo sapiens	0	631.185	72	87	1705	87	1304	145.7	7.09	5582.54	87	SF3B1	4162539883	5490928605	7534771356	6317339190	7273605256	4174483329	5262844897	5776241417	5504899626	5586167255	2762294063	4350794427	2905344285	3039325335	2832150189	3302833279	5.8464	6.09697	6.06785	6.11855	6.16952	5.63399	5.90615	6.03924	5.99507	5.87441	5.70138	5.77819	5.33689	5.34435	5.34676	5.39361	4
O75534	CSDE1	O75534	Cold shock domain-containing protein E1 OS=Homo sapiens OX=9606 GN=CSDE1 PE=1 SV=2	Homo sapiens	0	251.134	57	46	699	46	798	88.8	6.25	1879.32	46	CSDE1	1026431433	1376606081	1665744287	1437836979	2143122406	2162924258	2258626641	2240627068	1913282048	1863549087	1052105624	1801285939	1562555658	1521713188	1612816928	1707319065	3.82657	4.10104	3.89045	3.98313	4.40657	4.68538	4.68575	4.67302	4.4704	4.29061	4.30879	4.50594	4.44209	4.3463	4.53445	4.44164	4
O75554	WBP4	O75554	WW domain-binding protein 4 OS=Homo sapiens OX=9606 GN=WBP4 PE=1 SV=1	Homo sapiens	0.015	2.82	3	1	1	1	376	42.5	5.57	0	1	WBP4	NA	NA	7.34863e+06	5.29854e+06	NA	4485437	4635923	NA	NA	2950768	14734570	NA	NA	NA	NA	NA	NA	NA	-3.93403	-4.10096	NA	-4.22814	-4.24262	NA	NA	-5.01214	-1.84914	NA	NA	NA	NA	NA	2
O75569	PRKRA	O75569	Interferon-inducible double-stranded RNA-dependent protein kinase activator A OS=Homo sapiens OX=9606 GN=PRKRA PE=1 SV=1	Homo sapiens	0	70.385	53	12	118	12	313	34.4	8.41	365.25	12	PRKRA	2.29147e+08	336160553	404934415	3.97315e+08	3.37991e+08	3.28025e+08	3.61259e+08	215079146	267146934	230776586	95066877	176066863	1.51392e+08	1.14382e+08	159004855	212008623	1.66328	2.06715	1.85004	2.12759	1.74191	1.96427	2.04141	1.29205	1.63006	1.27712	0.840599	1.15111	1.07455	0.612535	1.19201	1.4321	4
O75581	LRP6	O75581	Low-density lipoprotein receptor-related protein 6 OS=Homo sapiens OX=9606 GN=LRP6 PE=1 SV=2	Homo sapiens	0.001	7.163	1	2	2	2	1613	180.3	5.31	3.36	2	LRP6	709643263	381835102	988552036	8.76609e+08	632907200	3.67908e+08	753806730	943827010	603554944	698848448	242259232	555419200	272917440	816661760	589766016	539953600	3.2941	2.25094	3.13767	3.26924	2.64692	2.12981	3.10257	3.42571	2.80591	2.8756	2.19014	2.80856	1.92472	3.44841	3.08308	2.78081	4
O75586	MED6	O75586	Mediator of RNA polymerase II transcription subunit 6 OS=Homo sapiens OX=9606 GN=MED6 PE=1 SV=2	Homo sapiens	0.001	7.864	8	1	13	1	246	28.4	8.62	66.11	1	MED6	11588223	NA	21420256	NA	NA	NA	NA	16830814	34858100	38568252	15653969	25446922	5.30273e+07	5.48225e+07	39105216	56573084	-2.64226	NA	-2.3906	NA	NA	NA	NA	-2.38364	-1.30801	-1.30389	-1.76181	-1.63945	-0.438936	-0.448475	-0.831634	-0.473843	2
O75592	MYCBP2	O75592	E3 ubiquitin-protein ligase MYCBP2 OS=Homo sapiens OX=9606 GN=MYCBP2 PE=1 SV=4	Homo sapiens	0	39.203	4	10	37	10	4678	513.3	7.02	81	10		1.1624e+07	3.15337e+06	6.71211e+06	1.36398e+07	5.71201e+06	2.28223e+07	4.17279e+06	6278740	4.57008e+06	8.73471e+06	1.7344e+06	3.44848e+06	390974	1.80423e+06	5.17154e+06	1.14207e+06	-2.63781	-4.66897	-4.06474	-2.7368	-4.14493	-1.88102	-4.39447	-3.8062	-4.23921	-3.44647	-4.93583	-4.52291	-7.52246	-5.3738	-3.75033	-6.10422	4
O75607	NPM3	O75607	Nucleoplasmin-3 OS=Homo sapiens OX=9606 GN=NPM3 PE=1 SV=3	Homo sapiens	0	52.392	56	6	80	6	178	19.3	4.63	318.15	6	NPM3	433162288	428555932	6.25262e+08	5.77299e+08	6.02461e+08	470626127	433522402	485094275	5.18734e+08	582319882	2.90217e+08	403893221	2.93779e+08	2.71323e+08	2.81826e+08	251681407	2.58191	2.41748	2.47682	2.66662	2.57579	2.48505	2.30448	2.46545	2.58742	2.61244	2.45072	2.34896	2.03099	1.85868	2.01774	1.67957	4
O75608	LYPLA1	O75608	Acyl-protein thioesterase 1 OS=Homo sapiens OX=9606 GN=LYPLA1 PE=1 SV=1	Homo sapiens	0	81.027	64	10	156	10	230	24.7	6.77	558.82	10	LYPLA1	165100218	227273727	3.62855e+08	251014220	3.47475e+08	274024310	3.30154e+08	3.12095e+08	278519473	2.62244e+08	1.61663e+08	2.23846e+08	3.21784e+08	330681698	2.9746e+08	3.60532e+08	1.19035	1.50243	1.69175	1.46507	1.78184	1.70477	1.91151	1.82917	1.6902	1.46154	1.60657	1.49749	2.16235	2.14412	2.09563	2.1981	4
O75616	ERAL1	O75616	GTPase Era, mitochondrial OS=Homo sapiens OX=9606 GN=ERAL1 PE=1 SV=2	Homo sapiens	0	59.838	36	10	106	10	437	48.3	8.84	284.95	10	ERAL1	9.82532e+07	1.54083e+08	1.59016e+08	1.04482e+08	2.0195e+08	49608321	5.77117e+07	9.04164e+07	3.62348e+07	1.41349e+08	8.99438e+07	3.70363e+07	50424928	36980372	2.58086e+07	4.13412e+07	0.441576	0.941698	0.501527	0.200556	0.998915	-0.760882	-0.604694	0.0418441	-1.25213	0.569891	0.760679	-1.098	-0.511536	-1.01649	-1.43114	-0.926373	4
O75629	CREG1	O75629	Protein CREG1 OS=Homo sapiens OX=9606 GN=CREG1 PE=1 SV=1	Homo sapiens	0	12.565	15	2	19	2	220	24.1	7.59	52.36	2	CREG1	2.11187e+07	142266854	164859504	4.21836e+07	207313147	3.22601e+07	3.37097e+07	1.22061e+08	1.31298e+08	183330067	7.65556e+07	1.32114e+08	2.28867e+06	1.84026e+06	NA	30633952	-1.7764	0.826588	0.553587	-1.10794	1.03674	-1.38171	-1.38039	0.474794	0.605279	0.945071	0.528159	0.73676	-4.97309	-5.34527	NA	-1.35882	4
O75643	SNRNP200	O75643	U5 small nuclear ribonucleoprotein 200 kDa helicase OS=Homo sapiens OX=9606 GN=SNRNP200 PE=1 SV=2	Homo sapiens	0	1109.64	75	140	2786	140	2136	244.4	6.06	9472.43	140	SNRNP200	7416975902	9237227408	10948925908	9053934410	10997050505	6420053274	7562869928	7575340056	8319863053	8973365951	4481800136	7031371922	4768175041	3933084283	4461181590	4955866130	6.67976	6.84738	6.607	6.63778	6.7659	6.25498	6.42924	6.43042	6.59091	6.5582	6.39959	6.47072	6.05162	5.71626	6.00229	5.97904	4
O75648	TRMU	O75648	Mitochondrial tRNA-specific 2-thiouridylase 1 OS=Homo sapiens OX=9606 GN=TRMU PE=1 SV=2	Homo sapiens	0	11.581	7	3	29	3	421	47.7	8.03	75.82	3	TRMU	7.78424e+06	1.05206e+07	1.46097e+07	11327868	7423937	1.22229e+07	6340763	3.15275e+06	2908960	1.4535e+07	3.69947e+06	3.88487e+06	1.14073e+07	6.65238e+06	1.77136e+07	6.05701e+06	-3.2163	-2.93071	-2.94264	-3.00475	-3.76675	-2.78188	-3.79082	-4.80006	-4.89093	-2.71177	-3.84295	-4.35101	-2.65572	-3.49131	-1.97413	-3.69728	4
O75663	TIPRL	O75663	TIP41-like protein OS=Homo sapiens OX=9606 GN=TIPRL PE=1 SV=2	Homo sapiens	0	72.029	70	15	140	15	272	31.4	5.91	361.01	15	TIPRL	1.17646e+07	3.67352e+07	58464896	6.46013e+07	8.20185e+07	1.49165e+08	1.49676e+08	9.19692e+07	152775612	1.18562e+08	6.63038e+07	1.68662e+08	165383567	1.91146e+08	1.73422e+08	139369525	-2.62047	-1.12677	-0.942003	-0.493064	-0.301055	0.827368	0.770206	0.0664141	0.823839	0.316271	0.320749	1.08912	1.20207	1.35335	1.31722	0.826887	4
O75665	OFD1	O75665	Oral-facial-digital syndrome 1 protein OS=Homo sapiens OX=9606 GN=OFD1 PE=1 SV=1	Homo sapiens	0.004	4.359	1	1	2	1	1012	116.6	6.1	4.57	1	OFD1	NA	1.33006e+06	4.4411e+06	3455348	NA	1.73982e+06	NA	3.11825e+06	2.80058e+06	2.13397e+06	NA	1.59175e+06	1.46609e+06	NA	NA	NA	NA	-5.91437	-4.66058	-4.71772	NA	-5.59445	NA	-4.81594	-4.94571	-5.47969	NA	-5.63825	-5.61563	NA	NA	NA	3
O75674	TOM1L1	O75674	TOM1-like protein 1 OS=Homo sapiens OX=9606 GN=TOM1L1 PE=1 SV=2	Homo sapiens	0	24.576	24	6	21	5	476	53	5.24	35.72	6	TOM1L1	NA	NA	NA	NA	NA	9315605	3535112	4.5944e+06	NA	NA	NA	6855810	7.27956e+06	6.36254e+06	6954645	NA	NA	NA	NA	NA	NA	-3.17374	-4.63373	-4.2568	NA	NA	NA	-3.53154	-3.30375	-3.55558	-3.32294	NA	0
O75683	SURF6	O75683	Surfeit locus protein 6 OS=Homo sapiens OX=9606 GN=SURF6 PE=1 SV=3	Homo sapiens	0	54.073	43	13	104	13	361	41.4	10.64	254.63	13	SURF6	2.15904e+08	188761272	3.13609e+08	3.015e+08	3.31755e+08	1.78338e+08	2.58361e+08	231924475	243619800	3.17371e+08	8.93848e+07	2.31079e+08	22478183	37626886	85106845	1.17245e+08	1.5774	1.23456	1.48132	1.72946	1.71504	1.08508	1.55776	1.40084	1.49706	1.7368	0.751689	1.54337	-1.67715	-0.991485	0.290276	0.577497	4
O75688	PPM1B	O75688	Protein phosphatase 1B OS=Homo sapiens OX=9606 GN=PPM1B PE=1 SV=1	Homo sapiens	0	47.884	33	12	52	10	479	52.6	5.05	129.33	12	PPM1B	3434637	2618157	4793940	1.8207e+07	1.83921e+07	2.56012e+07	3.68115e+07	3.20541e+07	27451100	1.71697e+07	1.15821e+07	1.97802e+07	1.96249e+07	29788310	2.20622e+07	3.26445e+07	-4.39669	-4.93731	-4.55029	-2.32013	-2.45792	-1.71525	-1.2534	-1.45423	-1.65264	-2.47144	-2.19645	-2.00288	-1.87299	-1.32851	-1.65742	-1.26711	4
O75691	UTP20	O75691	Small subunit processome component 20 homolog OS=Homo sapiens OX=9606 GN=UTP20 PE=1 SV=3	Homo sapiens	0	507.781	39	93	1036	93	2785	318.2	7.39	2831.37	93	UTP20	1873160017	2113905941	2906139996	2830239315	3465288889	1383701948	2423679782	2323231080	2275513187	2091381036	1174256126	1601673377	1069923458	1177257126	1105070249	1532267780	4.69441	4.71983	4.69339	4.96016	5.09983	4.04093	4.7875	4.72525	4.72054	4.45701	4.46726	4.33649	3.89569	3.97603	3.989	4.28557	4
O75694	NUP155	O75694	Nuclear pore complex protein Nup155 OS=Homo sapiens OX=9606 GN=NUP155 PE=1 SV=1	Homo sapiens	0	289.511	44	43	618	43	1391	155.1	6.16	2192.1	43	NUP155	1331618724	1632165377	2022660522	2370719963	2261597256	1652396993	2043760820	1814689614	1746038784	1734020854	1165013595	2009833304	1423901661	9.28864e+08	1452921177	1845305923	4.20211	4.34671	4.17054	4.70456	4.48419	4.29695	4.54153	4.36884	4.33844	4.18667	4.45586	4.66399	4.30803	3.63414	4.38382	4.55376	4
O75695	RP2	O75695	Protein XRP2 OS=Homo sapiens OX=9606 GN=RP2 PE=1 SV=4	Homo sapiens	0	25.779	23	7	51	7	350	39.6	5.12	115.1	7	RP2	7.78817e+07	1.28485e+08	119157310	1.25023e+08	129990228	58606528	91512549	1.09086e+08	9.40528e+07	76381278	7.64567e+07	1.01763e+08	61806287	59670080	4.72269e+07	83647315	0.106356	0.679588	0.0852174	0.459496	0.363325	-0.520402	0.0604164	0.312664	0.123969	-0.318079	0.526299	0.3602	-0.217916	-0.326245	-0.559394	0.0903669	4
O75717	WDHD1	O75717	WD repeat and HMG-box DNA-binding protein 1 OS=Homo sapiens OX=9606 GN=WDHD1 PE=1 SV=1	Homo sapiens	0	167.347	38	35	280	35	1129	125.9	5.62	801.39	35	WDHD1	2.81386e+08	3.43246e+08	5.43163e+08	3.83349e+08	365980628	1.89323e+08	2.59913e+08	282904674	2.99872e+08	3.78809e+08	1.6619e+08	238899914	1.87459e+08	1.83283e+08	2.10623e+08	2.16181e+08	1.95955	2.09724	2.27374	2.07596	1.85669	1.17132	1.5664	1.6875	1.79677	1.99209	1.64641	1.59139	1.38283	1.29275	1.5976	1.46021	4
O75718	CRTAP	O75718	Cartilage-associated protein OS=Homo sapiens OX=9606 GN=CRTAP PE=1 SV=1	Homo sapiens	0	81.883	48	16	171	15	401	46.5	5.73	364.67	16	CRTAP	4.53081e+08	4.62378e+08	7.62618e+08	6.34696e+08	1157791980	3.8862e+08	5.81453e+08	4.81766e+08	422234289	9.3896e+08	2.47957e+08	2.87168e+08	1.64927e+08	288965730	1.82534e+08	323619091	2.64677	2.52707	2.76332	2.80337	3.51823	2.20882	2.72804	2.45552	2.29047	3.30169	2.22367	1.85688	1.19809	1.94957	1.3911	2.04227	4
O75746	SLC25A12	O75746	Calcium-binding mitochondrial carrier protein Aralar1 OS=Homo sapiens OX=9606 GN=SLC25A12 PE=1 SV=2	Homo sapiens	0	148.255	55	32	328	20	678	74.7	8.38	809.22	32	SLC25A12	1.41958e+08	2.01985e+08	2.10309e+08	1.99969e+08	225196827	214838513	1.89203e+08	2.11867e+08	2.23916e+08	158265604	7.46422e+07	122034427	1.65324e+08	1.284e+08	1.56765e+08	138492480	0.972466	1.33224	0.904867	1.13708	1.15611	1.35372	1.10831	1.27034	1.37539	0.732971	0.491649	0.62227	1.20155	0.779325	1.17154	0.817777	4
O75751	SLC22A3	O75751	Solute carrier family 22 member 3 OS=Homo sapiens OX=9606 GN=SLC22A3 PE=1 SV=1	Homo sapiens	0.001	7.831	4	2	19	2	556	61.2	8.57	39.31	2	SLC22A3	28913936	29092295	92420476	27346640	42255854	11439140	23515336	22458918	1.78383e+07	25045579	12330833	11696025	8553661	16107348	11385127	12109031	-1.32316	-1.4633	-0.281363	-1.73326	-1.25785	-2.87748	-1.89995	-1.96745	-2.27452	-1.92675	-2.10607	-2.76093	-3.07106	-2.21553	-2.61184	-2.69787	4
O75771	RAD51D	O75771	DNA repair protein RAD51 homolog 4 OS=Homo sapiens OX=9606 GN=RAD51D PE=1 SV=1	Homo sapiens	0.003	4.828	5	1	9	1	328	35	6.25	28.23	1	RAD51D	NA	NA	NA	854939	583409	NA	1391555	NA	740980	NA	NA	596689	NA	239131	NA	NA	NA	NA	NA	-6.73266	-7.43635	NA	-5.97878	NA	-6.86392	NA	NA	-7.05382	NA	-8.28931	NA	NA	1
O75781	PALM	O75781	Paralemmin-1 OS=Homo sapiens OX=9606 GN=PALM PE=1 SV=2	Homo sapiens	0	9.163	6	2	18	2	387	42.1	5	44.47	2	PALM	4.52851e+06	4.69115e+06	3.0343e+06	NA	8498394	NA	5.94449e+06	9.1083e+06	1.13689e+07	3.05386e+06	1.30495e+06	2.27712e+06	4.19105e+06	6465235	2.72568e+06	NA	-3.99782	-4.09592	-5.21014	NA	-3.57174	NA	-3.88393	-3.26949	-2.9244	-4.9626	-5.34628	-5.12166	-4.10029	-3.53248	-4.6743	NA	3
O75787	ATP6AP2	O75787	Renin receptor OS=Homo sapiens OX=9606 GN=ATP6AP2 PE=1 SV=2	Homo sapiens	0	48.1	35	9	72	9	350	39	6.1	193.09	9	ATP6AP2	7.76111e+07	1.37103e+08	1.26216e+08	105640609	1.95077e+08	9.92254e+07	1.07887e+08	1.10577e+08	8.89245e+07	126964019	5.04433e+07	76733448	8507943	1.11835e+07	1.16582e+07	1.69452e+07	0.101336	0.773258	0.168247	0.216466	0.948965	0.239248	0.297896	0.332234	0.0430789	0.415041	-0.0736806	-0.0470897	-3.07879	-2.74188	-2.57764	-2.21308	4
O75792	RNASEH2A	O75792	Ribonuclease H2 subunit A OS=Homo sapiens OX=9606 GN=RNASEH2A PE=1 SV=2	Homo sapiens	0	60.789	41	11	71	11	299	33.4	5.25	216.08	11	RNASEH2A	45003895	4.81513e+07	4.48114e+07	5.8725e+07	5.8249e+07	3.33732e+07	6.93804e+07	5.405e+07	5.48662e+07	4.54968e+07	4.14289e+07	6.98368e+07	2.06064e+07	4.95622e+07	24160245	4.14516e+07	-0.684874	-0.736362	-1.32571	-0.630654	-0.794775	-1.33277	-0.339024	-0.700446	-0.653591	-1.06554	-0.357701	-0.18296	-1.80258	-0.594005	-1.52636	-0.922533	4
O75794	CDC123	O75794	Cell division cycle protein 123 homolog OS=Homo sapiens OX=9606 GN=CDC123 PE=1 SV=1	Homo sapiens	0	13.393	14	3	39	3	336	39.1	4.81	94.23	3	CDC123	8007307	1.24123e+07	28591501	32971778	41791275	29333225	54329382	51007398	30685681	30623858	7.04607e+06	2.79896e+07	3.51287e+06	5.32199e+06	1.93347e+06	4.76691e+06	-3.17553	-2.69217	-1.97399	-1.46339	-1.2738	-1.51893	-0.691824	-0.784036	-1.49194	-1.63665	-2.91345	-1.50205	-4.35495	-3.81321	-5.16973	-4.04283	4
O75795	UGT2B17	O75795	UDP-glucuronosyltransferase 2B17 OS=Homo sapiens OX=9606 GN=UGT2B17 PE=1 SV=1	Homo sapiens	0.026	2.372	1	1	12	1	530	61.1	8.54	17.65	1	UGT2B17	387139504	477526180	444627896	560776736	562129208	205925504	518473088	389167176	411415376	531968808	374635430	423934584	315282020	221126496	272667336	326443820	2.41986	2.57357	1.98495	2.62473	2.47583	1.29259	2.56264	2.14757	2.25302	2.48197	2.81907	2.41883	2.1329	1.56355	1.97008	2.05481	4
O75815	BCAR3	O75815	Breast cancer anti-estrogen resistance protein 3 OS=Homo sapiens OX=9606 GN=BCAR3 PE=1 SV=1	Homo sapiens	0	12.078	4	3	13	3	825	92.5	7.96	28.33	3	BCAR3	1.65745e+07	1.59781e+07	2.46109e+07	2.64663e+07	17365564	2.32241e+07	2.33876e+07	2.18486e+07	5538288	1.03631e+07	6673296	13624348	4.815e+06	NA	4161930	2.35854e+06	-2.12595	-2.32784	-2.19027	-1.78047	-2.54077	-1.85584	-1.90781	-2.0072	-3.96199	-3.19984	-2.99187	-2.54076	-3.90007	NA	-4.06367	-5.05799	4
O75817	POP7	O75817	Ribonuclease P protein subunit p20 OS=Homo sapiens OX=9606 GN=POP7 PE=1 SV=2	Homo sapiens	0	12.077	24	3	40	3	140	15.6	8.94	122.76	3	POP7	1.67934e+07	16898489	51247829	5.38814e+07	39679562	4.36556e+07	3.33537e+07	8.64808e+07	3.86839e+07	5.82451e+07	2.27042e+07	5.29598e+07	1.51592e+07	9.98516e+06	32075836	1.50742e+07	-2.10703	-2.24704	-1.13208	-0.754844	-1.34861	-0.945302	-1.39571	-0.0223559	-1.15777	-0.709169	-1.22538	-0.58205	-2.24548	-2.9054	-1.11751	-2.38187	4
O75818	RPP40	O75818	Ribonuclease P protein subunit p40 OS=Homo sapiens OX=9606 GN=RPP40 PE=1 SV=3	Homo sapiens	0	54.644	36	12	120	12	363	41.8	6.67	310.88	12	RPP40	1.04341e+08	1.39064e+08	1.70847e+08	1.4648e+08	151461759	9.79819e+07	1.39901e+08	140392705	1.44448e+08	8.48999e+07	8.11005e+07	1.08058e+08	6.70592e+07	1.04702e+08	6.86508e+07	7.28269e+07	0.528306	0.793738	0.605057	0.688006	0.583875	0.221048	0.672776	0.676654	0.742969	-0.165539	0.611369	0.44679	-0.100236	0.484975	-0.0197236	-0.109483	4
O75821	EIF3G	O75821	Eukaryotic translation initiation factor 3 subunit G OS=Homo sapiens OX=9606 GN=EIF3G PE=1 SV=2	Homo sapiens	0	128.06	54	20	368	20	320	35.6	6.13	948.25	20	EIF3G	6.14502e+08	7.92041e+08	8.5771e+08	1216964255	1329439479	1561603935	1493263481	1381425977	1056296384	1358308312	8.63837e+08	1117830680	1150377373	1275060604	1224634802	1057563945	3.08642	3.30357	2.93284	3.74252	3.71767	4.21542	4.08877	3.97527	3.61337	3.83436	4.02434	3.81761	4.00029	4.09117	4.13721	3.75065	4
O75822	EIF3J	O75822	Eukaryotic translation initiation factor 3 subunit J OS=Homo sapiens OX=9606 GN=EIF3J PE=1 SV=2	Homo sapiens	0	75.448	52	16	162	16	258	29	4.83	376.03	16	EIF3J	1.90422e+08	2.85954e+08	420911964	3.56453e+08	321819682	4.58069e+08	4.60576e+08	5.08151e+08	4.1453e+08	3.96827e+08	235816339	1740883216	4.35369e+08	4.40236e+08	505972143	4.74863e+08	1.3962	1.83378	1.90587	1.97102	1.67118	2.44603	2.39181	2.53244	2.2639	2.05913	2.15125	4.45673	2.59849	2.55695	2.86199	2.59549	4
O75828	CBR3	O75828	Carbonyl reductase [NADPH] 3 OS=Homo sapiens OX=9606 GN=CBR3 PE=1 SV=3	Homo sapiens	0	39.496	27	6	143	3	277	30.8	6.18	476.16	6	CBR3	1.24184e+06	NA	16003203	14103913	2.38478e+07	1.84891e+07	21375334	1.97386e+07	11171377	4.58963e+06	6.50139e+06	15378249	2.62276e+07	2.65902e+07	3.10606e+07	2.15417e+07	-5.86437	NA	-2.81121	-2.68853	-2.08315	-2.18479	-2.03761	-2.15372	-2.9497	-4.37485	-3.02952	-2.36605	-1.45458	-1.49236	-1.16391	-1.86682	3
O75832	PSMD10	O75832	26S proteasome non-ATPase regulatory subunit 10 OS=Homo sapiens OX=9606 GN=PSMD10 PE=1 SV=1	Homo sapiens	0	80.07	65	12	144	12	226	24.4	6.1	425.09	12	PSMD10	1.54309e+08	98175441	1.83185e+08	2.67997e+08	2.90026e+08	2.40406e+08	381947381	3.2262e+08	2.31406e+08	2.15105e+08	1.64429e+08	2.11708e+08	318534738	4.09337e+08	2.92362e+08	3.77932e+08	1.09283	0.291428	0.705657	1.55952	1.5211	1.51594	2.12175	1.87702	1.42285	1.17567	1.63105	1.41706	2.14771	2.45196	2.07069	2.2661	4
O75843	AP1G2	O75843	AP-1 complex subunit gamma-like 2 OS=Homo sapiens OX=9606 GN=AP1G2 PE=1 SV=1	Homo sapiens	0.004	4.265	3	1	4	1	785	87.1	6.55	2.86	1	AP1G2	NA	NA	NA	1.97362e+06	NA	NA	NA	NA	NA	NA	NA	NA	NA	NA	NA	NA	NA	NA	NA	-5.52571	NA	NA	NA	NA	NA	NA	NA	NA	NA	NA	NA	NA	1
O75844	ZMPSTE24	O75844	CAAX prenyl protease 1 homolog OS=Homo sapiens OX=9606 GN=ZMPSTE24 PE=1 SV=2	Homo sapiens	0	150.572	38	19	326	19	475	54.8	7.49	919.45	19	ZMPSTE24	736150209	8.3054e+08	9.79311e+08	936346935	1066204961	6.33008e+08	7.23381e+08	774669899	7.23186e+08	803072225	4.43402e+08	613671785	524383379	4.21407e+08	4.25596e+08	611566339	3.347	3.37204	3.12412	3.36435	3.39934	2.91269	3.04313	3.14077	3.06679	3.07615	3.0622	2.95245	2.86688	2.49389	2.61242	2.96048	4
O75865	TRAPPC6A	O75865	Trafficking protein particle complex subunit 6A OS=Homo sapiens OX=9606 GN=TRAPPC6A PE=1 SV=2	Homo sapiens	0.006	3.861	6	1	15	1	159	17.6	5.26	34.58	1	TRAPPC6A	4.94198e+06	5514722	8628458	8.119e+06	10777404	6.47897e+06	11714378	11381907	9.11154e+06	NA	4.72247e+06	4.9342e+06	5.48711e+06	6028900	3.53017e+06	NA	-3.87176	-3.86257	-3.7024	-3.48525	-3.22899	-3.69763	-2.90527	-2.948	-3.24374	NA	-3.49073	-4.00606	-3.71156	-3.63329	-4.30118	NA	4
O75874	IDH1	O75874	Isocitrate dehydrogenase [NADP] cytoplasmic OS=Homo sapiens OX=9606 GN=IDH1 PE=1 SV=2	Homo sapiens	0	253.599	75	36	676	33	414	46.6	7.01	1883.78	36	IDH1	1258626499	1746586547	2463470334	1754891467	1822250639	2449189890	2225522097	1892815645	2003408325	2315471679	1136262664	2022222126	2525255460	2882109596	2526350405	2438805658	4.12078	4.44446	4.45497	4.27061	4.17257	4.8647	4.66445	4.42965	4.53681	4.60386	4.41981	4.67285	5.13461	5.26773	5.18192	4.95608	4
O75879	GATB	O75879	Glutamyl-tRNA(Gln) amidotransferase subunit B, mitochondrial OS=Homo sapiens OX=9606 GN=GATB PE=1 SV=1	Homo sapiens	0	33.005	25	8	47	8	557	61.8	8.63	151.14	8	PET112; GATB	48609037	3.02003e+08	8.11228e+07	83327903	8.26883e+07	1.7956e+07	54188447	121910855	7.75473e+07	8.36896e+07	6.04681e+07	52345249	4.53806e+07	13716497	2.66372e+07	4.83165e+07	-0.573704	1.91256	-0.469473	-0.125824	-0.289325	-2.227	-0.695574	0.473014	-0.154431	-0.186259	0.187829	-0.59888	-0.663596	-2.44734	-1.38555	-0.701443	4
O75880	SCO1	O75880	Protein SCO1 homolog, mitochondrial OS=Homo sapiens OX=9606 GN=SCO1 PE=1 SV=1	Homo sapiens	0	81.978	59	11	186	11	301	33.8	8.88	663.33	11	SCO1	3.91109e+08	3.99058e+08	6.77879e+08	5.27295e+08	810841110	4.19556e+08	3.9671e+08	3.66485e+08	3.87581e+08	6.28694e+08	2.26469e+08	4.00956e+08	3.78748e+08	2.85292e+08	3.34485e+08	375326409	2.43457	2.31459	2.59338	2.53592	3.00434	2.31933	2.17646	2.06094	2.16692	2.72298	2.0929	2.33843	2.39749	1.93111	2.26487	2.25612	4
O75884	RBBP9	O75884	Serine hydrolase RBBP9 OS=Homo sapiens OX=9606 GN=RBBP9 PE=1 SV=2	Homo sapiens	0	22.24	35	4	18	4	186	21	6.2	32.43	4	RBBP9	8328088	1.27495e+07	2.22593e+07	1.08063e+07	27323126	31558687	2.35594e+07	18534297	1.58887e+07	3.55934e+07	2.1551e+07	2.47309e+07	6.32368e+07	7.29469e+07	6.15472e+07	3.00182e+07	-3.11887	-2.65349	-2.33517	-3.07275	-1.88688	-1.41343	-1.89725	-2.24455	-2.4415	-1.41969	-1.30059	-1.68063	-0.184906	-0.0364052	-0.177304	-1.38812	4
O75886	STAM2	O75886	Signal transducing adapter molecule 2 OS=Homo sapiens OX=9606 GN=STAM2 PE=1 SV=1	Homo sapiens	0	37.51	18	8	69	6	525	58.1	5.07	166.78	8	STAM2	17376608	2.36801e+07	40277253	2.71951e+07	4.35331e+07	30958042	3.69269e+07	3.10218e+07	3.51972e+07	2.24795e+07	1.50723e+07	2.07707e+07	2.02238e+07	39020776	21032516	1.9066e+07	-2.05778	-1.76026	-1.47961	-1.74128	-1.21489	-1.44115	-1.24888	-1.50146	-1.29404	-2.0827	-1.81645	-1.9324	-1.82962	-0.939005	-1.72637	-2.04295	4
O75907	DGAT1	O75907	Diacylglycerol O-acyltransferase 1 OS=Homo sapiens OX=9606 GN=DGAT1 PE=1 SV=2	Homo sapiens	0.018	2.654	2	1	14	1	488	55.2	9.32	6.41	1	DGAT1	1.89654e+06	3879868	2.40159e+06	4636587	818120	3.33639e+06	2.46225e+06	1.68398e+06	5987039	4.83239e+06	2.26872e+06	3.71066e+06	1.26081e+06	1.08775e+06	2.25031e+06	826810	-5.25348	-4.36985	-5.54751	-4.29349	-6.94855	-4.6551	-5.1555	-5.70479	-3.84959	-4.30049	-4.5484	-4.41719	-5.83324	-6.10383	-4.9508	-6.57025	4
O75909	CCNK	O75909	Cyclin-K OS=Homo sapiens OX=9606 GN=CCNK PE=1 SV=2	Homo sapiens	0	43.838	23	9	64	9	580	64.2	8.41	114.93	9	CCNK	8.27915e+07	9.05971e+07	1.61934e+08	1.09253e+08	1.48554e+08	1.04247e+08	8.94507e+07	75445903	92737037	1.30231e+08	2.69444e+07	1.20789e+08	5.36363e+07	35587437	75469909	5.44241e+07	0.194556	0.175528	0.527757	0.264976	0.555905	0.310468	0.0275364	-0.219296	0.103639	0.451701	-0.978361	0.60748	-0.422456	-1.07189	0.116906	-0.529713	4
O75911	DHRS3	O75911	Short-chain dehydrogenase/reductase 3 OS=Homo sapiens OX=9606 GN=DHRS3 PE=1 SV=2	Homo sapiens	0	9.943	13	3	19	3	302	33.5	8.84	46.61	3	DHRS3	30975686	43404674	56670586	19090656	34281104	10105816	3.36802e+07	14629151	12927582	2.42368e+07	7.93926e+06	11504445	7610532	12851745	7.23035e+06	8010883	-1.22379	-0.886082	-0.986973	-2.25176	-1.55959	-3.05628	-1.38165	-2.5859	-2.73905	-1.97411	-2.74127	-2.78475	-3.2396	-2.54129	-3.26686	-3.29392	4
O75914	PAK3	O75914	Serine/threonine-protein kinase PAK 3 OS=Homo sapiens OX=9606 GN=PAK3 PE=1 SV=2	Homo sapiens	0	18.611	8	4	37	2	559	62.3	5.45	65.08	4	PAK3	NA	6052002	NA	4119886	NA	NA	13778154	6.76282e+06	10690256	5628333	NA	16586208	NA	NA	NA	10142480	NA	-3.72845	NA	-4.46395	NA	NA	-2.67117	-3.69905	-3.01321	-4.08052	NA	-2.25696	NA	NA	NA	-2.95354	2
O75915	ARL6IP5	O75915	PRA1 family protein 3 OS=Homo sapiens OX=9606 GN=ARL6IP5 PE=1 SV=1	Homo sapiens	0	50.435	32	9	241	9	188	21.6	9.77	736.41	9	ARL6IP5	6.5406e+08	8.20351e+08	1026998016	8.12394e+08	9.64718e+08	4.3795e+08	611972056	6.35717e+08	6.52456e+08	7.36101e+08	5.25816e+08	6.21038e+08	3.91182e+08	346205730	3.79912e+08	5.00195e+08	3.17643	3.35424	3.19272	3.15949	3.25503	2.38123	2.80184	2.85557	2.91831	2.95053	3.30814	2.96967	2.44409	2.2103	2.4486	2.67047	4
O75923	DYSF	O75923	Dysferlin OS=Homo sapiens OX=9606 GN=DYSF PE=1 SV=1	Homo sapiens	0.001	7.405	1	2	63	2	2080	237.1	5.64	124.65	2	DYSF	310140892	332658554	422398176	388607212	411015458	3.03752e+08	344660633	3.25009e+08	285706241	286693811	175433223	3.05668e+08	2.03169e+08	193813938	201790583	218408044	2.09993	2.05204	1.91096	2.09562	2.02412	1.85336	1.97355	1.88766	1.72696	1.59014	1.72451	1.94695	1.49893	1.37335	1.53579	1.475	4
O75925	PIAS1	O75925	E3 SUMO-protein ligase PIAS1 OS=Homo sapiens OX=9606 GN=PIAS1 PE=1 SV=2	Homo sapiens	0	19.882	8	3	29	2	651	71.8	7.3	111.67	3	PIAS1	7154510	6825580	14885272	15396734	14105054	4.72843e+06	9434540	8799024	9414586	6842694	5.8286e+06	4.09846e+06	2.78492e+06	3.9895e+06	2.22586e+06	2.65836e+06	-3.338	-3.55491	-2.91569	-2.562	-2.84079	-4.15203	-3.21753	-3.31933	-3.19653	-3.79867	-3.18712	-4.27379	-4.68997	-4.22897	-4.96656	-4.88534	4
O75928	PIAS2	O75928	E3 SUMO-protein ligase PIAS2 OS=Homo sapiens OX=9606 GN=PIAS2 PE=1 SV=3	Homo sapiens	0	9.77	4	2	14	1	621	68.2	7.52	43.57	2	PIAS2	1.23536e+06	2495838	4.51873e+06	2.13003e+06	2.08852e+06	NA	1.50371e+06	1.99948e+06	NA	NA	NA	NA	NA	NA	NA	NA	-5.87192	-5.00634	-4.63559	-5.41568	-5.59645	NA	-5.86696	-5.45704	NA	NA	NA	NA	NA	NA	NA	NA	4
O75934	BCAS2	O75934	Pre-mRNA-splicing factor SPF27 OS=Homo sapiens OX=9606 GN=BCAS2 PE=1 SV=1	Homo sapiens	0	76.038	65	12	159	12	225	26.1	5.66	465.31	12	BCAS2	1.97111e+08	243677313	4.5339e+08	2.07542e+08	4.85575e+08	2.06307e+08	2.34126e+08	2.24798e+08	275833613	4.22829e+08	1.27717e+08	232221065	1.84574e+08	9.64491e+07	1.49622e+08	197048089	1.44602	1.60297	2.01311	1.19071	2.26462	1.29525	1.41566	1.35581	1.67622	2.1507	1.26653	1.55048	1.36045	0.366515	1.10425	1.32652	4
O75935	DCTN3	O75935	Dynactin subunit 3 OS=Homo sapiens OX=9606 GN=DCTN3 PE=1 SV=1	Homo sapiens	0	22.234	35	6	66	6	186	21.1	5.47	137.69	6	DCTN3	140017028	1.05385e+08	1.92253e+08	1.39218e+08	2.24224e+08	204923921	263885729	180954613	187920233	1.91168e+08	115345036	118713906	150436149	134098516	127496888	201000950	0.952606	0.393658	0.775357	0.614646	1.14986	1.28555	1.58829	1.04281	1.12255	1.00546	1.11954	0.58247	1.06541	0.841975	0.873396	1.35518	4
O75937	DNAJC8	O75937	DnaJ homolog subfamily C member 8 OS=Homo sapiens OX=9606 GN=DNAJC8 PE=1 SV=2	Homo sapiens	0	83.819	50	12	152	12	253	29.8	9.06	501.57	12	DNAJC8	6.07817e+08	5.34507e+08	812821216	618783962	5.59192e+08	5.71937e+08	616786338	5.94812e+08	512946898	5.35818e+08	3.27837e+08	5.19592e+08	406288852	4.41956e+08	391689333	407539510	3.07064	2.7362	2.85529	2.76674	2.46827	2.76632	2.81315	2.75962	2.57123	2.49237	2.62656	2.71236	2.49876	2.56258	2.49264	2.37491	4
O75940	SMNDC1	O75940	Survival of motor neuron-related-splicing factor 30 OS=Homo sapiens OX=9606 GN=SMNDC1 PE=1 SV=1	Homo sapiens	0	43.921	46	7	83	7	238	26.7	7.24	275.64	7	SMNDC1	139554482	170289511	234873608	2.09527e+08	2.16366e+08	1.52349e+08	2.55296e+08	170372381	172493834	1.63363e+08	183033330	1.84209e+08	8.54576e+07	102445036	9.49128e+07	122529258	0.947826	1.08598	1.06424	1.20444	1.0984	0.857838	1.54054	0.955884	0.998969	0.778701	1.78569	1.21633	0.249544	0.453525	0.447606	0.641097	4
O75947	ATP5PD	O75947	ATP synthase subunit d, mitochondrial OS=Homo sapiens OX=9606 GN=ATP5PD PE=1 SV=3	Homo sapiens	0	106.728	77	14	452	14	161	18.5	5.3	1215.95	14	ATP5H	2443696659	2245891913	3569666152	3310456938	3480948434	2175309717	2713737364	2942438268	2234208659	2683468899	1339221305	1946081124	1965553790	2344414343	2291609357	2270737649	5.078	4.80721	4.99007	5.18626	5.10633	4.69361	4.95058	5.06613	4.69412	4.81665	4.65691	4.61748	4.77312	4.96983	5.04122	4.85306	4
O75955	FLOT1	O75955	Flotillin-1 OS=Homo sapiens OX=9606 GN=FLOT1 PE=1 SV=3	Homo sapiens	0	227.292	75	31	405	31	427	47.3	7.49	1539.46	31	FLOT1	6.52904e+08	9.08555e+08	1045553940	937608090	9.17201e+08	6.86205e+08	6.38562e+08	7.44118e+08	5.63183e+08	668789888	3.63397e+08	5.45043e+08	3.07271e+08	3.11473e+08	328623645	2.86819e+08	3.17388	3.50157	3.21855	3.36629	3.18216	3.0291	2.8632	3.08272	2.70603	2.81218	2.77513	2.78136	2.09577	2.05778	2.23937	1.86812	4
O75956	CDK2AP2	O75956	Cyclin-dependent kinase 2-associated protein 2 OS=Homo sapiens OX=9606 GN=CDK2AP2 PE=1 SV=1	Homo sapiens	0.002	5.687	14	2	16	2	126	13.1	9.48	25.78	2	CDK2AP2	182658424	125545474	142004197	94601796	373506732	243912524	279831872	345476220	83464292	195487936	134443854	159527880	152535896	146817268	141936578	207191984	1.33615	0.646198	0.338287	0.0572359	1.88606	1.53683	1.67294	1.97577	-0.0483411	1.0377	1.34059	1.00879	1.0854	0.972705	1.02818	1.39894	4
O75962	TRIO	O75962	Triple functional domain protein OS=Homo sapiens OX=9606 GN=TRIO PE=1 SV=2	Homo sapiens	0	66.377	7	15	48	15	3097	346.7	6.37	138.09	15	TRIO	5.23944e+07	4.18324e+07	1.45304e+08	1.76198e+08	1.2421e+08	1.32115e+08	232778611	1.62094e+08	1.22011e+08	1.0091e+08	4.49258e+07	8.99944e+07	1.08425e+08	32362060	1.34219e+08	1.55648e+08	-0.465514	-0.939312	0.371427	0.954496	0.297695	0.652258	1.40733	0.884014	0.499429	0.0837009	-0.240801	0.18289	0.592954	-1.20895	0.947516	0.986257	4
O75964	ATP5MG	O75964	ATP synthase subunit g, mitochondrial OS=Homo sapiens OX=9606 GN=ATP5MG PE=1 SV=3	Homo sapiens	0	40.326	77	7	202	7	103	11.4	9.64	557.89	7	ATP5L	9.13799e+08	1346360672	1733875679	1357751880	1477672571	8.49404e+08	1174213549	969086471	1141692705	1070619130	6.16457e+08	8.87161e+08	724820667	5.98449e+08	7.46471e+08	1003458310	3.65888	4.06899	3.94828	3.90045	3.87018	3.33692	3.742	3.46381	3.72553	3.491	3.53758	3.48418	3.33388	2.9999	3.42302	3.67488	4
O75970	MPDZ	O75970	Multiple PDZ domain protein OS=Homo sapiens OX=9606 GN=MPDZ PE=1 SV=2	Homo sapiens	0	26.282	5	8	33	7	2070	221.5	5.06	76.18	8	MPDZ	28568086	43929567	29158563	26745208	74790061	2.01541e+07	79127765	5.4432e+07	4.23799e+07	37938103	3.32335e+07	56648074	39719706	35439684	35341164	41565870	-1.34052	-0.868742	-1.94565	-1.76534	-0.434165	-2.06039	-0.149374	-0.690286	-1.02612	-1.32766	-0.675711	-0.48492	-0.855816	-1.07789	-0.977644	-0.918553	4
O75976	CPD	O75976	Carboxypeptidase D OS=Homo sapiens OX=9606 GN=CPD PE=1 SV=2	Homo sapiens	0	120.931	27	26	197	26	1380	152.8	6.05	517.62	26	CPD	2.19763e+08	2.87845e+08	3.86926e+08	4.21986e+08	433397391	1.90237e+08	2.49926e+08	3.44997e+08	2.3807e+08	308526980	1.69383e+08	267626171	6.73877e+07	8.11522e+07	8.98007e+07	1.08599e+08	1.60296	1.84329	1.78441	2.2145	2.10062	1.17826	1.50987	1.97377	1.46381	1.69602	1.67387	1.7552	-0.093186	0.117385	0.367726	0.466977	4
O76003	GLRX3	O76003	Glutaredoxin-3 OS=Homo sapiens OX=9606 GN=GLRX3 PE=1 SV=2	Homo sapiens	0	167.478	67	22	355	22	335	37.4	5.39	1225.95	22	GLRX3	4.71888e+08	4.89707e+08	8.66588e+08	964689332	6.72285e+08	1010449910	1206838575	8.43652e+08	1238278011	8.95131e+08	8.56535e+08	1337642998	1030425858	1197307916	1235578951	1096191089	2.70545	2.60991	2.9477	3.40737	2.734	3.58739	3.78154	3.26383	3.84269	3.23272	4.0121	4.07661	3.84142	4.0004	4.15005	3.8024	4
O76011	KRT34	O76011	Keratin, type I cuticular Ha4 OS=Homo sapiens OX=9606 GN=KRT34 PE=1 SV=2	Homo sapiens	0.057	1.924	2	1	2	1	436	49.4	5.06	0	1	KRT34; LOC100653049	15212739	NA	39366648	NA	30258116	15341911	8828850	14149486	18586824	NA	2.7159e+06	NA	10540360	8825025	11821290	6.42457e+06	-2.24964	NA	-1.5126	NA	-1.73968	-2.45399	-3.31326	-2.63399	-2.21522	NA	-4.28884	NA	-2.76975	-3.08358	-2.55761	-3.61228	2
O76021	RSL1D1	O76021	Ribosomal L1 domain-containing protein 1 OS=Homo sapiens OX=9606 GN=RSL1D1 PE=1 SV=3	Homo sapiens	0	371.666	67	46	1374	46	490	54.9	10.13	4225.66	46	RSL1D1	6392478709	7603484014	10435075104	7977230204	11365957568	6153344802	6108935756	7381336044	8045973730	8848648289	4414367226	6649219841	4641690194	4211676337	3875280748	4443546131	6.46531	6.56658	6.53765	6.45512	6.8135	6.19376	6.12122	6.39299	6.54262	6.53801	6.37772	6.3901	6.01283	5.815	5.79916	5.82161	4
O76024	WFS1	O76024	Wolframin OS=Homo sapiens OX=9606 GN=WFS1 PE=1 SV=2	Homo sapiens	0	17.378	11	6	9	6	890	100.2	8.05	10.54	6	WFS1	7.30595e+06	19915774	7.77779e+06	3.9267e+06	525263	8.1249e+06	NA	5.56418e+06	11108617	22577927	10982102	13696674	1.01258e+07	12278379	NA	6875310	-3.30778	-2.01002	-3.85214	-4.53323	-7.58782	-3.37104	NA	-3.9805	-2.95782	-2.07639	-2.27319	-2.53312	-2.82763	-2.60713	NA	-3.51446	4
O76031	CLPX	O76031	ATP-dependent Clp protease ATP-binding subunit clpX-like, mitochondrial OS=Homo sapiens OX=9606 GN=CLPX PE=1 SV=2	Homo sapiens	0	206.005	62	32	334	32	633	69.2	7.58	1154.88	32	CLPX	6.61907e+08	7.95005e+08	1078915805	8.5067e+08	9.66836e+08	535320250	6.60023e+08	7.28305e+08	5.71503e+08	609550020	318746256	4.72242e+08	1.55435e+08	1.15047e+08	128663846	2.66984e+08	3.19363	3.30896	3.26387	3.2259	3.2582	2.67087	2.91089	3.05173	2.72719	2.67837	2.58599	2.57451	1.11257	0.620905	0.886536	1.76473	4
O76054	SEC14L2	O76054	SEC14-like protein 2 OS=Homo sapiens OX=9606 GN=SEC14L2 PE=1 SV=1	Homo sapiens	0.004	4.583	4	1	13	1	403	46.1	7.84	23.16	1	SEC14L2	NA	NA	690376	649272	420496	393537	1.52881e+06	NA	435118	NA	NA	469906	467130	NA	697807	669373	NA	NA	-7.34605	-7.12966	-7.90877	-7.73882	-5.84307	NA	-7.63195	NA	NA	-7.39843	-7.26571	NA	-6.64002	-6.875	2
O76070	SNCG	O76070	Gamma-synuclein OS=Homo sapiens OX=9606 GN=SNCG PE=1 SV=2	Homo sapiens	0.047	2.028	7	1	4	1	127	13.3	4.86	6.99	1	SNCG	37701396	24921114	50690476	23151726	70903340	NA	30307672	35268840	NA	35258836	8441033	37681532	8.11618e+06	45782233	10234613	30649642	-0.940314	-1.68656	-1.14786	-1.9735	-0.511155	NA	-1.53387	-1.31635	NA	-1.43332	-2.65285	-1.07309	-3.1468	-0.708465	-2.76554	-1.35808	4
O76071	CIAO1	O76071	Probable cytosolic iron-sulfur protein assembly protein CIAO1 OS=Homo sapiens OX=9606 GN=CIAO1 PE=1 SV=1	Homo sapiens	0	68.408	50	12	123	12	339	37.8	4.97	429.46	12	CIAO1	1.00909e+08	72136105	1.26174e+08	1.41066e+08	160961146	1.43545e+08	2.2097e+08	1.79129e+08	192308952	1.3598e+08	5.27156e+07	1.11793e+08	1.38232e+08	1.64737e+08	1.35036e+08	1.42519e+08	0.480056	-0.153212	0.167767	0.633666	0.671635	0.771968	1.33223	1.02818	1.15585	0.514021	-0.0101106	0.49581	0.943354	1.13884	0.956276	0.859127	4
O76075	DFFB	O76075	DNA fragmentation factor subunit beta OS=Homo sapiens OX=9606 GN=DFFB PE=1 SV=1	Homo sapiens	0	11.681	12	3	23	3	338	39.1	9	12.79	3	DFFB	580422	1.51602e+06	4.95472e+06	3.7186e+06	6.96066e+06	1.01089e+06	1.03968e+07	1.9917e+06	4.51763e+06	2.55733e+06	676280	5.50392e+06	4.51835e+06	4.21947e+06	410654	NA	-6.96168	-5.72557	-4.5027	-4.61179	-3.85971	-6.37777	-3.07742	-5.46267	-4.25587	-5.21859	-6.29458	-3.84841	-3.9918	-4.14812	-7.40493	NA	4
O76094	SRP72	O76094	Signal recognition particle subunit SRP72 OS=Homo sapiens OX=9606 GN=SRP72 PE=1 SV=3	Homo sapiens	0	240.752	61	38	640	38	671	74.6	9.26	2044.47	38	SRP72	8.39618e+08	7.9601e+08	1188354139	1165085373	1551022051	1338057462	1631811791	1314284067	1350675709	1302916622	8.71373e+08	1162288442	1207361022	963054696	1118699753	1411012249	3.53674	3.31078	3.40325	3.67967	3.94007	3.99253	4.21678	3.90339	3.96803	3.7743	4.03688	3.87388	4.07004	3.68629	4.00669	4.16663	4
O76095	JTB	O76095	Protein JTB OS=Homo sapiens OX=9606 GN=JTB PE=1 SV=1	Homo sapiens	0.004	4.23	9	1	17	1	146	16.3	8.28	30.35	1	JTB	NA	12366211	28139654	NA	24726086	10960264	8850067	NA	8679007	NA	3.25289e+06	11789288	4300176	4.04197e+06	3889526	4084586	NA	-2.69753	-1.99697	NA	-2.03097	-2.93918	-3.30979	NA	-3.3139	NA	-4.02855	-2.74947	-4.06321	-4.21012	-4.16133	-4.26569	2
O94760	DDAH1	O94760	N(G),N(G)-dimethylarginine dimethylaminohydrolase 1 OS=Homo sapiens OX=9606 GN=DDAH1 PE=1 SV=3	Homo sapiens	0.041	2.13	3	1	1	1	285	31.1	5.81	0	1	DDAH1	3.78915e+06	6552327	5627731	8679361	6.90887e+06	11625799	12301837	6.38286e+06	5049086	NA	7.73602e+06	5453015	NA	5.67176e+06	10294107	6912047	-4.25498	-3.61385	-4.31895	-3.38896	-3.87048	-2.85413	-2.83468	-3.78247	-4.09541	NA	-2.77868	-3.86182	NA	-3.72139	-2.75717	-3.50677	4
O94761	RECQL4	O94761	ATP-dependent DNA helicase Q4 OS=Homo sapiens OX=9606 GN=RECQL4 PE=1 SV=2	Homo sapiens	0	19.459	6	4	20	4	1208	133	8.09	56.98	4		8.58689e+06	9.56808e+06	20280235	1.11252e+07	15216567	NA	5888379	7.82394e+06	4395964	4.80785e+06	1.61627e+06	5255495	NA	NA	NA	NA	-3.07472	-3.06763	-2.4695	-3.03079	-2.73136	NA	-3.89761	-3.48878	-4.29525	-4.30784	-5.0376	-3.91504	NA	NA	NA	NA	4
O94762	RECQL5	O94762	ATP-dependent DNA helicase Q5 OS=Homo sapiens OX=9606 GN=RECQL5 PE=1 SV=2	Homo sapiens	0.001	6.773	2	2	14	2	991	108.8	8.56	12.23	2	RECQL5	1.96759e+06	3.39833e+06	2.76242e+06	2.88052e+06	1.99838e+06	2.83319e+06	2.7129e+06	1.69376e+06	3.24341e+06	2.98661e+06	1.21481e+06	3.24218e+06	1.37858e+06	1.28762e+06	1.45871e+06	937588	-5.20042	-4.56104	-5.34557	-4.98022	-5.6601	-4.89096	-5.01565	-5.69645	-4.73392	-4.99472	-5.44954	-4.61191	-5.70442	-5.86047	-5.57623	-6.38886	4
O94763	URI1	O94763	Unconventional prefoldin RPB5 interactor 1 OS=Homo sapiens OX=9606 GN=URI1 PE=1 SV=3	Homo sapiens	0	73.364	30	12	87	12	535	59.8	5.05	275.74	12	URI1	8.00424e+07	7.6569e+07	1.21783e+08	1.24125e+08	1.82485e+08	1.11835e+08	1.56957e+08	1.46845e+08	1.20607e+08	7.01954e+07	6.86984e+07	1.10752e+08	8.73715e+07	1.27676e+08	9.92744e+07	123310180	0.145836	-0.0671723	0.116667	0.449086	0.852695	0.411838	0.838736	0.741484	0.482739	-0.439929	0.371929	0.48232	0.281494	0.771165	0.512426	0.650267	4
O94766	B3GAT3	O94766	Galactosylgalactosylxylosylprotein 3-beta-glucuronosyltransferase 3 OS=Homo sapiens OX=9606 GN=B3GAT3 PE=1 SV=2	Homo sapiens	0	16.963	29	7	41	7	335	37.1	8.27	50.27	7	B3GAT3	4.19614e+07	3.66251e+07	61851998	80269759	4.5131e+07	4.02466e+07	8.80932e+07	4.85732e+07	4.24195e+07	2.90738e+07	2.51023e+07	28123158	9.78446e+06	3.83904e+07	1.81543e+07	28305951	-0.785864	-1.1311	-0.860753	-0.179774	-1.16288	-1.0626	0.00547638	-0.854576	-1.02477	-1.71158	-1.08053	-1.49518	-2.87711	-0.962505	-1.93868	-1.47285	4
O94776	MTA2	O94776	Metastasis-associated protein MTA2 OS=Homo sapiens OX=9606 GN=MTA2 PE=1 SV=1	Homo sapiens	0	142.465	45	33	275	24	668	75	9.66	567.18	33	MTA2	550514498	6.17619e+08	7.78412e+08	6.62643e+08	7.93709e+08	3.76581e+08	5.82119e+08	4.95848e+08	4.88856e+08	498928692	3.93586e+08	479145167	3.101e+08	2.85202e+08	3.37702e+08	233536603	2.92779	2.94471	2.79289	2.86554	2.97354	2.16343	2.72969	2.49708	2.50183	2.38946	2.89026	2.59545	2.10899	1.93066	2.27869	1.57162	4
O94804	STK10	O94804	Serine/threonine-protein kinase 10 OS=Homo sapiens OX=9606 GN=STK10 PE=1 SV=1	Homo sapiens	0	21.061	6	5	20	4	968	112.1	6.95	36.85	5	STK10	1.17315e+07	15693671	20036024	15113361	1.48711e+07	9.74652e+06	1.97607e+07	27109271	11461984	11037955	9614648	9474001	11640950	12005687	8909209	13375870	-2.62454	-2.35375	-2.48698	-2.5888	-2.76449	-3.1085	-2.15092	-1.69596	-2.91265	-3.10883	-2.46504	-3.0649	-2.62646	-2.63954	-2.96562	-2.55432	4
O94805	ACTL6B	O94805	Actin-like protein 6B OS=Homo sapiens OX=9606 GN=ACTL6B PE=1 SV=1	Homo sapiens	0	14.734	8	4	18	4	426	46.8	5.71	28.33	4	ACTL6B	92155047	100879290	106496640	83488556	36755964	101526974	69549630	87287094	89785972	70499780	5.22561e+07	112548624	73447950	69619486	55191734	72750332	0.349136	0.330618	-0.0768426	-0.123044	-1.45902	0.272328	-0.335514	-0.00896594	0.0569889	-0.433679	-0.0227406	0.50553	0.031054	-0.103755	-0.334544	-0.111003	4
O94808	GFPT2	O94808	Glutamine--fructose-6-phosphate aminotransferase [isomerizing] 2 OS=Homo sapiens OX=9606 GN=GFPT2 PE=1 SV=3	Homo sapiens	0	94.288	36	17	152	12	682	76.9	7.37	442.15	17	GFPT2	1.00217e+06	1.26911e+07	1.51017e+07	1.58696e+07	1.22381e+07	2.64688e+07	3.5886e+07	2.98168e+07	4.71709e+07	10443205	5.32903e+06	2.39016e+07	16424070	1.63116e+07	9.2644e+06	1.68077e+07	-6.17373	-2.66011	-2.89486	-2.51836	-3.04562	-1.66717	-1.29013	-1.55862	-0.871611	-3.18874	-3.3164	-1.72984	-2.12986	-2.19735	-2.90922	-2.22483	4
O94818	NOL4	O94818	Nucleolar protein 4 OS=Homo sapiens OX=9606 GN=NOL4 PE=1 SV=2	Homo sapiens	0.061	1.881	2	1	2	1	638	71.3	5.62	0	1	NOL4	3.45386e+06	3852286	3949094	4711943	3517131	1.08263e+06	3.88492e+06	3.01932e+06	2.42427e+06	1.70357e+06	1.71245e+06	2.4268e+06	NA	993001	NA	3.19579e+06	-4.38864	-4.38015	-4.82998	-4.27023	-4.84453	-6.27885	-4.4976	-4.86245	-5.15388	-5.80467	-4.95421	-5.02982	NA	-6.23531	NA	-4.61971	4
O94822	LTN1	O94822	E3 ubiquitin-protein ligase listerin OS=Homo sapiens OX=9606 GN=LTN1 PE=1 SV=6	Homo sapiens	0	66.734	9	13	106	13	1766	200.4	6.25	256.87	13	LTN1	4.19567e+07	2.87528e+07	9.73686e+07	76100885	8.94658e+07	9.06818e+07	8.77661e+07	8.26513e+07	5.6762e+07	6.6689e+07	2.77532e+07	3.87413e+07	4.98335e+07	6.18877e+07	5.62774e+07	3.98567e+07	-0.786024	-1.48023	-0.206123	-0.256714	-0.175675	0.109348	0.000106377	-0.0877059	-0.604581	-0.513849	-0.935691	-1.03307	-0.528556	-0.273595	-0.306444	-0.979133	4
O94826	TOMM70	O94826	Mitochondrial import receptor subunit TOM70 OS=Homo sapiens OX=9606 GN=TOMM70 PE=1 SV=1	Homo sapiens	0	261.068	60	35	639	35	608	67.4	7.12	2177.73	35	TOMM70A; TOMM70	1653287056	2329522365	2356577216	2155837319	2572787072	1479691513	1883618787	1532446123	1726628335	1784592139	1062756696	1540221980	1289598676	1082409276	1266265087	1351685276	4.51427	4.85996	4.39098	4.56748	4.67018	4.13769	4.42381	4.12495	4.32231	4.22815	4.32332	4.28005	4.16511	3.85485	4.18544	4.10466	4
O94829	IPO13	O94829	Importin-13 OS=Homo sapiens OX=9606 GN=IPO13 PE=1 SV=3	Homo sapiens	0	14.627	3	2	29	2	963	108.1	5.3	55.15	2	IPO13	NA	292257	3196713	2346365	3518076	2.3624e+06	6.69643e+06	5.10929e+06	5.60883e+06	1970144	1.19101e+06	2.56928e+06	2.7797e+06	2.16356e+06	3.19035e+06	2.48179e+06	NA	-8.10055	-5.13491	-5.27612	-4.84414	-5.15314	-3.71209	-4.10355	-3.94373	-5.59493	-5.47809	-4.94751	-4.69267	-5.11177	-4.44721	-4.9845	3
O94830	DDHD2	O94830	Phospholipase DDHD2 OS=Homo sapiens OX=9606 GN=DDHD2 PE=1 SV=2	Homo sapiens	0.012	2.952	1	1	3	1	711	81	5.39	3.83	1	DDHD2	NA	NA	NA	NA	NA	NA	NA	NA	NA	NA	3.81671e+06	NA	NA	5.7733e+06	NA	NA	NA	NA	NA	NA	NA	NA	NA	NA	NA	NA	-3.79794	NA	NA	-3.69579	NA	NA	0
O94832	MYO1D	O94832	Unconventional myosin-Id OS=Homo sapiens OX=9606 GN=MYO1D PE=1 SV=2	Homo sapiens	0	43.456	12	9	54	8	1006	116.1	9.39	101.6	9	MYO1D	4285220	7.96401e+06	12243976	1.29002e+07	28203671	6.51762e+06	2.05272e+07	1.85063e+07	11767756	1.28859e+07	6.44165e+06	7.74449e+06	6768536	8.46218e+06	9.05659e+06	1.28689e+07	-4.07748	-3.33237	-3.1975	-2.81722	-1.84112	-3.68905	-2.09601	-2.24672	-2.87466	-2.88551	-3.04284	-3.3557	-3.40876	-3.14415	-2.94195	-2.61007	4
O94842	TOX4	O94842	TOX high mobility group box family member 4 OS=Homo sapiens OX=9606 GN=TOX4 PE=1 SV=1	Homo sapiens	0	21.379	11	5	27	5	621	66.2	5.06	70.56	5	TOX4	40474664	33517133	35412344	25433582	51890004	45344292	18179440	63180452	3.41661e+07	11418028	7.51102e+06	25299067	33268088	NA	1.51155e+07	11636339	-0.837904	-1.25903	-1.66532	-1.83789	-0.961555	-0.890542	-2.27125	-0.475266	-1.33694	-3.05999	-2.82126	-1.64786	-1.11153	NA	-2.20297	-2.75532	4
O94851	MICAL2	O94851	[F-actin]-monooxygenase MICAL2 OS=Homo sapiens OX=9606 GN=MICAL2 PE=1 SV=1	Homo sapiens	0	36.202	9	8	32	6	1124	126.6	8.65	57.19	8	MICAL2	5300873	1.82701e+07	17905450	17174406	20288878	3.87559e+06	676515	19385081	4.22694e+06	11353303	NA	6.86846e+06	NA	NA	371657	2.58847e+06	-3.77062	-2.13445	-2.64917	-2.40436	-2.31631	-4.43898	-7.01929	-2.1798	-4.35182	-3.06819	NA	-3.52889	NA	NA	-7.54888	-4.92378	4
O94855	SEC24D	O94855	Protein transport protein Sec24D OS=Homo sapiens OX=9606 GN=SEC24D PE=1 SV=2	Homo sapiens	0	31.089	7	7	54	5	1032	112.9	7.25	122.68	7	SEC24D	2.4985e+07	6.0478e+07	72863003	46405764	56713174	76128827	4.24427e+07	49451948	3.89693e+07	58074675	33647640	34937314	28303089	69029220	3.98366e+07	33846471	-1.53386	-0.407522	-0.624393	-0.970324	-0.833325	-0.143022	-1.04804	-0.828716	-1.14716	-0.713389	-0.657841	-1.18217	-1.34471	-0.116045	-0.804904	-1.21495	4
O94864	SUPT7L	O94864	STAGA complex 65 subunit gamma OS=Homo sapiens OX=9606 GN=SUPT7L PE=1 SV=1	Homo sapiens	0	10.708	9	2	17	2	414	46.2	5.12	50.38	2	SUPT7L	8447954	17459464	2.01974e+07	NA	33972514	6.66817e+06	11381928	11076829	10127911	29186916	4290794	1.26793e+07	NA	4.24758e+06	2944224	NA	-3.09825	-2.19992	-2.47541	NA	-1.57264	-3.6561	-2.94681	-2.9872	-3.09117	-1.70598	-3.62903	-2.64447	NA	-4.13854	-4.56303	NA	3
O94874	UFL1	O94874	E3 UFM1-protein ligase 1 OS=Homo sapiens OX=9606 GN=UFL1 PE=1 SV=2	Homo sapiens	0	146.48	45	26	231	26	794	89.5	6.79	699.84	26	UFL1	3.10819e+08	302429658	4.44625e+08	3.34312e+08	3.23794e+08	2.84206e+08	1.95105e+08	286285786	2.48325e+08	2.5734e+08	1.16608e+08	1.78439e+08	163343152	1.30571e+08	1.27788e+08	1.82174e+08	2.10308	1.91459	1.98494	1.8785	1.68	1.7574	1.15262	1.70464	1.52466	1.4343	1.13526	1.17041	1.18416	0.803515	0.876676	1.21329	4
O94876	TMCC1	O94876	Transmembrane and coiled-coil domains protein 1 OS=Homo sapiens OX=9606 GN=TMCC1 PE=1 SV=3	Homo sapiens	0.088	1.625	1	1	1	1	653	72	6.55	0	1	TMCC1	NA	NA	NA	9746053	10083208	13020969	NA	NA	7.66762e+06	14949779	11127946	11174033	6.61776e+06	10151838	9213732	7424837	NA	NA	NA	-3.22173	-3.32505	-2.69063	NA	NA	-3.49265	-2.67118	-2.25416	-2.82679	-3.44126	-2.88151	-2.91714	-3.40352	1
O94880	PHF14	O94880	PHD finger protein 14 OS=Homo sapiens OX=9606 GN=PHF14 PE=1 SV=2	Homo sapiens	0	57.071	18	12	81	12	888	100	5.33	263.87	12	PHF14	8.63996e+07	6.09242e+07	1.81834e+08	8.62382e+07	1.69321e+08	9.27105e+07	54581474	8.87489e+07	7.18258e+07	1.36946e+08	2.27875e+07	7.97466e+07	4.90031e+07	3.59871e+07	36859803	3.86273e+07	0.256096	-0.396922	0.694977	-0.0763041	0.744685	0.141268	-0.685144	0.0149941	-0.265001	0.524241	-1.2201	0.00848026	-0.552796	-1.05577	-0.916944	-1.02433	4
O94887	FARP2	O94887	FERM, ARHGEF and pleckstrin domain-containing protein 2 OS=Homo sapiens OX=9606 GN=FARP2 PE=1 SV=3	Homo sapiens	0	17.67	8	5	15	5	1054	119.8	8.79	26.38	5	FARP2	6.02988e+06	1.33191e+07	2.53987e+07	7.77295e+06	1.38727e+07	8.66922e+06	1.15602e+07	8.54026e+06	22237971	1.7228e+07	NA	9.96734e+06	NA	NA	NA	NA	-3.58472	-2.59044	-2.14482	-3.54809	-2.86476	-3.27749	-2.92438	-3.36239	-1.95648	-2.46655	NA	-2.99166	NA	NA	NA	NA	4
O94888	UBXN7	O94888	UBX domain-containing protein 7 OS=Homo sapiens OX=9606 GN=UBXN7 PE=1 SV=2	Homo sapiens	0	33.157	17	6	42	6	489	54.8	5.16	104.92	6	UBXN7	6.44685e+06	1.79907e+07	2.34729e+07	4.5705e+07	31686490	20517217	3.76161e+07	3.04913e+07	2.53821e+07	2.37413e+07	1.63875e+07	2.51814e+07	1.8873e+07	3.26757e+07	1.45096e+07	8.84322e+06	-3.48826	-2.15668	-2.25858	-0.992274	-1.67314	-2.03463	-1.2222	-1.52634	-1.76569	-2.0039	-1.69575	-1.65458	-1.92935	-1.19503	-2.26198	-3.15131	4
O94900	TOX	O94900	Thymocyte selection-associated high mobility group box protein TOX OS=Homo sapiens OX=9606 GN=TOX PE=1 SV=3	Homo sapiens	0.004	4.602	2	1	4	1	526	57.5	7.33	10.23	1	TOX	12516888	15673881	NA	NA	28969052	18351832	13069106	40893660	16280062	11418028	7.51102e+06	NA	10500384	NA	NA	NA	-2.53105	-2.35557	NA	NA	-1.80249	-2.19554	-2.74739	-1.10287	-2.4064	-3.05999	-2.82126	NA	-2.77523	NA	NA	NA	2
O94901	SUN1	O94901	SUN domain-containing protein 1 OS=Homo sapiens OX=9606 GN=SUN1 PE=1 SV=3	Homo sapiens	0	81.373	28	15	120	15	812	90	7.08	339.94	15	SUN1	1.10788e+08	1.44416e+08	2.06501e+08	1.26942e+08	2.00984e+08	1.33161e+08	1.27961e+08	1.45782e+08	1.26217e+08	1.28037e+08	4.38882e+07	6.91725e+07	4.78281e+07	5.45993e+07	3.75581e+07	56833644	0.614796	0.848218	0.878497	0.481466	0.992005	0.663638	0.544076	0.731004	0.548329	0.427191	-0.274511	-0.19674	-0.587816	-0.454365	-0.889874	-0.467213	4
O94903	PLPBP	O94903	Pyridoxal phosphate homeostasis protein OS=Homo sapiens OX=9606 GN=PLPBP PE=1 SV=1	Homo sapiens	0	29.608	31	7	81	7	275	30.3	7.5	212.62	7	PROSC; PLPBP	78164494	5.34433e+07	1.05813e+08	9.43276e+07	9.89432e+07	91293975	9.97238e+07	9.40309e+07	9.80197e+07	116598346	9.08936e+07	1.11252e+08	103760849	9.60441e+07	1.08662e+08	97169764	0.111586	-0.585932	-0.0861326	0.0530559	-0.0304046	0.119058	0.184376	0.0983941	0.183569	0.292171	0.775829	0.48882	0.529524	0.360445	0.642776	0.306547	4
O94905	ERLIN2	O94905	Erlin-2 OS=Homo sapiens OX=9606 GN=ERLIN2 PE=1 SV=1	Homo sapiens	0	120.723	73	22	279	17	339	37.8	5.62	800.02	22	ERLIN2	1.73369e+08	3.10033e+08	5.42263e+08	389313791	5.19481e+08	3.34213e+08	2.6988e+08	3.50946e+08	4.4516e+08	4.44053e+08	1.75476e+08	3.34613e+08	2.47328e+08	2.37632e+08	215116546	208601894	1.26085	1.95042	2.27135	2.09824	2.362	1.99123	1.62069	1.99844	2.36675	2.22136	1.72485	2.07748	1.78268	1.66741	1.62805	1.40873	4
O94906	PRPF6	O94906	Pre-mRNA-processing factor 6 OS=Homo sapiens OX=9606 GN=PRPF6 PE=1 SV=1	Homo sapiens	0	234.756	52	48	610	48	941	106.9	8.25	1751.54	48	PRPF6	1579925223	1726210322	2650919499	1794543639	2237899439	1436465035	1137421327	1664220926	1576388135	1741432253	747526409	1260521038	9.38952e+08	8.95951e+08	8.63371e+08	8.99278e+08	4.44879	4.42753	4.56078	4.30285	4.469	4.09492	3.69607	4.24396	4.19098	4.19283	3.81571	3.99093	3.70731	3.5821	3.63292	3.51674	4
O94913	PCF11	O94913	Pre-mRNA cleavage complex 2 protein Pcf11 OS=Homo sapiens OX=9606 GN=PCF11 PE=1 SV=3	Homo sapiens	0	17.546	5	6	15	6	1555	172.9	8.48	31.66	6	PCF11	43734807	41935113	39584109	78070607	6.67775e+07	38474303	62241797	67865725	4.71702e+07	40273374	3.97162e+07	3.32407e+07	4.0986e+07	17114180	3.56597e+07	47913636	-0.726144	-0.935772	-1.50465	-0.219844	-0.597645	-1.12757	-0.495674	-0.372056	-0.871631	-1.24148	-0.418621	-1.25399	-0.810536	-2.12806	-0.964704	-0.713523	4
O94915	FRYL	O94915	Protein furry homolog-like OS=Homo sapiens OX=9606 GN=FRYL PE=1 SV=2	Homo sapiens	0	40.86	5	9	52	9	3013	339.4	5.58	189.77	9	FRYL	4.71659e+06	1.12244e+07	2.8327e+07	3.87914e+06	3.40575e+07	3.16411e+07	2.37015e+07	1.808e+07	1.74375e+07	2.06895e+07	1.00254e+07	2.5959e+07	1.41304e+07	1.89565e+07	1.98806e+07	1.76624e+07	-3.93911	-2.83729	-1.9874	-4.55082	-1.56903	-1.40966	-1.88858	-2.28035	-2.30731	-2.2024	-2.40469	-1.61071	-2.34687	-1.98056	-1.80763	-2.15327	4
O94919	ENDOD1	O94919	Endonuclease domain-containing 1 protein OS=Homo sapiens OX=9606 GN=ENDOD1 PE=1 SV=2	Homo sapiens	0	16.581	9	4	28	4	500	55	5.71	94.97	4	ENDOD1	28885974	1.80432e+07	3.56127e+07	27119051	4.74969e+07	2.1075e+07	5.49533e+07	4.65392e+07	35463950	3.19884e+07	1.0596e+07	1.81648e+07	14192692	24986627	18273842	1.96303e+07	-1.32455	-2.15248	-1.65718	-1.74532	-1.08917	-1.99593	-0.675354	-0.916296	-1.28315	-1.57375	-2.32482	-2.12579	-2.34053	-1.5821	-1.92921	-2.00087	4
O94921	CDK14	O94921	Cyclin-dependent kinase 14 OS=Homo sapiens OX=9606 GN=CDK14 PE=1 SV=3	Homo sapiens	0.001	6.703	3	2	29	1	469	53	8.92	59.55	2	CDK14	122026	2.29623e+06	602010	1.91575e+06	427955	376548	382019	468160	3.71265e+06	470578	266965	2.00148e+06	2.86269e+06	NA	1.99547e+06	NA	-9.2116	-5.1266	-7.54364	-5.56864	-7.8834	-7.80248	-7.84376	-7.5516	-4.53898	-7.66072	-7.63555	-5.3078	-4.65023	NA	-5.12419	NA	4
O94923	GLCE	O94923	D-glucuronyl C5-epimerase OS=Homo sapiens OX=9606 GN=GLCE PE=1 SV=3	Homo sapiens	0	20.276	11	5	32	5	617	70.1	8.97	53.63	5	GLCE	6.78442e+07	6.08035e+07	8.86606e+07	9.09652e+07	1.16424e+08	6.70427e+07	1.14542e+08	3.69539e+07	6.46043e+07	9.75934e+07	5.66123e+07	7.16525e+07	6.21211e+07	3.94111e+07	7.2652e+07	99994392	-0.0927041	-0.399782	-0.341283	0.00068588	0.204305	-0.326382	0.384256	-1.24902	-0.417871	0.0354809	0.0927694	-0.14593	-0.210586	-0.924645	0.0620064	0.347887	4
O94925	GLS	O94925	Glutaminase kidney isoform, mitochondrial OS=Homo sapiens OX=9606 GN=GLS PE=1 SV=1	Homo sapiens	0	432.956	60	39	1172	38	669	73.4	7.77	4464.8	39	GLS	4285017540	6107704093	6818774126	6779302012	7090703377	3867803560	5197956040	4948922004	4410567342	4756248525	2663769975	4143785091	2305361539	2293754196	1998313932	2797240390	5.88823	6.25055	5.9238	6.22037	6.13278	5.52391	5.88825	5.81623	5.67532	5.64238	5.64898	5.70786	5.00318	4.93831	4.84365	5.15391	4
O94927	HAUS5	O94927	HAUS augmin-like complex subunit 5 OS=Homo sapiens OX=9606 GN=HAUS5 PE=1 SV=2	Homo sapiens	0	24.205	12	6	14	6	633	71.6	8.51	38.79	6	HAUS5	19146930	1.89903e+07	30433005	8855789	31374669	3.18133e+07	21059390	25150339	31037098	27607388	1.16007e+07	985226	2.07033e+07	24169932	1.29377e+07	1.27745e+07	-1.91781	-2.07867	-1.88394	-3.35993	-1.6874	-1.40183	-2.05909	-1.80417	-1.47551	-1.78625	-2.19413	-6.33034	-1.79581	-1.63004	-2.42741	-2.62068	4
O94952	FBXO21	O94952	F-box only protein 21 OS=Homo sapiens OX=9606 GN=FBXO21 PE=2 SV=2	Homo sapiens	0	22.143	10	4	14	4	628	72.2	6.09	41.76	4	FBXO21	5.48284e+06	9470293	2.18777e+07	1.39291e+07	16237396	36788919	27041822	2.50822e+07	13779355	29529804	4.45327e+06	2.03236e+07	6416020	1.35306e+07	8256379	NA	-3.72193	-3.08245	-2.36011	-2.70652	-2.63768	-1.19219	-1.69836	-1.80808	-2.64699	-1.68913	-3.57541	-1.96379	-3.48592	-2.46702	-3.07541	NA	4
O94966	USP19	O94966	Ubiquitin carboxyl-terminal hydrolase 19 OS=Homo sapiens OX=9606 GN=USP19 PE=1 SV=2	Homo sapiens	0	27.663	9	7	31	7	1318	145.6	6.28	72.05	7	USP19	1.11422e+07	1.43245e+07	2.61025e+07	2.36136e+07	2.53219e+07	12588061	2.91638e+07	1.99839e+07	1.4693e+07	8808247	9.26e+06	1.2875e+07	5469277	8.85998e+06	5154723	8.27144e+06	-2.69889	-2.48545	-2.10539	-1.945	-1.99662	-2.73941	-1.58937	-2.13591	-2.55437	-3.43438	-2.51926	-2.62237	-3.71625	-3.07788	-3.75503	-3.24774	4
O94973	AP2A2	O94973	AP-2 complex subunit alpha-2 OS=Homo sapiens OX=9606 GN=AP2A2 PE=1 SV=2	Homo sapiens	0	271.435	54	40	784	26	939	103.9	6.96	2584.55	40	AP2A2	5.40091e+08	6.87579e+08	9.75787e+08	847675389	1234467433	7.96804e+08	9.46229e+08	9.68283e+08	7.63033e+08	9.06621e+08	4.49703e+08	6.58246e+08	7.25259e+08	7.06227e+08	6.98552e+08	6.45652e+08	2.90021	3.09952	3.11892	3.22082	3.61074	3.24469	3.43056	3.46261	3.14417	3.25112	3.08256	3.05361	3.33475	3.23881	3.3273	3.03873	4
O94979	SEC31A	O94979	Protein transport protein Sec31A OS=Homo sapiens OX=9606 GN=SEC31A PE=1 SV=3	Homo sapiens	0	188.035	32	35	516	35	1220	132.9	6.89	1478.34	35	SEC31A	1523830263	1343477899	2054661001	1805451881	2325211166	1709300617	2374808892	1647222518	1914081674	2286537641	1706159965	2190235727	1653821178	1487390443	1479461251	1772268961	4.39664	4.0659	4.19318	4.31159	4.52421	4.3458	4.75811	4.22915	4.47101	4.58572	5.00627	4.788	4.52399	4.31339	4.40993	4.4955	4
O94986	CEP152	O94986	Centrosomal protein of 152 kDa OS=Homo sapiens OX=9606 GN=CEP152 PE=1 SV=4	Homo sapiens	0.001	6.174	1	1	8	1	1710	195.5	5.6	22.42	1	CEP152	NA	561604	152049	NA	1.14878e+06	NA	NA	882319	NA	986961	483643	NA	NA	NA	NA	NA	NA	-7.15824	-9.5289	NA	-6.45883	NA	NA	-6.6373	NA	-6.59217	-6.77826	NA	NA	NA	NA	NA	2
O94992	HEXIM1	O94992	Protein HEXIM1 OS=Homo sapiens OX=9606 GN=HEXIM1 PE=1 SV=1	Homo sapiens	0	91.822	35	16	213	15	359	40.6	4.89	566.74	16	HEXIM1	3.96237e+08	5.08083e+08	5.67953e+08	4.98926e+08	4.59106e+08	223181650	514809532	5.72822e+08	4.29243e+08	4.56335e+08	3.26965e+08	3.71473e+08	183407522	361795763	2.08546e+08	4.0669e+08	2.45337	2.66306	2.33813	2.45613	2.18375	1.40868	2.55241	2.70527	2.31422	2.26072	2.62272	2.22824	1.35131	2.27385	1.5833	2.37191	4
O95059	RPP14	O95059	Ribonuclease P protein subunit p14 OS=Homo sapiens OX=9606 GN=RPP14 PE=1 SV=3	Homo sapiens	0	18.379	29	3	39	3	124	13.7	7.75	126.12	3	RPP14	2.38095e+07	2.30455e+07	61404793	27320475	4.2975e+07	27861019	52055902	30752879	34534917	3.77128e+07	36748972	1.99484e+07	3.72989e+07	4.00684e+07	2.64954e+07	3.04252e+07	-1.60339	-1.79945	-0.871223	-1.73464	-1.23351	-1.59322	-0.753494	-1.51402	-1.32145	-1.33625	-0.530641	-1.99067	-0.946536	-0.900785	-1.39325	-1.36869	4
O95067	CCNB2	O95067	G2/mitotic-specific cyclin-B2 OS=Homo sapiens OX=9606 GN=CCNB2 PE=1 SV=1	Homo sapiens	0	16.795	12	4	18	4	398	45.3	8.9	32.65	4	CCNB2	15457024	2.85955e+07	NA	26123719	43638425	7.30881e+06	2.50761e+07	25221051	2.68603e+07	6.304e+07	2.20262e+07	24551791	16910960	7.33181e+06	NA	14863360	-2.22666	-1.48815	NA	-1.79926	-1.2114	-3.52376	-1.80724	-1.80011	-1.68403	-0.595039	-1.26913	-1.69112	-2.08771	-3.35101	NA	-2.40219	3
O95070	YIF1A	O95070	Protein YIF1A OS=Homo sapiens OX=9606 GN=YIF1A PE=1 SV=2	Homo sapiens	0	9.744	7	2	14	2	293	32	8.95	45.6	2	YIF1A	NA	1.19031e+06	NA	3.37257e+06	2994231	1.38323e+06	3.3177e+06	5586154	2.58283e+06	NA	1747597	NA	1.44047e+06	1.87773e+06	NA	3.04302e+06	NA	-6.07452	NA	-4.7527	-5.07675	-5.92535	-4.7253	-3.97482	-5.06248	NA	-4.9249	NA	-5.64107	-5.31619	NA	-4.69038	2
O95071	UBR5	O95071	E3 ubiquitin-protein ligase UBR5 OS=Homo sapiens OX=9606 GN=UBR5 PE=1 SV=2	Homo sapiens	0	219.37	20	37	244	37	2799	309.2	5.85	696.9	37	UBR5	1.46929e+08	1.5703e+08	2.91915e+08	215996918	2.45366e+08	1.27212e+08	1.80661e+08	2.09469e+08	1.68113e+08	1.55966e+08	8.00783e+07	1.08444e+08	8.74922e+07	3.56986e+07	3.27144e+07	31609657	1.02212	0.969038	1.3779	1.24832	1.27986	0.597698	1.04166	1.25392	0.961849	0.711861	0.593069	0.45194	0.283484	-1.06739	-1.08907	-1.31359	4
O95081	AGFG2	O95081	Arf-GAP domain and FG repeat-containing protein 2 OS=Homo sapiens OX=9606 GN=AGFG2 PE=1 SV=2	Homo sapiens	0.001	7.09	5	3	8	2	481	48.9	9.11	11.38	3	AGFG2	NA	NA	3.3066e+06	NA	NA	NA	NA	NA	NA	NA	NA	NA	NA	NA	NA	NA	NA	NA	-5.08615	NA	NA	NA	NA	NA	NA	NA	NA	NA	NA	NA	NA	NA	1
O95084	PRSS23	O95084	Serine protease 23 OS=Homo sapiens OX=9606 GN=PRSS23 PE=1 SV=1	Homo sapiens	0	21.118	19	5	15	4	383	43	9.42	28.74	5	PRSS23	6.53636e+06	1.81524e+06	1.33856e+06	2.60272e+06	1.18038e+06	NA	1.36597e+06	708490	NA	NA	370626	NA	NA	NA	NA	951112	-3.46836	-5.4657	-6.39082	-5.12653	-6.41967	NA	-6.00556	-6.95385	NA	NA	-7.16223	NA	NA	NA	NA	-6.36819	4
O95104	SCAF4	O95104	SR-related and CTD-associated factor 4 OS=Homo sapiens OX=9606 GN=SCAF4 PE=1 SV=3	Homo sapiens	0	64.899	18	12	149	9	1147	125.8	9.55	431.58	12	SCAF4	6.14306e+07	5.32479e+07	59949614	7.68089e+07	82798262	42983860	72249732	5.45384e+07	7.83192e+07	6.42795e+07	2.86671e+07	3.11439e+07	3.75541e+07	3.92465e+07	2.70845e+07	1.56404e+07	-0.235974	-0.591212	-0.905823	-0.243354	-0.287405	-0.967672	-0.280564	-0.687466	-0.140141	-0.566949	-0.888951	-1.34799	-0.936696	-0.930685	-1.36153	-2.32867	4
O95139	NDUFB6	O95139	NADH dehydrogenase [ubiquinone] 1 beta subcomplex subunit 6 OS=Homo sapiens OX=9606 GN=NDUFB6 PE=1 SV=3	Homo sapiens	0.001	6.88	27	3	4	3	128	15.5	9.63	6.13	3	NDUFB6	8.61654e+06	8.54834e+06	3.58284e+06	9.99513e+06	4.38439e+06	9.40481e+06	1.16198e+07	8833331	1.57191e+07	883466	8403785	547321	337140	272950	432189	1.02601e+06	-3.06974	-3.23022	-4.9704	-3.18533	-4.52655	-3.15999	-2.91697	-3.31371	-2.45699	-6.75199	-2.65923	-7.17841	-7.73618	-8.09847	-7.33119	-6.25883	4
O95140	MFN2	O95140	Mitofusin-2 OS=Homo sapiens OX=9606 GN=MFN2 PE=1 SV=3	Homo sapiens	0	68.838	30	19	113	17	757	86.3	6.98	244.34	19	MFN2	5.15856e+07	6.24867e+07	1.15965e+08	122796649	1.13492e+08	6.98205e+07	7.61204e+07	9.99587e+07	82418269	6.00199e+07	2.07206e+07	3.51862e+07	2.47825e+07	2.36624e+07	17005499	2.34903e+07	-0.487954	-0.360382	0.0460474	0.433576	0.167505	-0.267812	-0.205274	0.186594	-0.0665411	-0.665859	-1.35728	-1.17193	-1.53635	-1.66066	-2.03299	-1.74189	4
O95149	SNUPN	O95149	Snurportin-1 OS=Homo sapiens OX=9606 GN=SNUPN PE=1 SV=1	Homo sapiens	0	10.86	13	3	4	3	360	41.1	6.64	10.6	3	SNUPN	2464204	10012823	38343053	16995194	20670280	26183904	13418811	16431074	17490278	38088803	7.97468e+06	12698705	15889132	1.27412e+07	7.05909e+06	13086690	-4.87573	-3.00208	-1.55061	-2.4195	-2.28945	-1.68278	-2.7093	-2.41832	-2.30295	-1.32194	-2.73484	-2.64226	-2.17763	-2.55375	-3.30144	-2.58585	4
O95154	AKR7A3	O95154	Aflatoxin B1 aldehyde reductase member 3 OS=Homo sapiens OX=9606 GN=AKR7A3 PE=1 SV=2	Homo sapiens	0.005	4.002	3	1	8	1	331	37.2	7.15	16.73	1	AKR7A3	9.0673e+06	5.49475e+06	8108492	11528003	9316530	12849701	1.61943e+07	7.58661e+06	5130870	6821863	9.66745e+06	11681111	13096596	8986061	10103583	1.2819e+07	-2.99618	-3.86781	-3.79207	-2.97948	-3.43914	-2.70973	-2.43807	-3.53322	-4.07223	-3.80307	-2.45714	-2.76277	-2.45648	-3.05749	-2.78413	-2.61567	4
O95155	UBE4B	O95155	Ubiquitin conjugation factor E4 B OS=Homo sapiens OX=9606 GN=UBE4B PE=1 SV=1	Homo sapiens	0	61.858	17	14	63	14	1302	146.1	6.55	146.01	14	UBE4B	1.22619e+07	2.04499e+07	48020090	5.48433e+07	3.10236e+07	3.60901e+07	3.93074e+07	2.47987e+07	34072729	3.17725e+07	2799987	3.73177e+07	18623784	3.18098e+07	3.04088e+07	1.90472e+07	-2.56074	-1.97184	-1.22594	-0.729314	-1.70364	-1.21986	-1.15875	-1.82448	-1.34089	-1.58352	-4.24485	-1.08708	-1.94853	-1.23378	-1.1945	-2.04437	4
O95159	ZFPL1	O95159	Zinc finger protein-like 1 OS=Homo sapiens OX=9606 GN=ZFPL1 PE=1 SV=2	Homo sapiens	0	52.22	34	8	100	8	310	34.1	8.07	309.42	8	ZFPL1	165657726	2.02268e+08	271740928	1.80503e+08	251390623	89937663	114058962	1.38475e+08	1.54842e+08	159905532	8.29538e+07	1.30309e+08	8.30217e+07	7.93612e+07	8.51327e+07	8.23432e+07	1.19521	1.33426	1.27459	0.989326	1.31486	0.097458	0.378146	0.656814	0.843219	0.747841	0.643969	0.71692	0.207814	0.0851848	0.290716	0.0676969	4
O95163	ELP1	O95163	Elongator complex protein 1 OS=Homo sapiens OX=9606 GN=ELP1 PE=1 SV=3	Homo sapiens	0	125.116	34	31	202	31	1332	150.2	5.94	491.39	31	IKBKAP; ELP1	1.80069e+08	3.25628e+08	4.54528e+08	2.51173e+08	4.27359e+08	376605785	4.18501e+08	3.28681e+08	3.3928e+08	4.14471e+08	2.08539e+08	3.59607e+08	2.61982e+08	2.79509e+08	2.78812e+08	2.99327e+08	1.31555	2.02122	2.01673	1.46599	2.08037	2.16352	2.25361	1.90387	1.9749	2.1219	1.9739	2.18141	1.86572	1.90157	2.00223	1.9297	4
O95167	NDUFA3	O95167	NADH dehydrogenase [ubiquinone] 1 alpha subcomplex subunit 3 OS=Homo sapiens OX=9606 GN=NDUFA3 PE=1 SV=1	Homo sapiens	0.043	2.102	8	1	8	1	84	9.3	8.46	0	1	NDUFA3	42633169	44771884	52360734	62728810	65219242	45343236	56580498	44968648	52507210	64166264	48184763	45269272	39226814	37257736	35558131	44910083	-0.762954	-0.841342	-1.10109	-0.535504	-0.631715	-0.890582	-0.633254	-0.965816	-0.716991	-0.569489	-0.139771	-0.80841	-0.873826	-1.00571	-0.968814	-0.806913	4
O95168	NDUFB4	O95168	NADH dehydrogenase [ubiquinone] 1 beta subcomplex subunit 4 OS=Homo sapiens OX=9606 GN=NDUFB4 PE=1 SV=3	Homo sapiens	0	22.583	46	5	42	4	129	15.2	9.85	109.3	5	NDUFB4	1.38972e+08	1.74886e+08	208172230	236820165	260097681	74334322	165974241	175557332	86182861	148940233	1.04083e+08	91970721	123399661	46523864	88737666	145311658	0.941796	1.12441	0.890127	1.3811	1.36398	-0.177432	0.919326	0.999134	-0.0021011	0.645361	0.971319	0.21423	0.779594	-0.685275	0.350546	0.887127	4
O95169	NDUFB8	O95169	NADH dehydrogenase [ubiquinone] 1 beta subcomplex subunit 8, mitochondrial OS=Homo sapiens OX=9606 GN=NDUFB8 PE=1 SV=1	Homo sapiens	0	20.448	27	3	23	3	186	21.8	6.8	65.14	3	NDUFB8	59672727	85383127	143212719	33610823	9335226	13555506	49868166	32186175	20708665	1.8883e+07	NA	NA	25004198	11059575	5.28182e+06	NA	-0.277854	0.0900177	0.350507	-1.4357	-3.43625	-2.63258	-0.815434	-1.4483	-2.05927	-2.33422	NA	NA	-1.5235	-2.75796	-3.71989	NA	4
O95182	NDUFA7	O95182	NADH dehydrogenase [ubiquinone] 1 alpha subcomplex subunit 7 OS=Homo sapiens OX=9606 GN=NDUFA7 PE=1 SV=3	Homo sapiens	0	41.16	64	8	60	8	113	12.5	10.18	178.27	8	NDUFA7	1.17408e+08	157708789	137561467	1.5025e+08	2.83208e+08	89082335	78176925	1.73823e+08	158486447	93067565	81113268	62082721	81754393	90824297	6.01801e+07	106673420	0.698526	0.975258	0.292427	0.724666	1.48679	0.083678	-0.166814	0.984804	0.876779	-0.0330191	0.611589	-0.35275	0.185624	0.279825	-0.209714	0.441177	4
O95183	VAMP5	O95183	Vesicle-associated membrane protein 5 OS=Homo sapiens OX=9606 GN=VAMP5 PE=1 SV=1	Homo sapiens	0.034	2.215	6	1	12	1	116	12.8	7.85	17.82	1	VAMP5	113259416	94876656	136906544	101057728	156920528	67131896	95447752	114823776	51327328	73486056	51501468	49640928	51666592	62703036	51322128	58072008	0.646636	0.242118	0.285547	0.152476	0.634955	-0.324462	0.121156	0.386614	-0.749781	-0.373829	-0.0437306	-0.67541	-0.476436	-0.254715	-0.439414	-0.436113	4
O95197	RTN3	O95197	Reticulon-3 OS=Homo sapiens OX=9606 GN=RTN3 PE=1 SV=2	Homo sapiens	0	27.581	5	6	94	5	1032	112.5	4.96	176.12	6	RTN3	2.16151e+08	1.30251e+08	172433947	1.66987e+08	2.97627e+08	1.4027e+08	2.13886e+08	164321220	1.72444e+08	2.39512e+08	1.47998e+08	1.62643e+08	1.81201e+08	1.19807e+08	1.3012e+08	1.79197e+08	1.57905	0.699288	0.618397	0.877036	1.55843	0.738668	1.28522	0.903704	0.998549	1.33072	1.47916	1.03669	1.33385	0.679395	0.902766	1.18952	4
O95202	LETM1	O95202	Mitochondrial proton/calcium exchanger protein OS=Homo sapiens OX=9606 GN=LETM1 PE=1 SV=1	Homo sapiens	0	188.992	52	30	436	30	739	83.3	6.7	1359.73	30	LETM1	1234019406	1369630923	1860935623	1258058691	1588479029	1144104721	1023505970	1097984947	1046500465	1239226194	5.36383e+08	9.03386e+08	8.29501e+08	7.53758e+08	7.15982e+08	8.59171e+08	4.0923	4.09371	4.05031	3.79043	3.9745	3.76661	3.54382	3.64397	3.59993	3.70199	3.33685	3.51033	3.5285	3.33278	3.36286	3.45092	4
O95208	EPN2	O95208	Epsin-2 OS=Homo sapiens OX=9606 GN=EPN2 PE=1 SV=3	Homo sapiens	0	15.449	6	3	29	3	641	68.4	7.52	89.35	3	EPN2	21938406	1.30473e+07	72350318	51042282	78420276	40182556	6.47598e+07	61557284	3.75728e+07	37526065	14192323	41843491	27914560	48367594	3.0522e+07	3.56266e+07	-1.72146	-2.62019	-0.634573	-0.832934	-0.365785	-1.06489	-0.438454	-0.512806	-1.19982	-1.34341	-1.90323	-0.92194	-1.36466	-0.629205	-1.18914	-1.141	4
O95218	ZRANB2	O95218	Zinc finger Ran-binding domain-containing protein 2 OS=Homo sapiens OX=9606 GN=ZRANB2 PE=1 SV=2	Homo sapiens	0	35.245	35	9	56	9	330	37.4	10.01	100.32	9	ZRANB2	9.00229e+07	116023432	150798329	1.0783e+08	75005920	72058330	124556401	112104824	1.46987e+08	1.03827e+08	4.54326e+07	92603600	57857639	1.14944e+08	67719333	8.37676e+07	0.315366	0.532408	0.424977	0.246056	-0.430005	-0.222302	0.505166	0.352034	0.768109	0.124801	-0.224611	0.22412	-0.313166	0.619615	-0.0394336	0.0924369	4
O95219	SNX4	O95219	Sorting nexin-4 OS=Homo sapiens OX=9606 GN=SNX4 PE=1 SV=1	Homo sapiens	0	36.109	16	7	47	7	450	51.9	5.99	138.46	7	SNX4	28879955	3.25066e+07	5.87686e+07	5.4942e+07	5.84406e+07	5.42449e+07	4.47407e+07	7.38712e+07	5.51189e+07	5.78383e+07	2.75326e+07	48739213	4.40088e+07	5.46178e+07	3.65298e+07	31798460	-1.32485	-1.3032	-0.934533	-0.726714	-0.790035	-0.631982	-0.971974	-0.249726	-0.646961	-0.719279	-0.947201	-0.70186	-0.707876	-0.453875	-0.929924	-1.305	4
O95229	ZWINT	O95229	ZW10 interactor OS=Homo sapiens OX=9606 GN=ZWINT PE=1 SV=2	Homo sapiens	0	9.304	9	2	10	2	277	31.3	5.15	25.4	2	ZWINT	4.0154e+06	1.7153e+06	7.41374e+06	1.33698e+07	1.24759e+07	1.5184e+07	4.42045e+06	1.28863e+07	4.06725e+06	1.04476e+07	4005867	6.41841e+06	5870877	4.79157e+06	3.46235e+06	4.09313e+06	-4.17131	-5.5474	-3.9213	-2.76564	-3.01786	-2.46891	-4.31129	-2.7689	-4.40738	-3.18813	-3.72816	-3.62666	-3.61403	-3.96468	-4.32917	-4.26268	4
O95231	VENTX	O95231	Homeobox protein VENTX OS=Homo sapiens OX=9606 GN=VENTX PE=1 SV=1	Homo sapiens	0.032	2.252	4	1	5	1	258	27.5	9.63	7.4	1	VENTX	87298632	95642612	211443360	118341956	52151028	126325272	123035344	122165458	108757744	98382568	35117873	35991027	58308260	102825244	50289294	95545568	0.271036	0.253718	0.912627	0.380266	-0.954315	0.587608	0.487446	0.476024	0.333539	0.0471009	-0.596141	-1.13931	-0.301966	0.458875	-0.468744	0.282237	4
O95232	LUC7L3	O95232	Luc7-like protein 3 OS=Homo sapiens OX=9606 GN=LUC7L3 PE=1 SV=2	Homo sapiens	0	130.218	46	20	350	20	432	51.4	9.79	1125.29	20	LUC7L3	6.29539e+08	6.85449e+08	1111585217	9.31435e+08	1113500444	8.63774e+08	8.65608e+08	9.70991e+08	1026272355	1078260100	4.79584e+08	8.27654e+08	7.48404e+08	8.58639e+08	764150710	7.51528e+08	3.1213	3.09504	3.3069	3.35676	3.46195	3.36112	3.30209	3.46664	3.57177	3.50126	3.17537	3.38401	3.38007	3.52073	3.45679	3.2578	4
O95235	KIF20A	O95235	Kinesin-like protein KIF20A OS=Homo sapiens OX=9606 GN=KIF20A PE=1 SV=1	Homo sapiens	0	39	12	7	25	7	890	100.2	6.92	69.28	7	KIF20A	2.14817e+07	3.06029e+07	23241891	1.426e+07	2.18233e+07	NA	1.03194e+07	1.82428e+07	NA	NA	2.5848e+06	4.55911e+06	NA	NA	NA	5.82187e+06	-1.75182	-1.39026	-2.27285	-2.67265	-2.21114	NA	-3.08819	-2.26741	NA	NA	-4.36022	-4.12012	NA	NA	NA	-3.7544	4
O95238	SPDEF	O95238	SAM pointed domain-containing Ets transcription factor OS=Homo sapiens OX=9606 GN=SPDEF PE=1 SV=1	Homo sapiens	0.049	2.004	2	1	2	1	335	37.5	6.3	1.79	1	SPDEF	NA	NA	79881320	NA	94900752	NA	39064144	94085472	31641268	NA	NA	NA	NA	NA	NA	79980600	NA	NA	-0.491723	NA	-0.0905846	NA	-1.16771	0.0992341	-1.4477	NA	NA	NA	NA	NA	NA	0.0256969	1
O95239	KIF4A	O95239	Chromosome-associated kinesin KIF4A OS=Homo sapiens OX=9606 GN=KIF4A PE=1 SV=3	Homo sapiens	0	128.766	29	28	246	28	1232	139.8	6.27	684.78	28	KIF4A	4.65375e+08	4.48915e+08	7.88854e+08	6.1283e+08	4.5118e+08	6.15353e+08	3.61464e+08	5.47741e+08	660620372	7.09445e+08	2.28572e+08	3.67625e+08	540481905	4.54562e+08	4.67448e+08	3.20631e+08	2.6854	2.48444	2.81211	2.75279	2.15863	2.87188	2.04223	2.64068	2.93625	2.89732	2.10623	2.21322	2.9105	2.60315	2.74774	2.02889	4
O95243	MBD4	O95243	Methyl-CpG-binding domain protein 4 OS=Homo sapiens OX=9606 GN=MBD4 PE=1 SV=1	Homo sapiens	0.001	6.483	4	2	11	2	580	66	8.82	18.34	2	MBD4	2.78833e+06	4.81031e+06	8395375	7702439	7634405	2.26711e+06	4358138	4.85127e+06	2.48431e+06	2.47709e+06	1.23443e+06	1.17197e+06	NA	1.65973e+06	NA	NA	-4.69745	-4.05973	-3.74191	-3.56124	-3.72642	-5.21254	-4.33177	-4.17831	-5.11859	-5.26459	-5.42643	-6.07994	NA	-5.49424	NA	NA	4
O95248	SBF1	O95248	Myotubularin-related protein 5 OS=Homo sapiens OX=9606 GN=SBF1 PE=1 SV=4	Homo sapiens	0	12.988	2	3	21	3	1868	208.3	6.9	58.15	3		1.5202e+06	2.05215e+06	557026	3.09764e+06	4.68828e+06	2.50596e+06	1.45251e+06	4.08705e+06	808609	824864	1.82051e+06	902414	673070	334099	1.00517e+06	1.39243e+06	-5.57259	-5.28872	-7.65568	-4.87538	-4.42987	-5.06803	-5.91693	-4.42561	-6.73792	-6.851	-4.86593	-6.45701	-6.73877	-7.80684	-6.11348	-5.81828	4
O95249	GOSR1	O95249	Golgi SNAP receptor complex member 1 OS=Homo sapiens OX=9606 GN=GOSR1 PE=1 SV=1	Homo sapiens	0	60.857	60	13	126	13	250	28.6	9.42	318.22	13	GOSR1	2.4054e+08	2.81677e+08	4.48603e+08	3.86967e+08	3.65225e+08	1.59854e+08	3.72102e+08	3.12108e+08	2.55433e+08	1.88044e+08	8.9701e+07	1.82905e+08	1.52006e+08	1.51336e+08	1.24772e+08	1.44302e+08	1.73328	1.81204	1.99779	2.08952	1.85371	0.927218	2.08407	1.82923	1.56537	0.981691	0.756779	1.20608	1.08038	1.01643	0.842226	0.877067	4
O95251	KAT7	O95251	Histone acetyltransferase KAT7 OS=Homo sapiens OX=9606 GN=KAT7 PE=1 SV=1	Homo sapiens	0	46.919	23	12	40	12	611	70.6	8.85	79.35	12	KAT7	3.09016e+07	3.43202e+07	6.35104e+07	3.85103e+07	7.91602e+07	1.6373e+07	3.30473e+07	4.01849e+07	8.91769e+06	2.84871e+07	2.50694e+07	8.1414e+06	NA	1.07107e+07	8.85751e+06	5.80614e+06	-1.22724	-1.22487	-0.822583	-1.23938	-0.352235	-2.36015	-1.40902	-1.12809	-3.27476	-1.741	-1.08242	-3.28359	NA	-2.8042	-2.97402	-3.7583	4
O95260	ATE1	O95260	Arginyl-tRNA--protein transferase 1 OS=Homo sapiens OX=9606 GN=ATE1 PE=1 SV=2	Homo sapiens	0	33.275	19	7	28	7	518	59.1	7.93	75.71	7	ATE1	1.26938e+07	9.19695e+06	19920320	15191610	1.28338e+07	1.27734e+07	3.02562e+07	12044983	2.02429e+07	7.2476e+06	5.54588e+06	1.08543e+07	4.01233e+06	1.58972e+07	1.31125e+07	10993845	-2.5108	-3.12471	-2.49533	-2.58135	-2.97705	-2.71832	-1.53632	-2.86631	-2.09208	-3.71573	-3.25886	-2.86867	-4.16316	-2.23448	-2.40805	-2.83726	4
O95271	TNKS	O95271	Poly [ADP-ribose] polymerase tankyrase-1 OS=Homo sapiens OX=9606 GN=TNKS PE=1 SV=2	Homo sapiens	0	12.216	4	2	10	2	1327	142	7.05	37.03	2	TNKS	6.79156e+06	7363951	NA	6827295	11742975	5.07563e+06	2.376e+06	4206271	4571887	6395375	1.69717e+06	3415507	6.24066e+06	NA	6.58247e+06	1.78913e+06	-3.41311	-3.44538	NA	-3.73524	-3.10521	-4.04981	-5.20695	-4.38413	-4.23864	-3.8962	-4.96714	-4.53677	-3.5259	NA	-3.40229	-5.45662	3
O95273	CCNDBP1	O95273	Cyclin-D1-binding protein 1 OS=Homo sapiens OX=9606 GN=CCNDBP1 PE=1 SV=2	Homo sapiens	0.001	6.995	10	2	2	2	360	40.2	4.82	3.76	2	CCNDBP1	NA	2.72142e+06	5969134	1.59066e+06	NA	NA	NA	NA	NA	NA	4569567	NA	NA	NA	NA	NA	NA	-4.8815	-4.23398	-5.83693	NA	NA	NA	NA	NA	NA	-3.53821	NA	NA	NA	NA	NA	3
O95279	KCNK5	O95279	Potassium channel subfamily K member 5 OS=Homo sapiens OX=9606 GN=KCNK5 PE=1 SV=1	Homo sapiens	0.079	1.7	2	1	2	1	499	55.1	6.74	0	1	KCNK5	NA	NA	NA	NA	NA	NA	NA	NA	NA	NA	NA	NA	10411282	10962069	5168167	11036263	NA	NA	NA	NA	NA	NA	NA	NA	NA	NA	NA	NA	-2.78753	-2.77073	-3.75127	-2.8317	0
O95292	VAPB	O95292	Vesicle-associated membrane protein-associated protein B/C OS=Homo sapiens OX=9606 GN=VAPB PE=1 SV=3	Homo sapiens	0	71.68	56	14	233	13	243	27.2	7.3	459.5	14	VAPB	7.71131e+08	8.81239e+08	1414414796	8.79383e+08	1268368622	8.26076e+08	7.27945e+08	8.86233e+08	8.55563e+08	9.52907e+08	4.26412e+08	5.82501e+08	6.16852e+08	5.87334e+08	5.05113e+08	6.05783e+08	3.41398	3.45753	3.65449	3.2738	3.64983	3.29674	3.0522	3.33487	3.3093	3.32296	3.00583	2.87725	3.10118	2.97286	2.85954	2.94678	4
O95295	SNAPIN	O95295	SNARE-associated protein Snapin OS=Homo sapiens OX=9606 GN=SNAPIN PE=1 SV=1	Homo sapiens	0	40.42	46	4	69	4	136	14.9	9.31	312.97	4	SNAPIN	1.69023e+07	2.92644e+07	45971910	3.46806e+07	47654267	33471709	58867445	47179019	5.41169e+07	43670362	3.12111e+07	2.90632e+07	30177385	4.23412e+07	3.69747e+07	4.93898e+07	-2.0977	-1.45479	-1.28882	-1.3905	-1.0844	-1.32852	-0.576084	-0.896596	-0.673421	-1.12465	-0.766281	-1.44775	-1.25221	-0.821185	-0.912464	-0.669743	4
O95297	MPZL1	O95297	Myelin protein zero-like protein 1 OS=Homo sapiens OX=9606 GN=MPZL1 PE=1 SV=1	Homo sapiens	0	21.919	22	5	63	5	269	29.1	8.72	180.58	5	MPZL1	39886299	84325982	124917045	97006290	114979844	67336471	100889550	104975969	52217608	22654887	25933681	6.03275e+06	1.78127e+07	14658187	23529752	9890505	-0.859034	0.0720377	0.153327	0.0934459	0.186305	-0.320082	0.201146	0.257244	-0.724971	-2.07148	-1.03352	-3.71606	-2.01277	-2.35155	-1.56451	-2.98984	4
O95298	NDUFC2	O95298	NADH dehydrogenase [ubiquinone] 1 subunit C2 OS=Homo sapiens OX=9606 GN=NDUFC2 PE=1 SV=1	Homo sapiens	0	18.047	23	4	44	4	119	14.2	8.98	65	4	NDUFC2; NDUFC2-KCTD14	246413383	83809558	209232364	290404911	427942178	210600020	259386587	106251949	210757347	289201531	105588894	198050833	139863655	200372096	2.48191e+08	175379984	1.76809	0.0631777	0.897457	1.67537	2.08234	1.32497	1.56348	0.274674	1.28801	1.6027	0.992039	1.32086	0.960284	1.42136	1.83439	1.15846	4
O95299	NDUFA10	O95299	NADH dehydrogenase [ubiquinone] 1 alpha subcomplex subunit 10, mitochondrial OS=Homo sapiens OX=9606 GN=NDUFA10 PE=1 SV=1	Homo sapiens	0	129.689	63	21	328	21	355	40.7	8.48	988.02	21	NDUFA10	6.5717e+08	7.15733e+08	8.39149e+08	8.46725e+08	892478878	4.41045e+08	5.62161e+08	5.98363e+08	6.40745e+08	7.11784e+08	3.35511e+08	6.18143e+08	4.30836e+08	4.33176e+08	4.1355e+08	4.65509e+08	3.18327	3.15742	2.90128	3.2192	3.14274	2.39139	2.67936	2.7682	2.89217	2.90206	2.65995	2.96292	2.58339	2.53363	2.57099	2.56678	4
O95302	FKBP9	O95302	Peptidyl-prolyl cis-trans isomerase FKBP9 OS=Homo sapiens OX=9606 GN=FKBP9 PE=1 SV=2	Homo sapiens	0	71.535	39	18	102	18	570	63	5.08	210.15	18	FKBP9	487921199	583264643	676674326	6.39049e+08	8.08269e+08	3.97854e+08	4.12189e+08	5.32747e+08	4.1901e+08	557714158	3.17374e+08	3.86623e+08	3.38048e+08	2.06959e+08	219577818	3.11828e+08	2.75365	2.86215	2.59082	2.81323	2.99976	2.24271	2.23168	2.60064	2.27941	2.55015	2.57977	2.28591	2.23348	1.46802	1.65767	1.98873	4
O95319	CELF2	O95319	CUGBP Elav-like family member 2 OS=Homo sapiens OX=9606 GN=CELF2 PE=1 SV=1	Homo sapiens	0.001	7.599	4	2	6	2	508	54.3	8.76	15.15	2	CELF2	85431366	52741642	68943520	8.04881e+07	95099271	7.87389e+06	3.79655e+07	29296461	41828220	52592412	44793488	51170912	35812812	20454100	21337642	50855095	0.239836	-0.604992	-0.704163	-0.175854	-0.0875746	-3.41631	-1.20886	-1.58402	-1.04503	-0.856449	-0.245051	-0.63162	-1.0052	-1.87086	-1.70559	-0.627563	4
O95336	PGLS	O95336	6-phosphogluconolactonase OS=Homo sapiens OX=9606 GN=PGLS PE=1 SV=2	Homo sapiens	0	54.181	66	11	91	11	258	27.5	6.05	238.9	11	PGLS	1.28078e+08	146218910	1.93373e+08	1.98746e+08	257523632	2.11816e+08	3.19501e+08	2.22061e+08	311784649	2.16438e+08	2.10261e+08	3.23668e+08	258555256	210369370	2.48846e+08	3.20717e+08	0.824016	0.866118	0.783737	1.12823	1.34963	1.33328	1.86419	1.33814	1.85297	1.18458	1.98577	2.0295	1.84673	1.4916	1.83819	2.02928	4
O95340	PAPSS2	O95340	Bifunctional 3'-phosphoadenosine 5'-phosphosulfate synthase 2 OS=Homo sapiens OX=9606 GN=PAPSS2 PE=1 SV=2	Homo sapiens	0	151.454	57	25	235	24	614	69.5	8.03	672.04	25	PAPSS2	323101880	318054547	5.20842e+08	4.56729e+08	2.7404e+08	2.92146e+08	3.77585e+08	2.98023e+08	3.1033e+08	3.16899e+08	2.08444e+08	2.52196e+08	1.50582e+08	2.83885e+08	3.18967e+08	1.98094e+08	2.15899	1.98727	2.2132	2.32864	1.43931	1.79715	2.10517	1.76261	1.84623	1.73465	1.97324	1.66953	1.0668	1.92398	2.19634	1.33416	4
O95347	SMC2	O95347	Structural maintenance of chromosomes protein 2 OS=Homo sapiens OX=9606 GN=SMC2 PE=1 SV=2	Homo sapiens	0	336.493	53	60	680	60	1197	135.6	8.43	1902.9	60	SMC2	1194468262	1284209568	1886034837	1623918155	2067989432	1824476391	2058991285	1891185646	1519607092	1715957520	8.96479e+08	1339644265	1284145752	1614942544	1484883343	1716184727	4.0453	4.0008	4.06964	4.15871	4.35508	4.43988	4.55224	4.4284	4.13805	4.17157	4.07785	4.07876	4.15899	4.43209	4.41521	4.44911	4
O95352	ATG7	O95352	Ubiquitin-like modifier-activating enzyme ATG7 OS=Homo sapiens OX=9606 GN=ATG7 PE=1 SV=1	Homo sapiens	0	42.979	18	8	66	8	703	77.9	6.24	193.46	8	ATG7	1.09639e+06	1.31483e+07	2.1759e+07	1.08231e+07	2.14015e+07	2.51518e+07	1.46653e+07	20597746	1.74946e+07	1.15523e+07	6.27902e+06	19633034	23292649	3.04387e+07	2.88032e+07	1.20679e+07	-6.04409	-2.60905	-2.36796	-3.07052	-2.23929	-1.7408	-2.58115	-2.09226	-2.30259	-3.04312	-3.07973	-2.01366	-1.6258	-1.29735	-1.27276	-2.70278	4
O95359	TACC2	O95359	Transforming acidic coiled-coil-containing protein 2 OS=Homo sapiens OX=9606 GN=TACC2 PE=1 SV=3	Homo sapiens	0	55.687	4	11	92	9	2948	309.2	4.79	232.79	11	TACC2	68200991	31954033	9.69408e+07	82734380	1.1262e+08	106114597	122206413	8.95281e+07	64148540	59756611	2.53267e+07	54321419	30866391	72754518	50699795	70755946	-0.0851341	-1.32794	-0.212473	-0.136144	0.156385	0.336088	0.477686	0.0276041	-0.428091	-0.672209	-1.06768	-0.54542	-1.21964	-0.0402152	-0.457014	-0.151103	4
O95361	TRIM16	O95361	Tripartite motif-containing protein 16 OS=Homo sapiens OX=9606 GN=TRIM16 PE=1 SV=3	Homo sapiens	0	149.025	42	21	291	21	564	63.9	5.49	926.13	21	TRIM16	533300502	4.83461e+08	7.77245e+08	5.51821e+08	5.83177e+08	5.72995e+08	6.25856e+08	6.19792e+08	4.48442e+08	4.14348e+08	2.34758e+08	4.64289e+08	3.55689e+08	4.74002e+08	3.7061e+08	3.60087e+08	2.88195	2.59139	2.79072	2.60151	2.52886	2.76899	2.83421	2.81897	2.37735	2.12147	2.14476	2.55001	2.30687	2.66357	2.41284	2.19632	4
O95363	FARS2	O95363	Phenylalanine--tRNA ligase, mitochondrial OS=Homo sapiens OX=9606 GN=FARS2 PE=1 SV=1	Homo sapiens	0	18.612	12	4	7	4	451	52.3	7.46	15.69	4	FARS2	17091729	16834045	11110120	9478928	28432430	NA	7.97068e+06	16491496	10154662	1.74745e+07	5277929	NA	3.35791e+06	NA	NA	NA	-2.08162	-2.25255	-3.3377	-3.26183	-1.82947	NA	-3.46078	-2.41302	-3.08736	-2.44605	-3.3303	NA	-4.42004	NA	NA	NA	4
O95365	ZBTB7A	O95365	Zinc finger and BTB domain-containing protein 7A OS=Homo sapiens OX=9606 GN=ZBTB7A PE=1 SV=1	Homo sapiens	0	23.59	12	5	40	5	584	61.4	5.19	132.9	5	ZBTB7A	7.07159e+06	5.8121e+06	4.68908e+06	9.09613e+06	2.79693e+07	6.22452e+06	7.41231e+06	6.68462e+06	9.70672e+06	12235535	NA	7.61354e+06	4.32202e+06	2.13625e+06	971184	2.80745e+06	-3.35482	-3.7868	-4.5822	-3.3213	-1.85316	-3.75543	-3.56556	-3.71583	-3.15245	-2.96023	NA	-3.3803	-4.05589	-5.1301	-6.1631	-4.80662	4
O95372	LYPLA2	O95372	Acyl-protein thioesterase 2 OS=Homo sapiens OX=9606 GN=LYPLA2 PE=1 SV=1	Homo sapiens	0	43.537	40	6	79	6	231	24.7	7.23	290.82	6	LYPLA2	3.22793e+07	1.07562e+08	9.5906e+07	9.06336e+07	108871524	6.21825e+07	1.27051e+08	123972959	8.67633e+07	87624644	6.49235e+07	1.36601e+08	9.57132e+07	145163470	1.46651e+08	9.93717e+07	-1.16431	0.423158	-0.227953	-0.00458412	0.107545	-0.434952	0.533776	0.497214	0.0075789	-0.119969	0.290399	0.78495	0.413044	0.956355	1.07533	0.338877	4
O95373	IPO7	O95373	Importin-7 OS=Homo sapiens OX=9606 GN=IPO7 PE=1 SV=1	Homo sapiens	0	451.834	49	45	1224	44	1038	119.4	4.82	4312.62	45	IPO7	1084881436	1423454162	2196982700	1808534054	2150580739	2032890766	2654759053	2286330605	2537016880	2123515641	1307260054	2201984394	2094297634	2278060013	2182412412	2124665355	3.90647	4.14932	4.28981	4.31405	4.41158	4.59593	4.91888	4.70215	4.87749	4.47901	4.62206	4.79572	4.86465	4.92841	4.97079	4.75714	4
O95376	ARIH2	O95376	E3 ubiquitin-protein ligase ARIH2 OS=Homo sapiens OX=9606 GN=ARIH2 PE=1 SV=1	Homo sapiens	0	15.791	16	5	9	5	493	57.8	5.63	16.7	5	ARIH2	19615734	NA	14249529	NA	NA	NA	14541918	13906744	NA	NA	6828970	10142009	NA	8.36987e+06	NA	NA	-1.88291	NA	-2.97866	NA	NA	NA	-2.59334	-2.65896	NA	NA	-2.9586	-2.9666	NA	-3.15998	NA	NA	2
O95379	TNFAIP8	O95379	Tumor necrosis factor alpha-induced protein 8 OS=Homo sapiens OX=9606 GN=TNFAIP8 PE=1 SV=1	Homo sapiens	0	17.454	25	2	22	2	198	23	7.93	82.79	2	TNFAIP8	3.25237e+06	3.91958e+06	3.0478e+06	2.1704e+06	1.82059e+06	930531	4.69584e+06	1687879	2.1374e+06	1.55503e+06	NA	835391	NA	NA	2.07324e+06	1.06421e+06	-4.47536	-4.35516	-5.20374	-5.38859	-5.79452	-6.49726	-4.2241	-5.70146	-5.33558	-5.93629	NA	-6.56835	NA	NA	-5.06904	-6.2061	4
O95391	SLU7	O95391	Pre-mRNA-splicing factor SLU7 OS=Homo sapiens OX=9606 GN=SLU7 PE=1 SV=2	Homo sapiens	0	23.122	14	7	41	7	586	68.3	7.14	103.27	7	SLU7	4.82478e+07	3.19633e+07	3.58389e+07	3.21383e+07	8.96488e+07	70052769	2.6249e+07	4.25938e+07	4.58783e+07	6.43645e+07	1.68483e+07	2.55738e+07	7.54802e+06	2.66429e+07	18554790	1.53834e+07	-0.584464	-1.32752	-1.64805	-1.50033	-0.172725	-0.263022	-1.74129	-1.0441	-0.911691	-0.565039	-1.65574	-1.63227	-3.2515	-1.4895	-1.9072	-2.35258	4
[truncated: 6,269 more rows]
[truncated: 21 more columns]

## Sheet: Decreased_16hpi
	Protein Info and Search Data																Raw Abundance Values																Log2, Normalized Abundance Values																Replicate Identification Counts
[truncated: 215 more rows]
[truncated: 21 more columns]

## Sheet: Decreased_24hpi
	Protein Info and Search Data																Raw Abundance Values																Log2, Normalized Abundance Values																Replicate Identification Counts
[truncated: 660 more rows]
[truncated: 21 more columns]

## Sheet: Decreased_48hpi
	Protein Info and Search Data																Raw Abundance Values																Log2, Normalized Abundance Values																Replicate Identification Counts
[truncated: 2,104 more rows]
[truncated: 21 more columns]
