# Supplementary material for: Adenovirus Remodeling of the Host Proteome and Host Factors Associated with Viral Genomes
Source: mSystems. 2021 Aug 31;6(4):10.1128/msystems.00468-21. doi: 10.1128/msystems.00468-21 (PMC12338147; doi:10.1128/msystems.00468-21)
Supplement: TABLE S2 [file msystems.00468-21-st002.xlsx]

## Sheet: iPOND_MockAdWTAd1004_AllData
	Protein Info and Search Data															Raw Abundance Values									Log2, Normalized Abundance Values									Replicate Identification Counts			Avg Abundance			Log2 Fold Changes			P-values			Z-scores
	Accession.1	Description	Exp..q.value..Combined	Sum.PEP.Score	Coverage....	Num.Peptides	Num.PSMs	Num.Protein.Unique.Peptides	Num.Unique.Peptides	Num.AAs	MW..kDa.	calc..pI	Score.Sequest.HT..Sequest.HT	Num.Peptides..by.Search.Engine...Sequest.HT	Gene.Symbol	iPOND_Ad5wt_Rep1	iPOND_Mock_Rep1	iPOND_Ad5wt_Rep2	iPOND_Mock_Rep2	iPOND_Ad5wt_Rep3	iPOND_Mock_Rep3	iPOND_Ad1004_Rep1	iPOND_Ad1004_Rep2	iPOND_Ad1004_Rep3	iPOND_Ad5wt_Rep1_Log2_MedNorm	iPOND_Mock_Rep1_Log2_MedNorm	iPOND_Ad5wt_Rep2_Log2_MedNorm	iPOND_Mock_Rep2_Log2_MedNorm	iPOND_Ad5wt_Rep3_Log2_MedNorm	iPOND_Mock_Rep3_Log2_MedNorm	iPOND_Ad1004_Rep1_Log2_MedNorm	iPOND_Ad1004_Rep2_Log2_MedNorm	iPOND_Ad1004_Rep3_Log2_MedNorm	Mock_NumReps	AdWT_NumReps	Ad1004_NumReps	Mock_Log2MedNorm_Avg	AdWT_Log2MedNorm_Avg	Ad1004_Log2MedNorm_Avg	Mock_AdWT_AvgFc	Mock_Ad1004_AvgFc	AdWT_Ad1004_AvgFc	Mock_AdWT_TtestPval	Mock_Ad1004_TtestPval	AdWT_Ad1004_TtestPval	Mock_AvgZscore	AdWT_AvgZscore	Ad1004_AvgZscore
Q15149	Q15149	Plectin OS=Homo sapiens OX=9606 GN=PLEC PE=1 SV=3	0	2329.22	64	341	8956	333	340	4684	531.5	5.96	19254.2	341	PLEC	8.44155e+07	9.14137e+07	6.12678e+07	9.30552e+07	2.06101e+07	2.71268e+07	3.47172e+07	2.22626e+07	2.87786e+07	8.45581	8.78046	8.29446	8.54124	7.56251	7.91968	8.4207	8.28798	8.28676	3	3	3	8.41379	8.10426	8.33182	-0.309532	-0.0819773	0.227555	0.456588	0.768598	0.459637	2.61912	2.52356	2.71662
P78527	P78527	DNA-dependent protein kinase catalytic subunit OS=Homo sapiens OX=9606 GN=PRKDC PE=1 SV=3	0	1951.57	55	252	7627	252	252	4128	468.8	7.12	16018.9	252	PRKDC	1.12361e+08	1.27231e+08	1.00551e+08	1.02884e+08	3.85533e+07	3.64349e+07	5.22084e+07	4.55714e+07	4.73423e+07	8.86837	9.25742	9.00918	8.6861	8.46601	8.34529	9.00933	9.32149	9.00489	3	3	3	8.76294	8.78119	9.11191	0.0182513	0.348969	0.330718	0.956147	0.289402	0.162722	2.73115	2.74343	2.97997
Q09666	Q09666	Neuroblast differentiation-associated protein AHNAK OS=Homo sapiens OX=9606 GN=AHNAK PE=1 SV=2	0	1454.71	66	243	3930	243	243	5890	628.7	6.15	7594.25	243	AHNAK	1.68765e+07	2.79559e+07	1.89741e+07	3.98102e+07	7.22764e+06	7.85957e+06	8.20596e+06	6.75886e+06	7.94655e+06	6.13332	7.0712	6.60336	7.3163	6.05075	6.13249	6.33979	6.56821	6.43016	3	3	3	6.84	6.26248	6.44606	-0.577519	-0.393941	0.183578	0.222009	0.343323	0.375982	2.11349	1.92968	2.08148
P35579	P35579	Myosin-9 OS=Homo sapiens OX=9606 GN=MYH9 PE=1 SV=4	0	1110.62	59	134	3300	108	114	1960	226.4	5.6	7509.18	134	MYH9	2.39951e+07	2.90666e+07	1.47013e+07	2.46459e+07	1.348e+07	7.82366e+06	9.70176e+06	8.63111e+06	1.12653e+07	6.64105	7.12741	6.23527	6.62451	6.94998	6.12588	6.58136	6.92098	6.93364	3	3	3	6.62593	6.60877	6.812	-0.0171654	0.186063	0.203228	0.963809	0.582222	0.439398	2.04406	2.04064	2.20487
P04264	P04264	Keratin, type II cytoskeletal 1 OS=Homo sapiens OX=9606 GN=KRT1 PE=1 SV=6	0	1101.23	74	133	10060	115	115	644	66	8.12	24467	133	KRT1	5.91407e+08	1018291691	375137232	1.9533e+08	2.4777e+08	1.10634e+08	1.70903e+08	3.10001e+08	1.88073e+08	11.2644	12.258	10.9087	9.611	11.1501	9.94769	10.7202	12.0876	10.995	3	3	3	10.6056	11.1077	11.2676	0.502138	0.661983	0.159845	0.581541	0.516263	0.729284	3.32271	3.49534	3.70754
Q00610	Q00610	Clathrin heavy chain 1 OS=Homo sapiens OX=9606 GN=CLTC PE=1 SV=5	0	1065.69	65	113	4593	86	86	1675	191.5	5.69	9465.86	113	CLTC	7.46519e+07	7.64738e+07	7.14763e+07	7.96527e+07	1.25273e+07	1.48179e+07	9.38804e+06	9.28697e+06	1.28407e+07	8.27849	8.52301	8.51679	8.31688	6.84423	7.04731	6.53394	7.02664	7.12248	3	3	3	7.9624	7.87984	6.89436	-0.082562	-1.06804	-0.985482	0.911412	0.0976718	0.149467	2.47433	2.45111	2.23275
P35527	P35527	Keratin, type I cytoskeletal 9 OS=Homo sapiens OX=9606 GN=KRT9 PE=1 SV=3	0	982.216	96	107	5514	106	106	623	62	5.24	12608.2	107	KRT9	2.28764e+08	4.06245e+08	1.37917e+08	6.80234e+07	7.69863e+07	3.08496e+07	5.33303e+07	1.0463e+08	5.55e+07	9.8941	10.9323	9.46505	8.08919	9.46376	8.10522	9.04	10.5206	9.23424	3	3	3	9.04224	9.60764	9.59828	0.565395	0.556033	-0.00936195	0.585987	0.625422	0.985558	2.82011	3.00978	3.14513
P21333	P21333	Filamin-A OS=Homo sapiens OX=9606 GN=FLNA PE=1 SV=4	0	948.753	57	125	4229	112	112	2647	280.6	6.06	9064.32	125	FLNA	4.30644e+07	4.68051e+07	2.55865e+07	4.07654e+07	1.22823e+07	1.58182e+07	1.45758e+07	1.2793e+07	1.7153e+07	7.4848	7.81471	7.03471	7.3505	6.81573	7.14155	7.16862	7.48871	7.54022	3	3	3	7.43559	7.11175	7.39919	-0.323839	-0.0364007	0.287438	0.311711	0.882119	0.277182	2.30427	2.20232	2.40273
Q14204	Q14204	Cytoplasmic dynein 1 heavy chain 1 OS=Homo sapiens OX=9606 GN=DYNC1H1 PE=1 SV=5	0	937.631	42	170	2307	170	170	4646	532.1	6.4	4866.58	170	DYNC1H1	2.01215e+07	1.76002e+07	9.6771e+06	1.45169e+07	2.88392e+06	3.73685e+06	5.43088e+06	4.52382e+06	5.36444e+06	6.38704	6.40364	5.63197	5.86089	4.72526	5.05986	5.74431	5.98897	5.86326	3	3	3	5.7748	5.58143	5.86552	-0.193372	0.0907193	0.284091	0.77033	0.830303	0.589897	1.77052	1.70597	1.88585
P35908	P35908	Keratin, type II cytoskeletal 2 epidermal OS=Homo sapiens OX=9606 GN=KRT2 PE=1 SV=2	0	888.428	91	100	5821	73	73	639	65.4	8	13945.6	100	KRT2	1.23717e+08	2.51198e+08	9.17728e+07	1.03802e+08	5.19623e+07	3.77131e+07	4.7943e+07	9.67609e+07	4.80311e+07	9.00728	10.2388	8.87739	8.69892	8.89662	8.39503	8.88637	10.4078	9.02573	3	3	3	9.11092	8.9271	9.43996	-0.183819	0.329046	0.512865	0.76409	0.683258	0.351932	2.84275	2.79046	3.09184
P03265	P03265	DNA-binding protein OS=Human adenovirus C serotype 5 OX=28285 GN=DBP PE=1 SV=1	0	880.298	80	95	4942	95	95	529	59.1	7.93	12045.2	95	AdV_DBP	864282618	1.49058e+07	5.5882e+08	8.138e+06	4.75132e+08	8.18495e+06	4.737e+08	251962825	3.94603e+08	11.8117	6.16392	11.4836	5.0259	12.0894	6.19101	12.191	11.7885	12.0641	3	3	3	5.79361	11.7949	12.0145	6.00132	6.22091	0.219585	0.000141938	0.000101668	0.357947	1.77532	3.71801	3.95737
O75643	O75643	U5 small nuclear ribonucleoprotein 200 kDa helicase OS=Homo sapiens OX=9606 GN=SNRNP200 PE=1 SV=2	0	862.763	56	114	2735	114	114	2136	244.4	6.06	5999.71	114	SNRNP200	4.27708e+07	2.28571e+07	3.04691e+07	2.5549e+07	1.19047e+07	1.10757e+07	2.11692e+07	1.34157e+07	1.57825e+07	7.47493	6.78069	7.28667	6.67642	6.77069	6.62737	7.70701	7.55727	7.42008	3	3	3	6.69483	7.17743	7.56146	0.482605	0.866629	0.384025	0.0884748	0.000781374	0.16483	2.06609	2.22395	2.45702
Q14980	Q14980	Nuclear mitotic apparatus protein 1 OS=Homo sapiens OX=9606 GN=NUMA1 PE=1 SV=2	0	805.821	61	127	1898	127	127	2115	238.1	5.78	4422.79	127	NUMA1	7.54761e+06	1.2543e+07	7.08783e+06	1.91429e+07	8.83031e+06	1.19248e+07	4.1063e+06	3.76629e+06	1.07769e+07	4.9724	5.91493	5.18274	6.25996	6.33969	6.73393	5.34096	5.72457	6.8697	3	3	3	6.30294	5.49828	5.97841	-0.804662	-0.324527	0.480135	0.173729	0.564199	0.485681	1.93991	1.68347	1.92377
P52701	P52701	DNA mismatch repair protein Msh6 OS=Homo sapiens OX=9606 GN=MSH6 PE=1 SV=2	0	803.309	66	99	3510	98	98	1360	152.7	6.9	7972.88	99	MSH6	6.8991e+07	5.6217e+07	3.61014e+07	9.06735e+07	2.61756e+07	3.98523e+07	2.8738e+07	2.26956e+07	2.16243e+07	8.16471	8.07905	7.53138	8.50384	7.90738	8.47463	8.14801	8.31577	7.87441	3	3	3	8.35251	7.86783	8.11273	-0.484682	-0.239774	0.244908	0.102069	0.271012	0.33646	2.59928	2.44694	2.64315
P24933	P24933	Shutoff protein OS=Human adenovirus C serotype 5 OX=28285 GN=L4 PE=1 SV=1	0	762.422	73	97	2545	97	97	807	90.2	5.85	5413.18	97	AdV_L4_100K	339156256	1.0551e+07	1.92445e+08	7.45316e+06	2.14822e+08	4.84717e+06	1.92643e+07	1.19171e+07	1.44218e+07	10.4622	5.66542	9.9457	4.89908	10.9442	5.43518	7.57098	7.38639	7.29	3	3	3	5.33323	10.4507	7.41579	5.11747	2.08257	-3.03491	0.00015334	0.000994527	0.000536406	1.62773	3.28316	2.40789
P15924	P15924	Desmoplakin OS=Homo sapiens OX=9606 GN=DSP PE=1 SV=3	0	753.079	47	139	1919	139	139	2871	331.6	6.81	3769.22	139	DSP	1.05762e+07	1.69709e+07	4.58978e+06	2.84545e+06	2.86211e+06	2.20939e+06	2.05926e+06	3.21365e+06	2.23857e+06	5.45912	6.35111	4.55582	3.50989	4.71431	4.30169	4.34524	5.49564	4.60241	3	3	3	4.7209	4.90975	4.81443	0.188855	0.093536	-0.0953186	0.842532	0.92354	0.841278	1.43009	1.48937	1.53262
P13645	P13645	Keratin, type I cytoskeletal 10 OS=Homo sapiens OX=9606 GN=KRT10 PE=1 SV=6	0	728.63	70	86	5031	72	74	584	58.8	5.21	12148.2	86	KRT10	1.59624e+08	2.67768e+08	132640145	7.39581e+07	9.86878e+07	5.56892e+07	8.17868e+07	1.09175e+08	7.16353e+07	9.37491	10.331	9.40877	8.20987	9.82203	8.95736	9.65691	10.5819	9.60243	3	3	3	9.16606	9.53524	9.94709	0.369175	0.781029	0.411855	0.593596	0.325643	0.303107	2.85974	2.98793	3.26212
P49327	P49327	Fatty acid synthase OS=Homo sapiens OX=9606 GN=FASN PE=1 SV=3	0	720.277	50	99	2621	98	98	2511	273.3	6.44	5958.14	99	FASN	2.23774e+07	22970487	12859513	1.73341e+07	6.15141e+06	6.46543e+06	6.71002e+06	4.61246e+06	6.43454e+06	6.54035	6.78783	6.04216	6.11677	5.81815	5.85079	6.04944	6.01697	6.12567	3	3	3	6.2518	6.13356	6.06403	-0.118242	-0.187767	-0.0695253	0.753223	0.540105	0.763506	1.92358	1.88583	1.95245
Q9Y490	Q9Y490	Talin-1 OS=Homo sapiens OX=9606 GN=TLN1 PE=1 SV=3	0	718.246	49	99	2286	87	87	2541	269.6	6.07	5749.67	99	TLN1	1.59221e+07	1.40745e+07	1.43074e+07	1.50105e+07	6.31583e+06	6.3084e+06	6.83855e+06	5.71499e+06	7.38088e+06	6.04934	6.08113	6.19608	5.90913	5.8562	5.81531	6.07681	6.32618	6.32362	3	3	3	5.93519	6.03388	6.24221	0.0986846	0.307016	0.208331	0.475562	0.0539044	0.180417	1.82182	1.85512	2.01277
Q14839	Q14839	Chromodomain-helicase-DNA-binding protein 4 OS=Homo sapiens OX=9606 GN=CHD4 PE=1 SV=2	0	700.474	46	87	1922	65	65	1912	217.9	5.86	3626.78	87	CHD4	1.75358e+07	2.17439e+07	1.20606e+07	2.34733e+07	6.05447e+06	1.00952e+07	7.67229e+06	5.57621e+06	6.36912e+06	6.18861	6.70866	5.94963	6.55418	5.79523	6.49364	6.24278	6.29071	6.11092	3	3	3	6.58549	5.97783	6.21481	-0.607669	-0.370687	0.236981	0.00977427	0.0113815	0.134137	2.03092	1.83619	2.00339
Q14315	Q14315	Filamin-C OS=Homo sapiens OX=9606 GN=FLNC PE=1 SV=3	0	686.759	48	110	2818	95	95	2725	290.8	5.97	6438.11	110	FLNC	1.50372e+07	1.42202e+07	1.1961e+07	1.46736e+07	7.05748e+06	8.47604e+06	1.05635e+07	4.76784e+06	9.36599e+06	5.96684	6.09599	5.93766	5.87637	6.01638	6.24143	6.70414	6.06476	6.66726	3	3	3	6.07126	5.97363	6.47872	-0.0976354	0.407459	0.505095	0.419326	0.155019	0.0725866	1.86531	1.83559	2.09155
P08670	P08670	Vimentin OS=Homo sapiens OX=9606 GN=VIM PE=1 SV=4	0	662.629	88	74	3299	61	69	466	53.6	5.12	7150.52	74	VIM	1.78781e+08	1.54605e+08	8.05598e+07	1.10781e+08	2.4816e+07	2.99535e+07	4.07079e+07	2.35443e+07	3.18164e+07	9.53843	9.53856	8.68939	8.7928	7.83042	8.06269	8.65036	8.36873	8.43153	3	3	3	8.79802	8.68608	8.48354	-0.111935	-0.314474	-0.202539	0.871954	0.509294	0.706367	2.74259	2.70986	2.7676
P43246	P43246	DNA mismatch repair protein Msh2 OS=Homo sapiens OX=9606 GN=MSH2 PE=1 SV=1	0	661.982	71	76	2598	76	76	934	104.7	5.77	5930.36	76	MSH2	5.60597e+07	4.29044e+07	2.5907e+07	6.64745e+07	2.38001e+07	3.58193e+07	2.29596e+07	1.68333e+07	1.75018e+07	7.86527	7.68917	7.05267	8.05596	7.77013	8.3207	7.82414	7.88468	7.56926	3	3	3	8.02194	7.56269	7.75936	-0.459252	-0.262581	0.196671	0.218762	0.273493	0.512711	2.49281	2.34812	2.52394
P13639	P13639	Elongation factor 2 OS=Homo sapiens OX=9606 GN=EEF2 PE=1 SV=4	0	657.02	67	73	2913	72	72	858	95.3	6.83	6433.88	73	EEF2	5.4486e+07	2.78195e+07	3.90231e+07	2.71061e+07	2.26964e+07	1.32867e+07	2.42308e+07	1.18557e+07	1.51222e+07	7.82419	7.06415	7.64365	6.76178	7.70162	6.88995	7.90189	7.37894	7.35842	3	3	3	6.90529	7.72316	7.54642	0.817861	0.641126	-0.176735	0.001338	0.0318567	0.394963	2.13361	2.401	2.45159
P11388	P11388	DNA topoisomerase 2-alpha OS=Homo sapiens OX=9606 GN=TOP2A PE=1 SV=3	0	650.546	51	96	2381	78	78	1531	174.3	8.72	5227.43	96	TOP2A	1.81003e+07	3.57696e+07	1.53965e+07	4.51523e+07	9.74817e+06	2.28695e+07	1.14177e+07	8.78016e+06	1.01279e+07	6.23432	7.42678	6.30193	7.49795	6.48236	7.67339	6.81632	6.94568	6.7801	3	3	3	7.53271	6.33954	6.84737	-1.19317	-0.685337	0.507831	0.000331522	0.00152108	0.0047557	2.33545	1.95427	2.21664
P08779	P08779	Keratin, type I cytoskeletal 16 OS=Homo sapiens OX=9606 GN=KRT16 PE=1 SV=4	0	629.734	83	59	2601	34	34	473	51.2	5.05	5240.68	59	KRT16	3.1496e+07	4.82057e+07	1.02631e+07	3.35988e+06	6.99766e+06	2.30719e+06	1.14995e+06	2.75751e+06	3.15713e+06	7.03347	7.85725	5.71679	3.74964	6.0041	4.36418	3.50469	5.2748	5.09844	3	3	3	5.32369	6.25146	4.62598	0.927765	-0.697711	-1.62548	0.526844	0.643818	0.0781451	1.62366	1.92236	1.46953
P08238	P08238	Heat shock protein HSP 90-beta OS=Homo sapiens OX=9606 GN=HSP90AB1 PE=1 SV=4	0	623.803	69	69	2626	24	39	724	83.2	5.03	5575.32	69	HSP90AB1	7.87501e+07	5.37438e+07	4.59152e+07	5.82516e+07	3.30289e+07	3.38351e+07	3.38541e+07	2.94652e+07	3.15177e+07	8.35559	8.01414	7.8783	7.86545	8.24289	8.23849	8.38438	8.69237	8.41792	3	3	3	8.03936	8.15893	8.49823	0.119568	0.458866	0.339298	0.543457	0.0346427	0.122903	2.4982	2.54147	2.77315
P02533	P02533	Keratin, type I cytoskeletal 14 OS=Homo sapiens OX=9606 GN=KRT14 PE=1 SV=4	0	621.828	85	64	2888	29	29	472	51.5	5.16	6054.66	64	KRT14	8.60778e+07	122423524	4.37589e+07	2.04319e+07	2.0437e+07	8.49614e+06	8.93379e+06	1.59235e+07	9.13955e+06	8.48395	9.20186	7.8089	6.35398	7.55034	6.24485	6.46239	7.80452	6.63195	3	3	3	7.2669	7.94773	6.96629	0.680835	-0.300607	-0.981442	0.536131	0.790024	0.124148	2.24929	2.47208	2.25802
P14618	P14618	Pyruvate kinase PKM OS=Homo sapiens OX=9606 GN=PKM PE=1 SV=4	0	599.98	77	58	2705	56	58	531	57.9	7.84	6495.06	58	PKM	6.57407e+07	5.95171e+07	3.48885e+07	3.25027e+07	2.68407e+07	2.25203e+07	1.85713e+07	1.44313e+07	2.20539e+07	8.09509	8.16135	7.48208	7.02371	7.94358	7.65119	7.51812	7.66255	7.90279	3	3	3	7.61208	7.84025	7.69449	0.228168	0.082406	-0.145762	0.577806	0.824244	0.53643	2.36038	2.43815	2.50204
Q00839	Q00839	Heterogeneous nuclear ribonucleoprotein U OS=Homo sapiens OX=9606 GN=HNRNPU PE=1 SV=6	0	596.074	51	64	2399	64	64	825	90.5	6	5054.43	64	HNRNPU	8.52144e+07	4.01943e+07	5.96284e+07	4.00262e+07	4.21979e+07	1.76168e+07	2.54005e+07	1.52565e+07	2.50321e+07	8.4694	7.59504	8.25533	7.3241	8.59633	7.29692	7.9699	7.74278	8.08554	3	3	3	7.40535	8.44036	7.93274	1.035	0.527389	-0.507612	0.00167648	0.0189912	0.0230428	2.29451	2.63313	2.58198
P42704	P42704	Leucine-rich PPR motif-containing protein, mitochondrial OS=Homo sapiens OX=9606 GN=LRPPRC PE=1 SV=3	0	588.828	67	86	1952	86	86	1394	157.8	6.13	4294.7	86	LRPPRC	5.38456e+06	6.44283e+06	4.01571e+06	6.29725e+06	2.84019e+06	3.80215e+06	1.01519e+07	8.36918e+06	5.05321e+06	4.48521	4.95381	4.36305	4.65595	4.70321	5.08485	6.6468	6.87651	5.77703	3	3	3	4.8982	4.51716	6.43345	-0.381045	1.53525	1.91629	0.0773983	0.0127719	0.00537745	1.48804	1.36455	2.07743
P09874	P09874	Poly [ADP-ribose] polymerase 1 OS=Homo sapiens OX=9606 GN=PARP1 PE=1 SV=4	0	583.84	64	77	2014	77	77	1014	113	8.88	4068.24	77	PARP1	2.92342e+07	2.31273e+07	2.28702e+07	2.72075e+07	1.55794e+07	1.56089e+07	1.23599e+07	9.45543e+06	1.27402e+07	6.92596	6.79764	6.87279	6.76716	7.1588	7.12233	6.93072	7.05257	7.11114	3	3	3	6.89571	6.98585	7.03148	0.0901413	0.135769	0.0456281	0.564323	0.340057	0.679679	2.13048	2.16309	2.27863
P02538	P02538	Keratin, type II cytoskeletal 6A OS=Homo sapiens OX=9606 GN=KRT6A PE=1 SV=3	0	582.53	72	72	2946	5	5	564	60	8	6311.35	72	KRT6A	5.05089e+07	7.693e+07	2.84525e+07	1.18103e+07	1.473e+07	5.85071e+06	4.39335e+06	8.43081e+06	5.23318e+06	7.71484	8.53159	7.18788	5.5632	7.07792	5.70665	5.43844	6.8871	5.82752	3	3	3	6.60048	7.32688	6.05102	0.726401	-0.549457	-1.27586	0.502262	0.631237	0.0550146	2.03482	2.2718	1.94965
P48668	P48668	Keratin, type II cytoskeletal 6C OS=Homo sapiens OX=9606 GN=KRT6C PE=1 SV=3	0	568.194	72	71	2929	2	2	564	60	8	6242.88	71	KRT6C; KRT6A	2.5141e+06	5.54765e+06	1.33296e+06	353334	374013	49001.4	89295.1	160172	93720.3	3.38642	4.73799	2.77204	0.500332	1.77839	-1.193	-0.182157	1.16913	0.0243336	3	3	3	1.34844	2.64562	0.337104	1.29718	-1.01134	-2.30852	0.516471	0.606753	0.0214284	0.346578	0.756769	0.0240081
P04259	P04259	Keratin, type II cytoskeletal 6B OS=Homo sapiens OX=9606 GN=KRT6B PE=1 SV=5	0	549.762	70	70	3015	4	4	564	60	8	6542.16	70	KRT6B	1.74664e+06	2.94965e+06	1.16171e+06	261604	361322	112076	91149.1	236619	203774	2.86096	3.82666	2.57364	0.0666825	1.72859	0.000580322	-0.152507	1.73206	1.14487	3	3	3	1.29797	2.38773	0.908144	1.08976	-0.389831	-1.47959	0.452053	0.791824	0.0858865	0.329597	0.674335	0.216817
P04133	P04133	Hexon protein OS=Human adenovirus C serotype 5 OX=28285 GN=L3 PE=1 SV=3	0	546.504	57	58	978	58	58	952	107.9	5.39	2227.5	58	AdV_L3_II	5.26726e+07	1.58157e+06	3.2171e+07	2.41708e+06	4.89079e+07	2.0677e+06	1.26657e+06	957926	1.97924e+06	7.77536	2.92748	7.36509	3.27449	8.80923	4.20607	3.64405	3.74941	4.42477	3	3	3	3.46935	7.98323	3.93941	4.51388	0.470066	-4.04382	0.00142001	0.358379	0.00121665	1.02847	2.48583	1.23647
Q14683	Q14683	Structural maintenance of chromosomes protein 1A OS=Homo sapiens OX=9606 GN=SMC1A PE=1 SV=2	0	545.47	58	81	1650	78	81	1233	143.1	7.64	3689.68	81	SMC1A	1.0819e+07	1.39733e+07	1.04977e+07	1.81531e+07	5.81482e+06	6.99796e+06	8.66686e+06	4.92243e+06	5.89483e+06	5.49187	6.07071	5.7494	6.18337	5.73696	5.96497	6.41863	6.1108	5.99928	3	3	3	6.07302	5.65941	6.17624	-0.413605	0.103223	0.516828	0.0169257	0.502883	0.0266297	1.86629	1.73461	1.99006
P26358	P26358	DNA (cytosine-5)-methyltransferase 1 OS=Homo sapiens OX=9606 GN=DNMT1 PE=1 SV=2	0	534.541	52	79	1411	79	79	1616	183.1	7.75	2909.81	79	DNMT1	8.07737e+06	1.83646e+07	6.30898e+06	3.84239e+07	4.53592e+06	1.83011e+07	3.3505e+06	2.49939e+06	2.80633e+06	5.07026	6.46498	5.01481	7.26516	5.37862	7.3519	5.04749	5.133	4.92851	3	3	3	7.02735	5.15457	5.03634	-1.87278	-1.99101	-0.118229	0.00352959	0.0023106	0.407137	2.1732	1.57089	1.60629
P11142	P11142	Heat shock cognate 71 kDa protein OS=Homo sapiens OX=9606 GN=HSPA8 PE=1 SV=1	0	532.148	70	57	2802	34	46	646	70.9	5.52	6145.85	57	HSPA8	8.66734e+07	5.05378e+07	3.96371e+07	3.66726e+07	2.91034e+07	2.04083e+07	2.83917e+07	2.09518e+07	2.63924e+07	8.4939	7.92541	7.66618	7.19786	8.06034	7.50912	8.13052	8.20043	8.16188	3	3	3	7.54413	8.07348	8.16428	0.529345	0.620149	0.0908047	0.172034	0.0428526	0.724269	2.33882	2.51297	2.66035
P60709	P60709	Actin, cytoplasmic 1 OS=Homo sapiens OX=9606 GN=ACTB PE=1 SV=1	0	527.623	86	46	2315	0	26	375	41.7	5.48	4952.32	46	ACTB	1.94285e+08	1.4902e+08	6.61756e+07	8.97106e+07	4.13672e+07	4.14071e+07	3.68996e+07	2.47909e+07	3.54775e+07	9.65841	9.48548	8.40563	8.48843	8.56764	8.52984	8.50865	8.44317	8.58866	3	3	3	8.83458	8.87723	8.5135	0.0426446	-0.321087	-0.363732	0.937463	0.383533	0.409919	2.75385	2.77162	2.77787
P63261	P63261	Actin, cytoplasmic 2 OS=Homo sapiens OX=9606 GN=ACTG1 PE=1 SV=1	0	527.623	86	46	2315	0	26	375	41.8	5.48	4952.32	46	ACTG1	1.94285e+08	1.4902e+08	6.61756e+07	8.97106e+07	4.13672e+07	4.14071e+07	3.68996e+07	2.47909e+07	3.54775e+07	9.65841	9.48548	8.40563	8.48843	8.56764	8.52984	8.50865	8.44317	8.58866	3	3	3	8.83458	8.87723	8.5135	0.0426446	-0.321087	-0.363732	0.937463	0.383533	0.409919	2.75385	2.77162	2.77787
P13647	P13647	Keratin, type II cytoskeletal 5 OS=Homo sapiens OX=9606 GN=KRT5 PE=1 SV=3	0	519.174	69	69	3142	36	36	590	62.3	7.74	6612.95	69	KRT5	2.44595e+07	3.43658e+07	1.63024e+07	8.79507e+06	9.47121e+06	5.13297e+06	5.30795e+06	7.71586e+06	5.70046e+06	6.6687	7.36902	6.38441	5.13792	6.44078	5.51783	5.71127	6.75926	5.95091	3	3	3	6.00826	6.49797	6.14048	0.489708	0.132226	-0.357482	0.519697	0.870092	0.337966	1.84446	2.00449	1.97938
Q9Y5B9	Q9Y5B9	FACT complex subunit SPT16 OS=Homo sapiens OX=9606 GN=SUPT16H PE=1 SV=1	0	503.127	52	65	1698	65	65	1047	119.8	5.66	3782.38	65	SUPT16H	1.79085e+07	2.16468e+07	1.51482e+07	3.02559e+07	8.06343e+06	1.51439e+07	9.91257e+06	7.11143e+06	6.89925e+06	6.21895	6.7022	6.27847	6.92037	6.20862	7.07871	6.61238	6.64157	6.22627	3	3	3	6.90043	6.23535	6.49341	-0.665079	-0.407017	0.258061	0.00394038	0.0779322	0.129756	2.13218	1.92032	2.09731
Q9UQE7	Q9UQE7	Structural maintenance of chromosomes protein 3 OS=Homo sapiens OX=9606 GN=SMC3 PE=1 SV=2	0	500.326	54	75	1440	74	75	1217	141.5	7.18	3198.55	75	SMC3	6.71968e+06	9.11082e+06	7.47375e+06	1.34648e+07	3.93906e+06	5.42209e+06	4.47607e+06	3.6648e+06	4.49923e+06	4.80477	5.4537	5.25923	5.75235	5.17508	5.59689	5.46535	5.68516	5.60951	3	3	3	5.60098	5.0797	5.58668	-0.521285	-0.014304	0.506981	0.0336318	0.900731	0.030012	1.71452	1.54755	1.79185
O60264	O60264	SWI/SNF-related matrix-associated actin-dependent regulator of chromatin subfamily A member 5 OS=Homo sapiens OX=9606 GN=SMARCA5 PE=1 SV=1	0	485.965	52	67	1765	45	45	1052	121.8	8.09	3449.49	67	SMARCA5	1.50845e+07	2.54889e+07	1.02992e+07	3.18885e+07	5.10917e+06	1.3578e+07	4.74605e+06	3.42551e+06	3.99416e+06	5.97137	6.93792	5.72186	6.99619	5.55032	6.92124	5.54985	5.58775	5.43772	3	3	3	6.95178	5.74785	5.52511	-1.20393	-1.42667	-0.222742	0.000636525	9.30299e-06	0.162478	2.14878	1.76177	1.77095
P12956	P12956	X-ray repair cross-complementing protein 6 OS=Homo sapiens OX=9606 GN=XRCC6 PE=1 SV=2	0	476.317	66	59	1681	59	59	609	69.8	6.64	3559.97	59	XRCC6	2.27399e+07	1.88208e+07	1.62602e+07	2.52885e+07	8.99647e+06	1.0808e+07	8.44132e+06	6.86636e+06	8.26808e+06	6.56353	6.50038	6.38067	6.66164	6.36659	6.59206	6.38059	6.59097	6.48738	3	3	3	6.58469	6.43693	6.48632	-0.147762	-0.0983773	0.0493847	0.133905	0.268436	0.603897	2.03076	1.98495	2.09502
Q9UIG0	Q9UIG0	Tyrosine-protein kinase BAZ1B OS=Homo sapiens OX=9606 GN=BAZ1B PE=1 SV=2	0	467.885	49	75	1038	75	75	1483	170.8	8.48	2096.89	75	BAZ1B	4.37648e+06	1.26652e+07	3.76396e+06	1.71375e+07	2.22462e+06	7.4002e+06	1.54016e+06	1.39387e+06	1.32506e+06	4.18615	5.92892	4.26965	6.10032	4.35079	6.0456	3.9262	4.29053	3.84589	3	3	3	6.02495	4.26887	4.02088	-1.75608	-2.00407	-0.247989	1.447e-05	0.000162516	0.162005	1.85076	1.28453	1.26439
Q08211	Q08211	ATP-dependent RNA helicase A OS=Homo sapiens OX=9606 GN=DHX9 PE=1 SV=4	0	450.189	48	58	1610	58	58	1270	140.9	6.84	3737.91	58	DHX9	9.53479e+06	2.03408e+07	5.71736e+06	2.57431e+07	3.38852e+06	8.26164e+06	7.74691e+06	5.93664e+06	6.40242e+06	5.30958	6.61242	4.87275	6.68734	4.95788	6.20447	6.25674	6.38108	6.11845	3	3	3	6.50141	5.04674	6.25209	-1.45467	-0.249317	1.20535	0.00193303	0.212229	0.00142857	2.00418	1.53479	2.01605
P07437	P07437	Tubulin beta chain OS=Homo sapiens OX=9606 GN=TUBB PE=1 SV=2	0	449.715	75	37	2873	8	8	444	49.6	4.89	6750.08	37	TUBB	9.07977e+07	8.3581e+07	4.34799e+07	5.41318e+07	2.65802e+07	3.18291e+07	2.34348e+07	1.63146e+07	2.62523e+07	8.56096	8.65122	7.79968	7.75963	7.92951	8.15031	7.8537	7.83952	8.1542	3	3	3	8.18705	8.09672	7.94914	-0.0903354	-0.237911	-0.147575	0.808583	0.439875	0.595936	2.54547	2.52041	2.5877
Q6P2Q9	Q6P2Q9	Pre-mRNA-processing-splicing factor 8 OS=Homo sapiens OX=9606 GN=PRPF8 PE=1 SV=2	0	434.622	39	82	1264	82	82	2335	273.4	8.84	2234.26	82	PRPF8	8.09368e+06	6.44608e+06	9.59765e+06	1.01982e+07	2.74867e+06	2.01886e+06	4.96143e+06	3.76614e+06	3.79129e+06	5.07317	4.95454	5.62008	5.35147	4.65596	4.17158	5.61387	5.72452	5.36252	3	3	3	4.82586	5.11641	5.56697	0.290541	0.741109	0.450568	0.549495	0.110595	0.206299	1.46585	1.55883	1.78517
P07355	P07355	Annexin A2 OS=Homo sapiens OX=9606 GN=ANXA2 PE=1 SV=2	0	434.001	82	53	2477	14	53	339	38.6	7.75	5728.74	53	ANXA2	8.74298e+07	7.51795e+07	5.06898e+07	7.68526e+07	2.46951e+07	2.31177e+07	1.96383e+07	1.87327e+07	2.37156e+07	8.50643	8.49839	8.02102	8.26525	7.82338	7.68897	7.59871	8.03891	8.00759	3	3	3	8.15087	8.11695	7.88174	-0.0339254	-0.269131	-0.235205	0.919348	0.389727	0.395871	2.53455	2.52734	2.56547
P13010	P13010	X-ray repair cross-complementing protein 5 OS=Homo sapiens OX=9606 GN=XRCC5 PE=1 SV=3	0	432.95	67	47	1548	47	47	732	82.7	5.81	3056.05	47	XRCC5	2.76595e+07	2.38375e+07	1.64416e+07	2.48378e+07	9.45683e+06	1.2336e+07	1.1515e+07	6.52823e+06	1.03047e+07	6.84608	6.84128	6.39668	6.63569	6.43858	6.78284	6.82856	6.51812	6.80506	3	3	3	6.75327	6.56045	6.71725	-0.192822	-0.0360207	0.156801	0.283624	0.773632	0.42004	2.08474	2.02427	2.1723
P07900	P07900	Heat shock protein HSP 90-alpha OS=Homo sapiens OX=9606 GN=HSP90AA1 PE=1 SV=5	0	432.516	53	54	1641	24	29	732	84.6	5.02	3487.88	54	HSP90AA1	7.11152e+06	5.69902e+06	4.22845e+06	4.95537e+06	2.54365e+06	2.27643e+06	3.21822e+06	3.31711e+06	3.81486e+06	4.88654	4.77683	4.43753	4.31022	4.54413	4.34481	4.98938	5.54136	5.37146	3	3	3	4.47729	4.62274	5.30074	0.145448	0.823449	0.678001	0.511684	0.0205918	0.0330073	1.35285	1.39765	1.69581
P68371	P68371	Tubulin beta-4B chain OS=Homo sapiens OX=9606 GN=TUBB4B PE=1 SV=1	0	423.737	69	34	2553	2	2	445	49.8	4.89	5885.52	34	TUBB4B	5.25398e+06	4.71873e+06	2.59043e+06	2.91987e+06	1.60909e+06	2.23495e+06	1.75676e+06	1.07043e+06	1.62352e+06	4.44979	4.50452	3.73059	3.54713	3.88347	4.31828	4.11603	3.90963	4.13895	3	3	3	4.12331	4.02129	4.05487	-0.102025	-0.0684373	0.0335881	0.794086	0.831833	0.891232	1.23848	1.20249	1.27519
P68363	P68363	Tubulin alpha-1B chain OS=Homo sapiens OX=9606 GN=TUBA1B PE=1 SV=1	0	415.197	77	38	2112	0	0	451	50.1	5.06	4786.53	38	TUBA1B	NA	NA	NA	NA	NA	NA	NA	NA	NA	NA	NA	NA	NA	NA	NA	NA	NA	NA	0	0	0	NA	NA	NA	NA	NA	NA	NA	NA	NA	NA	NA	NA
P52272	P52272	Heterogeneous nuclear ribonucleoprotein M OS=Homo sapiens OX=9606 GN=HNRNPM PE=1 SV=3	0	405.809	52	42	2035	41	42	730	77.5	8.7	4413.72	42	HNRNPM	3.84943e+07	2.3962e+07	2.63446e+07	2.71608e+07	1.46604e+07	9.52789e+06	1.44951e+07	1.09797e+07	1.12257e+07	7.32295	6.84879	7.07683	6.76468	7.07108	6.4102	7.16061	7.2682	6.92856	3	3	3	6.67456	7.15696	7.11913	0.482398	0.444569	-0.0378286	0.0378845	0.0568693	0.785737	2.05974	2.21766	2.30823
P46940	P46940	Ras GTPase-activating-like protein IQGAP1 OS=Homo sapiens OX=9606 GN=IQGAP1 PE=1 SV=1	0	403.427	42	58	1192	54	54	1657	189.1	6.48	2754.94	58	IQGAP1	4.7035e+06	5.41606e+06	6.94445e+06	8.53243e+06	2.1104e+06	1.92324e+06	3.50479e+06	3.66532e+06	2.40046e+06	4.29011	4.70336	5.15326	5.09418	4.27475	4.10158	5.11244	5.68537	4.70314	3	3	3	4.63304	4.57271	5.16699	-0.060332	0.533946	0.594278	0.889976	0.258357	0.217774	1.40374	1.38388	1.65092
P33993	P33993	DNA replication licensing factor MCM7 OS=Homo sapiens OX=9606 GN=MCM7 PE=1 SV=4	0	401.285	61	49	1298	49	49	719	81.3	6.46	3006.87	49	MCM7	1.60605e+07	1.69153e+07	9.85614e+06	2.06111e+07	5.28436e+06	8.38174e+06	6.68365e+06	4.79097e+06	5.50064e+06	6.06182	6.34637	5.65842	6.36658	5.59896	6.22529	6.04375	6.07175	5.89943	3	3	3	6.31275	5.77307	6.00498	-0.539679	-0.307767	0.231911	0.0237571	0.0113006	0.208663	1.94331	1.76964	1.93266
Q71U36	Q71U36	Tubulin alpha-1A chain OS=Homo sapiens OX=9606 GN=TUBA1A PE=1 SV=1	0	399.15	77	36	2031	0	1	451	50.1	5.06	4539.29	36	TUBA1A	2.67315e+06	2.07747e+06	1.28417e+06	1.14375e+06	675770	879514	772061	581928	1.12835e+06	3.47492	3.32095	2.71823	2.19501	2.63183	2.97282	2.92991	3.03034	3.61404	3	3	3	2.82959	2.94166	3.19143	0.112068	0.361839	0.249771	0.806015	0.411797	0.506075	0.822411	0.853005	0.984421
P35251	P35251	Replication factor C subunit 1 OS=Homo sapiens OX=9606 GN=RFC1 PE=1 SV=4	0	390.018	42	50	1380	50	50	1148	128.2	9.36	2955.82	50	RFC1	7.38605e+06	1.54903e+07	4.85491e+06	2.14794e+07	3.88179e+06	1.02136e+07	6.50722e+06	3.58356e+06	3.78377e+06	4.94118	6.21942	4.63684	6.42611	5.15395	6.51046	6.00516	5.65282	5.35965	3	3	3	6.38533	4.91066	5.67255	-1.47467	-0.712784	0.761888	0.00104341	0.0256801	0.033478	1.96658	1.49152	1.82031
Q04695	Q04695	Keratin, type I cytoskeletal 17 OS=Homo sapiens OX=9606 GN=KRT17 PE=1 SV=2	0	384.497	80	49	1458	23	23	432	48.1	5.02	2871.26	49	KRT17	5.84529e+06	9.82423e+06	2.29915e+06	1.38634e+06	1.11938e+06	124096	769490	479631	351327	4.60365	5.56246	3.5585	2.47251	3.35993	0.14757	2.92509	2.75143	1.93071	3	3	3	2.72751	3.8407	2.53575	1.11318	-0.191767	-1.30495	0.52857	0.910267	0.0570957	0.790717	1.14293	0.763494
Q9BQE3	Q9BQE3	Tubulin alpha-1C chain OS=Homo sapiens OX=9606 GN=TUBA1C PE=1 SV=1	0	382.363	73	36	1925	2	2	449	49.9	5.1	4249.65	36	TUBA1C	7.8639e+07	6.50016e+07	3.85484e+07	4.39249e+07	1.97938e+07	2.27902e+07	1.91829e+07	1.2843e+07	2.13283e+07	8.35355	8.28852	7.626	7.45819	7.50421	7.66838	7.56486	7.49434	7.85452	3	3	3	7.80503	7.82792	7.63791	0.0228913	-0.167121	-0.190012	0.952861	0.57287	0.544322	2.42274	2.43333	2.48276
Q13085	Q13085	Acetyl-CoA carboxylase 1 OS=Homo sapiens OX=9606 GN=ACACA PE=1 SV=2	0	379.044	36	67	1024	58	67	2346	265.4	6.37	1994.36	67	ACACA	2.07704e+06	2.01511e+06	1.55093e+06	2.18909e+06	1.10183e+06	1.24824e+06	2.09352e+06	3.72156e+06	2.05945e+06	3.11091	3.27698	2.99054	3.13156	3.33712	3.47793	4.36905	5.70733	4.48208	3	3	3	3.29549	3.14619	4.85282	-0.149299	1.55733	1.70663	0.354938	0.0240453	0.0179115	0.972746	0.921177	1.54579
O75369	O75369	Filamin-B OS=Homo sapiens OX=9606 GN=FLNB PE=1 SV=2	0	378.204	33	70	1026	58	58	2602	278	5.73	2308.74	70	FLNB	3.21191e+06	3.69197e+06	1.98513e+06	2.86683e+06	861091	1.45287e+06	6.72377e+06	4.28981e+06	2.62797e+06	3.73981	4.15051	3.34663	3.52068	2.98147	3.69694	6.05239	5.91234	4.83377	3	3	3	3.78938	3.35597	5.5995	-0.433405	1.81013	2.24353	0.207234	0.0134062	0.00715297	1.13152	0.987659	1.79605
P55060	P55060	Exportin-2 OS=Homo sapiens OX=9606 GN=CSE1L PE=1 SV=3	0	377.287	54	52	1351	52	52	971	110.3	5.77	3055.66	52	CSE1L	7.41507e+07	1.24282e+08	4.08613e+07	1.47343e+08	1.58205e+07	4.08238e+07	1.09424e+07	1.1226e+07	6.7288e+06	8.26877	9.22359	7.71006	9.20426	7.18095	8.50938	6.75498	7.30019	6.19018	3	3	3	8.97908	7.71993	6.74845	-1.25915	-2.23062	-0.971475	0.0325744	0.00494718	0.096334	2.801	2.39845	2.18387
P78386	P78386	Keratin, type II cuticular Hb5 OS=Homo sapiens OX=9606 GN=KRT85 PE=1 SV=1	0	374.984	53	51	558	18	18	507	55.8	6.55	1012.65	51	KRT85	8.22832e+07	2.74803e+06	3.11858e+06	4.66722e+06	925720	945770	1.51424e+06	2.54442e+06	1.21499e+06	8.4189	3.72452	3.99829	4.22379	3.08588	3.0776	3.90171	5.15876	3.72077	3	3	3	3.6753	5.16769	4.26042	1.49239	0.585113	-0.907275	0.424531	0.355739	0.623366	1.09588	1.56285	1.34612
P55072	P55072	Transitional endoplasmic reticulum ATPase OS=Homo sapiens OX=9606 GN=VCP PE=1 SV=4	0	374.783	60	49	1177	48	49	806	89.3	5.26	2762.36	49	VCP	9.54811e+06	7.81387e+06	6.99071e+06	9.17006e+06	3.95936e+06	4.63508e+06	4.51118e+06	3.22808e+06	4.31603e+06	5.31159	5.23216	5.16284	5.19816	5.1825	5.37063	5.47662	5.5021	5.54953	3	3	3	5.26698	5.21898	5.50942	-0.0480054	0.242436	0.290441	0.532835	0.0130508	0.00480207	1.60684	1.59116	1.76561
Q9BVA1	Q9BVA1	Tubulin beta-2B chain OS=Homo sapiens OX=9606 GN=TUBB2B PE=1 SV=1	0	368.918	65	30	2196	1	3	445	49.9	4.89	5138.66	30	TUBB2B	204252	144022	204470	165725	104259	171546	94778	118790	235074	-0.235198	-0.52952	0.0673592	-0.591908	-0.0645251	0.61471	-0.0961868	0.737914	1.35102	3	3	3	-0.168906	-0.0774545	0.66425	0.0914513	0.833156	0.741705	0.831148	0.220419	0.158465	-0.141735	-0.120769	0.133429
O95239	O95239	Chromosome-associated kinesin KIF4A OS=Homo sapiens OX=9606 GN=KIF4A PE=1 SV=3	0	368.852	41	56	1225	32	56	1232	139.8	6.27	2703.7	56	KIF4A	5.97614e+06	6.38488e+06	5.79642e+06	1.04407e+07	3.00511e+06	4.30315e+06	3.88842e+06	2.82034e+06	3.66141e+06	4.63559	4.94078	4.89256	5.38537	4.78464	5.26343	5.2623	5.3073	5.31223	3	3	3	5.19653	4.77093	5.29395	-0.425595	0.0974193	0.523015	0.0489233	0.506225	0.00235619	1.58448	1.44717	1.69303
P11586	P11586	C-1-tetrahydrofolate synthase, cytoplasmic OS=Homo sapiens OX=9606 GN=MTHFD1 PE=1 SV=3	0	368.696	63	57	1414	57	57	935	101.5	7.3	3056.02	57	MTHFD1	1.71307e+07	1.19438e+07	1.2791e+07	1.38394e+07	5.93554e+06	4.76797e+06	7.59676e+06	5.51403e+06	6.50128e+06	6.15489	5.84431	6.03445	5.79194	5.76661	5.41141	6.2285	6.27454	6.14055	3	3	3	5.68255	5.98532	6.21453	0.302765	0.531979	0.229215	0.164647	0.0199932	0.131784	1.74077	1.83881	2.00329
Q02880	Q02880	DNA topoisomerase 2-beta OS=Homo sapiens OX=9606 GN=TOP2B PE=1 SV=3	0	368.068	36	63	1317	45	45	1626	183.2	8	2773.79	63	TOP2B	6.79604e+06	5.98905e+06	5.63391e+06	7.95504e+06	1.76218e+06	2.66309e+06	2.80777e+06	2.20576e+06	2.72522e+06	4.82107	4.84845	4.85153	4.9931	4.01459	4.57114	4.79254	4.95271	4.8862	3	3	3	4.80423	4.5624	4.87715	-0.241832	0.0729227	0.314755	0.466355	0.610661	0.320746	1.45841	1.37847	1.55269
Q13885	Q13885	Tubulin beta-2A chain OS=Homo sapiens OX=9606 GN=TUBB2A PE=1 SV=1	0	364.937	62	29	2195	0	2	445	49.9	4.89	5138.66	29	TUBB2A	204252	144022	204470	165725	104259	171546	94778	118790	235074	-0.235198	-0.52952	0.0673592	-0.591908	-0.0645251	0.61471	-0.0961868	0.737914	1.35102	3	3	3	-0.168906	-0.0774545	0.66425	0.0914513	0.833156	0.741705	0.831148	0.220419	0.158465	-0.141735	-0.120769	0.133429
Q92616	Q92616	eIF-2-alpha kinase activator GCN1 OS=Homo sapiens OX=9606 GN=GCN1 PE=1 SV=6	0	362.84	31	67	644	67	67	2671	292.6	7.47	1391.12	67	GCN1L1; GCN1	3.08998e+06	3.18159e+06	1.93417e+06	2.32701e+06	503085	652780	780483	694598	874237	3.68398	3.93587	3.30911	3.21971	2.2061	2.54271	2.94556	3.28568	3.24593	3	3	3	3.23276	3.0664	3.15906	-0.166365	-0.073704	0.0926614	0.7949	0.868078	0.84901	0.95297	0.89336	0.973855
Q9NVI1	Q9NVI1	Fanconi anemia group I protein OS=Homo sapiens OX=9606 GN=FANCI PE=1 SV=4	0	362.288	49	59	982	59	59	1328	149.2	6.74	2339.51	59	FANCI	4.87219e+06	4.60587e+06	4.57718e+06	6.10414e+06	2.18317e+06	2.39375e+06	3.60693e+06	2.93798e+06	3.15372e+06	4.34095	4.46959	4.55186	4.61102	4.32365	4.41731	5.15389	5.36625	5.09688	3	3	3	4.49931	4.40549	5.20568	-0.0938187	0.706369	0.800188	0.37211	0.00214479	0.00189671	1.36023	1.32875	1.66349
A6NHR9	A6NHR9	Structural maintenance of chromosomes flexible hinge domain-containing protein 1 OS=Homo sapiens OX=9606 GN=SMCHD1 PE=1 SV=2	0	359.138	39	66	1083	66	66	2005	226.2	7.3	2132.75	66	SMCHD1	8.2433e+06	5.20423e+06	5.78581e+06	6.23161e+06	2.67761e+06	2.6903e+06	5.18288e+06	5.00845e+06	4.66663e+06	5.0996	4.6458	4.88992	4.64083	4.61817	4.5858	5.67687	6.13579	5.66221	3	3	3	4.62414	4.86923	5.82496	0.245088	1.20082	0.955728	0.156442	0.00155713	0.0102032	1.40026	1.47762	1.87245
P12814	P12814	Alpha-actinin-1 OS=Homo sapiens OX=9606 GN=ACTN1 PE=1 SV=2	0	358.575	58	47	1253	29	30	892	103	5.41	2928.47	47	ACTN1	7.52083e+06	6.89609e+06	4.87831e+06	5.98632e+06	2.88732e+06	3.11015e+06	3.30304e+06	2.72504e+06	3.22865e+06	4.96727	5.0519	4.64378	4.5829	4.72696	4.79502	5.02691	5.25771	5.13076	3	3	3	4.80994	4.77934	5.13846	-0.030602	0.328523	0.359125	0.863284	0.095402	0.0380129	1.45972	1.44859	1.64083
Q13263	Q13263	Transcription intermediary factor 1-beta OS=Homo sapiens OX=9606 GN=TRIM28 PE=1 SV=5	0	357.49	61	45	1268	45	45	835	88.5	5.77	2828.36	45	TRIM28	1.59526e+07	1.61691e+07	1.08304e+07	2.41311e+07	7.06762e+06	1.24836e+07	7.87215e+06	5.19201e+06	7.53749e+06	6.0521	6.28129	5.79441	6.59405	6.01845	6.8	6.27988	6.18772	6.35391	3	3	3	6.55845	5.95499	6.27384	-0.603459	-0.284607	0.318851	0.0243032	0.146538	0.0275538	2.02221	1.82911	2.02309
P06733	P06733	Alpha-enolase OS=Homo sapiens OX=9606 GN=ENO1 PE=1 SV=2	0	351.408	70	35	1296	29	30	434	47.1	7.39	2987.51	35	ENO1	2.39267e+07	1.6297e+07	1.51734e+07	1.22257e+07	1.20292e+07	1.10648e+07	8.20618e+06	5.40091e+06	8.43858e+06	6.63693	6.29265	6.28087	5.61307	6.7857	6.62594	6.33983	6.24463	6.51683	3	3	3	6.17722	6.56784	6.3671	0.390615	0.189879	-0.200735	0.306566	0.571545	0.302316	1.8989	2.02733	2.05449
P0DMV9	P0DMV9	Heat shock 70 kDa protein 1B OS=Homo sapiens OX=9606 GN=HSPA1B PE=1 SV=1	0	350.391	63	44	1339	19	25	641	70	5.66	3008.72	44	HSPA1B; HSPA1A	3.10533e+07	8.72282e+06	9.73968e+06	5.32354e+06	5.36651e+06	3.32906e+06	4.49164e+06	4.99341e+06	5.14721e+06	7.01305	5.39091	5.64127	4.41362	5.62121	4.89315	5.47036	6.13145	5.80362	3	3	3	4.89923	6.09185	5.80181	1.19262	0.902586	-0.290032	0.0918472	0.0569911	0.591986	1.48814	1.87032	1.8648
P33991	P33991	DNA replication licensing factor MCM4 OS=Homo sapiens OX=9606 GN=MCM4 PE=1 SV=5	0	349.929	47	37	867	37	37	863	96.5	6.74	1994.47	37	MCM4	6.63947e+06	7.03149e+06	3.72393e+06	7.74083e+06	2.42981e+06	4.21466e+06	2.45784e+06	1.87264e+06	2.22098e+06	4.78745	5.07995	4.25422	4.95372	4.47807	5.23345	4.60051	4.7165	4.59102	3	3	3	5.08904	4.50658	4.63601	-0.582459	-0.453027	0.129431	0.0288768	0.00742458	0.463307	1.54953	1.35998	1.4714
P26038	P26038	Moesin OS=Homo sapiens OX=9606 GN=MSN PE=1 SV=3	0	346.3	60	40	1092	26	26	577	67.8	6.4	2235.71	40	MSN	1.75933e+07	1.38491e+07	9.9462e+06	1.39821e+07	2.65972e+06	3.09293e+06	8.26037e+06	4.23125e+06	4.841e+06	6.19333	6.05784	5.67154	5.80673	4.6085	4.78701	6.34933	5.89251	5.71513	3	3	3	5.55053	5.49113	5.98566	-0.059402	0.435133	0.494535	0.926749	0.370864	0.38129	1.69861	1.67721	1.92571
O75533	O75533	Splicing factor 3B subunit 1 OS=Homo sapiens OX=9606 GN=SF3B1 PE=1 SV=3	0	341.227	40	46	1003	46	46	1304	145.7	7.09	2041.88	46	SF3B1	7.80652e+06	5.61375e+06	7.3103e+06	7.59883e+06	3.81961e+06	2.26136e+06	3.40892e+06	2.38742e+06	2.57761e+06	5.02106	4.75508	5.22733	4.92701	5.13065	4.33523	5.07244	5.06688	4.80586	3	3	3	4.67244	5.12635	4.98173	0.453908	0.309289	-0.144619	0.0707616	0.190666	0.245039	1.41613	1.562	1.58782
P33992	P33992	DNA replication licensing factor MCM5 OS=Homo sapiens OX=9606 GN=MCM5 PE=1 SV=5	0	339.808	59	45	1050	45	45	734	82.2	8.37	2240.09	45	MCM5	1.41702e+07	1.51923e+07	8.00184e+06	1.69401e+07	4.73827e+06	7.04995e+06	6.55908e+06	4.64795e+06	4.52975e+06	5.88117	6.19139	5.35773	6.0836	5.44159	5.97565	6.01661	6.02802	5.61926	3	3	3	6.08355	5.56017	5.88797	-0.523382	-0.195581	0.327801	0.0395339	0.257182	0.194801	1.86955	1.70062	1.89326
P17844	P17844	Probable ATP-dependent RNA helicase DDX5 OS=Homo sapiens OX=9606 GN=DDX5 PE=1 SV=1	0	338.877	59	46	1413	36	36	614	69.1	8.92	2862.75	46	DDX5	3.72299e+07	1.58121e+07	3.63915e+07	2.40961e+07	1.92315e+07	8.67953e+06	1.36409e+07	8.3655e+06	1.08608e+07	7.27477	6.24908	7.54293	6.59196	7.46263	6.27566	7.07299	6.87588	6.88088	3	3	3	6.37223	7.42678	6.94325	1.05454	0.571019	-0.483525	0.00148248	0.0110985	0.00921676	1.96263	2.30616	2.24862
Q15233	Q15233	Non-POU domain-containing octamer-binding protein OS=Homo sapiens OX=9606 GN=NONO PE=1 SV=4	0	338.337	61	35	1055	33	33	471	54.2	8.95	2146.25	35	NONO	2.59029e+07	1.37603e+07	1.35795e+07	1.3567e+07	8.49578e+06	5.20989e+06	6.91618e+06	4.44416e+06	8.03679e+06	6.75142	6.04856	6.12076	5.76326	6.28397	5.53929	6.09309	5.96334	6.44645	3	3	3	5.7837	6.38539	6.16763	0.601681	0.383926	-0.217755	0.0660119	0.136228	0.411651	1.77314	1.96731	1.9872
P61978	P61978	Heterogeneous nuclear ribonucleoprotein K OS=Homo sapiens OX=9606 GN=HNRNPK PE=1 SV=1	0	329.263	64	40	1618	40	40	463	50.9	5.54	3810.93	40	HNRNPK	5.56448e+07	3.07949e+07	4.90627e+07	4.59606e+07	2.74438e+07	1.36577e+07	2.06147e+07	1.33392e+07	2.0672e+07	7.85455	7.21074	7.97395	7.52356	7.97564	6.92968	7.66872	7.54903	7.80943	3	3	3	7.22133	7.93472	7.67573	0.713388	0.454403	-0.258985	0.0154749	0.07229	0.0384963	2.23581	2.47013	2.49548
P28370	P28370	Probable global transcription activator SNF2L1 OS=Homo sapiens OX=9606 GN=SMARCA1 PE=1 SV=2	0	326.745	45	58	1130	36	36	1054	122.5	8.09	2178.21	58	SMARCA1	2.53471e+06	5.74942e+06	1.88557e+06	7.19689e+06	1.03564e+06	3.04288e+06	931394	758917	626363	3.3982	4.78953	3.2724	4.8486	3.24775	4.76348	3.20058	3.41344	2.7649	3	3	3	4.80054	3.30612	3.12631	-1.49442	-1.67423	-0.179809	9.38354e-06	0.000962594	0.411866	1.45701	0.972536	0.962827
P04406	P04406	Glyceraldehyde-3-phosphate dehydrogenase OS=Homo sapiens OX=9606 GN=GAPDH PE=1 SV=3	0	324.599	60	29	1254	27	27	335	36	8.46	2874.19	29	GAPDH	3.38647e+07	2.34161e+07	2.1828e+07	1.9597e+07	1.61221e+07	1.43824e+07	1.41549e+07	1.17763e+07	1.4514e+07	7.13809	6.81555	6.8055	6.29379	7.20819	7.00427	7.12635	7.36924	7.2992	3	3	3	6.70454	7.0506	7.26493	0.346058	0.560396	0.214338	0.232426	0.0669596	0.209974	2.06867	2.18343	2.35744
P62805	P62805	Histone H4 OS=Homo sapiens OX=9606 GN=H4C1 PE=1 SV=2	0	323.646	63	34	1451	34	34	103	11.4	11.36	3078.09	34	HIST1H4A; HIST1H4F; HIST1H4D; HIST1H4J; HIST2H4A; HIST2H4B; HIST1H4H; HIST1H4C; HIST4H4; HIST1H4E; HIST1H4I; HIST1H4B; HIST1H4K; HIST1H4L	3.07871e+08	6.33309e+08	7.15324e+07	3.62213e+08	7.39143e+07	3.53387e+08	2.77045e+07	1.68134e+07	3.35434e+07	10.3226	11.5729	8.51792	10.5019	9.40501	11.6231	8.09517	7.88297	8.50779	3	3	3	11.2326	9.41517	8.16198	-1.81748	-3.07067	-1.25319	0.04614	0.00168559	0.0858317	3.52438	2.94487	2.65918
P09651	P09651	Heterogeneous nuclear ribonucleoprotein A1 OS=Homo sapiens OX=9606 GN=HNRNPA1 PE=1 SV=5	0	321.8	53	37	1089	16	34	372	38.7	9.13	2268.79	37	HNRNPA1	3.20967e+07	1.78292e+07	2.71145e+07	2.71842e+07	1.1218e+07	4.9489e+06	1.16247e+07	6.2437e+06	8.96544e+06	7.06073	6.42229	7.11839	6.76592	6.68497	5.46515	6.84225	6.45383	6.6042	3	3	3	6.21779	6.9547	6.63343	0.736911	0.415643	-0.321269	0.148349	0.36305	0.143318	1.9135	2.15262	2.14401
P19338	P19338	Nucleolin OS=Homo sapiens OX=9606 GN=NCL PE=1 SV=3	0	317.994	36	42	1079	42	42	710	76.6	4.7	2517.63	42	NCL	2.57746e+07	1.5262e+07	1.80262e+07	2.0179e+07	1.56669e+07	9.80866e+06	1.01146e+07	5.618e+06	8.74306e+06	6.74426	6.19799	6.52942	6.33601	7.16688	6.4521	6.64149	6.30149	6.56797	3	3	3	6.3287	6.81352	6.50365	0.484821	0.174953	-0.309869	0.0735252	0.239573	0.220918	1.94833	2.10727	2.10029
P02545	P02545	Prelamin-A/C OS=Homo sapiens OX=9606 GN=LMNA PE=1 SV=1	0	316.151	62	45	1201	43	43	664	74.1	7.02	2861.17	45	LMNA	1.66388e+07	1.65006e+07	1.01678e+07	2.17414e+07	5.82945e+06	5.88166e+06	6.96439e+06	3.92674e+06	6.32631e+06	6.11285	6.31057	5.70334	6.4436	5.74059	5.71426	6.10312	5.78476	6.10119	3	3	3	6.15614	5.85226	5.99636	-0.303882	-0.159784	0.144098	0.306719	0.554411	0.43986	1.8933	1.79533	1.92935
P25205	P25205	DNA replication licensing factor MCM3 OS=Homo sapiens OX=9606 GN=MCM3 PE=1 SV=3	0	315.186	54	44	1146	44	44	808	90.9	5.77	2606.92	44	MCM3	1.13522e+07	1.32075e+07	7.06648e+06	1.50343e+07	4.4158e+06	6.27062e+06	6.76979e+06	4.72548e+06	3.86654e+06	5.56127	5.98941	5.17839	5.91141	5.3399	5.80665	6.06223	6.05189	5.39087	3	3	3	5.90249	5.35986	5.835	-0.542635	-0.0674907	0.475145	0.0115731	0.782236	0.128178	1.81134	1.63626	1.87545
Q15393	Q15393	Splicing factor 3B subunit 3 OS=Homo sapiens OX=9606 GN=SF3B3 PE=1 SV=4	0	315.104	41	40	973	40	40	1217	135.5	5.26	2416.75	40	SF3B3	1.38511e+07	8.78647e+06	1.3452e+07	1.38038e+07	9.87253e+06	6.0501e+06	7.92575e+06	5.07936e+06	6.45669e+06	5.84831	5.4014	6.10715	5.78822	6.50065	5.755	6.28967	6.15608	6.13062	3	3	3	5.64821	6.15204	6.19213	0.503831	0.543919	0.0400881	0.0901345	0.0150711	0.847891	1.72966	1.89431	1.99555
Q92878	Q92878	DNA repair protein RAD50 OS=Homo sapiens OX=9606 GN=RAD50 PE=1 SV=1	0	313.836	42	58	660	58	58	1312	153.8	6.89	1403.02	58	RAD50	1.92428e+06	4.03009e+06	4.50864e+06	9.12442e+06	930337	2.45026e+06	3.69413e+06	3.86852e+06	2.80582e+06	3.0007	4.27693	4.53009	5.19096	3.09305	4.45097	5.18835	5.76321	4.92825	3	3	3	4.63962	3.54128	5.29327	-1.09834	0.653653	1.75199	0.125731	0.154849	0.0339488	1.40587	1.05147	1.69345
P68104	P68104	Elongation factor 1-alpha 1 OS=Homo sapiens OX=9606 GN=EEF1A1 PE=1 SV=1	0	312.858	57	34	1642	0	19	462	50.1	9.01	3309.41	34	EEF1A1	1.173e+08	5.57364e+07	6.47665e+07	5.17259e+07	6.85559e+07	4.92718e+07	3.50564e+07	2.10414e+07	3.6427e+07	8.93043	8.06667	8.37457	7.69404	9.29644	8.78073	8.43472	8.20659	8.62676	3	3	3	8.18048	8.86715	8.42269	0.686668	0.242213	-0.444455	0.174558	0.516928	0.205417	2.54313	2.77084	2.74707
Q5VTE0	Q5VTE0	Putative elongation factor 1-alpha-like 3 OS=Homo sapiens OX=9606 GN=EEF1A1P5 PE=5 SV=1	0	312.858	57	34	1642	0	19	462	50.2	9.07	3309.41	34	EEF1A1P5	1.173e+08	5.57364e+07	6.47665e+07	5.17259e+07	6.85559e+07	4.92718e+07	3.50564e+07	2.10414e+07	3.6427e+07	8.93043	8.06667	8.37457	7.69404	9.29644	8.78073	8.43472	8.20659	8.62676	3	3	3	8.18048	8.86715	8.42269	0.686668	0.242213	-0.444455	0.174558	0.516928	0.205417	2.54313	2.77084	2.74707
P28340	P28340	DNA polymerase delta catalytic subunit OS=Homo sapiens OX=9606 GN=POLD1 PE=1 SV=2	0	312.473	53	52	1040	51	51	1107	123.6	7.03	2297.01	52	POLD1	6.04641e+06	1.196e+07	5.53799e+06	1.40561e+07	3.29737e+06	7.92611e+06	3.27219e+06	3.88775e+06	3.15206e+06	4.65246	5.84626	4.82676	5.81435	4.91855	6.14465	5.01338	5.77036	5.09612	3	3	3	5.93509	4.79926	5.29329	-1.13583	-0.641797	0.494031	0.000972873	0.0703265	0.121613	1.82159	1.45631	1.69359
P11818	P11818	Fiber protein OS=Human adenovirus C serotype 5 OX=28285 GN=L5 PE=1 SV=1	0	311.058	63	35	560	35	35	581	61.5	6.46	1526.46	35	AdV_L5_IV	5.03694e+07	632134	3.24072e+07	215589	6.60084e+07	795906	352935	393880	467112	7.71085	1.60442	7.37564	-0.212418	9.24181	2.82871	1.80059	2.46726	2.34167	3	3	3	1.4069	8.10944	2.20318	6.70253	0.796273	-5.90626	0.00313164	0.429465	0.000635626	0.363485	2.52724	0.65204
P10809	P10809	60 kDa heat shock protein, mitochondrial OS=Homo sapiens OX=9606 GN=HSPD1 PE=1 SV=2	0	303.791	61	39	717	39	39	573	61	5.87	1770.73	39	HSPD1	2.19399e+06	2.81605e+06	1.59092e+06	1.96991e+06	1.02436e+06	1.07945e+06	1.77165e+06	4.02896e+06	1.60828e+06	3.18994	3.75979	3.02726	2.97936	3.23195	3.26834	4.12821	5.82184	4.12535	3	3	3	3.33583	3.14972	4.6918	-0.186112	1.35597	1.54208	0.4748	0.0900329	0.0533853	0.985567	0.922076	1.49195
P22626	P22626	Heterogeneous nuclear ribonucleoproteins A2/B1 OS=Homo sapiens OX=9606 GN=HNRNPA2B1 PE=1 SV=2	0	303.495	66	33	1041	31	31	353	37.4	8.95	2099.14	33	HNRNPA2B1	3.08427e+07	1.86754e+07	3.48571e+07	3.07708e+07	2.08198e+07	1.04272e+07	1.42499e+07	6.52183e+06	1.25182e+07	7.00323	6.48919	7.48078	6.94472	7.57711	6.54032	7.136	6.51671	7.08578	3	3	3	6.65808	7.35371	6.91283	0.695631	0.254756	-0.440875	0.0382708	0.357757	0.173163	2.05462	2.28323	2.23787
Q9NR30	Q9NR30	Nucleolar RNA helicase 2 OS=Homo sapiens OX=9606 GN=DDX21 PE=1 SV=5	0	303.336	53	44	612	41	41	783	87.3	9.28	1350.9	44	DDX21	1.22739e+07	2.65283e+06	1.12138e+07	2.76754e+06	7.84521e+06	996501	3.81756e+06	1.25443e+06	2.92455e+06	5.6739	3.67365	5.8446	3.46983	6.16904	3.15298	5.23577	4.13846	4.98804	3	3	3	3.43215	5.89585	4.78743	2.46369	1.35527	-1.10842	0.000301059	0.0206296	0.0377783	1.01704	1.81117	1.52112
A6NMY6	A6NMY6	Putative annexin A2-like protein OS=Homo sapiens OX=9606 GN=ANXA2P2 PE=5 SV=2	0	302.969	58	39	1876	0	39	339	38.6	6.95	4127.38	39	ANXA2P2	6.74556e+07	5.79129e+07	3.6011e+07	5.61941e+07	2.04202e+07	1.80591e+07	1.53428e+07	1.50156e+07	1.91668e+07	8.13224	8.12193	7.52776	7.81357	7.54915	7.33269	7.24261	7.71982	7.70036	3	3	3	7.75606	7.73639	7.55427	-0.0196787	-0.201797	-0.182119	0.95137	0.507493	0.509937	2.40752	2.40417	2.45514
P04350	P04350	Tubulin beta-4A chain OS=Homo sapiens OX=9606 GN=TUBB4A PE=1 SV=2	0	301.363	62	29	2044	3	3	444	49.6	4.88	4626.19	29	TUBB4A	882966	945620	286823	379505	144169	110579	128785	115424	256066	1.87681	2.18545	0.555629	0.603422	0.403065	-0.0188197	0.346163	0.696444	1.47442	3	3	3	0.923351	0.945169	0.83901	0.021818	-0.0843407	-0.106159	0.979698	0.914286	0.862397	0.210061	0.205817	0.191851
P0DPH8	P0DPH8	Tubulin alpha-3D chain OS=Homo sapiens OX=9606 GN=TUBA3D PE=1 SV=1	0	299.407	58	24	1609	0	2	450	49.9	5.1	3537.45	24	TUBA3D	429730	436389	642427	746516	233705	240619	361301	168316	311347	0.837882	1.0698	1.719	1.57947	1.09999	1.10286	1.83439	1.24067	1.75643	3	3	3	1.25071	1.21896	1.6105	-0.031752	0.359789	0.391541	0.923047	0.221407	0.289343	0.315851	0.299519	0.451037
P68366	P68366	Tubulin alpha-4A chain OS=Homo sapiens OX=9606 GN=TUBA4A PE=1 SV=1	0	299.361	56	27	1541	2	4	448	49.9	5.06	3260.17	27	TUBA4A	3.02724e+06	2.77385e+06	1.13977e+06	1.24566e+06	571892	1.03684e+06	525228	509846	773932	3.65438	3.73801	2.54615	2.31814	2.39104	3.21023	2.37414	2.83956	3.07011	3	3	3	3.08879	2.86386	2.76127	-0.224935	-0.327521	-0.102585	0.715316	0.517638	0.829875	0.905614	0.826885	0.839862
Q04637	Q04637	Eukaryotic translation initiation factor 4 gamma 1 OS=Homo sapiens OX=9606 GN=EIF4G1 PE=1 SV=4	0	297.786	32	48	811	41	48	1599	175.4	5.33	1563.83	48	EIF4G1	7.63591e+06	6.62839e+06	5.64653e+06	6.68728e+06	1.73952e+06	1.96053e+06	2.6449e+06	1.30617e+06	1.91903e+06	4.98918	4.99478	4.85476	4.74265	3.99592	4.12929	4.70633	4.19677	4.3802	3	3	3	4.62224	4.61329	4.42777	-0.00895204	-0.194471	-0.185519	0.983364	0.548439	0.619238	1.39988	1.39448	1.40059
P23246	P23246	Splicing factor, proline- and glutamine-rich OS=Homo sapiens OX=9606 GN=SFPQ PE=1 SV=2	0	296.476	39	37	1027	36	36	707	76.1	9.44	2400.24	37	SFPQ	2.82139e+07	1.7817e+07	2.06475e+07	1.83975e+07	1.28836e+07	6.90794e+06	1.05053e+07	6.07033e+06	7.5327e+06	6.87471	6.4213	6.7253	6.20266	6.88469	5.94629	6.69617	6.4132	6.353	3	3	3	6.19008	6.82824	6.48746	0.638151	0.297376	-0.340775	0.0121362	0.161321	0.0443096	1.90386	2.11175	2.09495
O14980	O14980	Exportin-1 OS=Homo sapiens OX=9606 GN=XPO1 PE=1 SV=1	0	294.946	40	35	1144	35	35	1071	123.3	6.06	2436.13	35	XPO1	5.24341e+06	4.84305e+06	5.14741e+06	7.39856e+06	2.41471e+06	2.35741e+06	2.37651e+06	2.01618e+06	2.66119e+06	4.44688	4.54204	4.72125	4.88847	4.46908	4.39524	4.55196	4.82305	4.8519	3	3	3	4.60858	4.54574	4.74231	-0.0628454	0.133723	0.196568	0.731337	0.486592	0.204722	1.39559	1.37425	1.50733
P11021	P11021	Endoplasmic reticulum chaperone BiP OS=Homo sapiens OX=9606 GN=HSPA5 PE=1 SV=2	0	294.739	50	36	697	34	34	654	72.3	5.16	1727.72	36	HSPA5	4.79749e+06	3.98459e+06	1.95835e+06	3.07214e+06	1.00628e+06	1.17122e+06	2.30732e+06	1.25942e+06	2.55752e+06	4.31866	4.26055	3.32704	3.62047	3.20627	3.38604	4.50934	4.14418	4.79457	3	3	3	3.75569	3.61733	4.4827	-0.138362	0.727013	0.865375	0.76825	0.0869389	0.0962329	1.1209	1.07089	1.41914
O95347	O95347	Structural maintenance of chromosomes protein 2 OS=Homo sapiens OX=9606 GN=SMC2 PE=1 SV=2	0	292.069	41	52	926	52	52	1197	135.6	8.43	2059.28	52	SMC2	5.78011e+06	6.48984e+06	5.13273e+06	7.20149e+06	2.38913e+06	2.93684e+06	2.73229e+06	2.46072e+06	2.55333e+06	4.58748	4.9643	4.71712	4.84952	4.45372	4.71231	4.75323	5.11051	4.79221	3	3	3	4.84204	4.58611	4.88532	-0.255935	0.043276	0.299211	0.0719335	0.763876	0.0931999	1.47034	1.38693	1.55567
P07814	P07814	Bifunctional glutamate/proline--tRNA ligase OS=Homo sapiens OX=9606 GN=EPRS1 PE=1 SV=5	0	291.077	40	49	725	49	49	1512	170.5	7.33	1620.53	49	EPRS	3.86054e+06	4.38935e+06	2.25212e+06	3.05183e+06	1.21155e+06	1.34909e+06	1.91129e+06	1.25886e+06	1.90435e+06	4.00518	4.40012	3.52868	3.6109	3.47408	3.59002	4.23766	4.14354	4.36913	3	3	3	3.86701	3.66932	4.25011	-0.197699	0.383099	0.580798	0.564887	0.235356	0.0325776	1.15654	1.08908	1.34109
P14923	P14923	Junction plakoglobin OS=Homo sapiens OX=9606 GN=JUP PE=1 SV=3	0	290.455	61	38	852	34	34	745	81.7	6.14	1659.98	38	JUP	4.38589e+06	7.00113e+06	1.7242e+06	1.03873e+06	1.05052e+06	803907	1.3222e+06	2.07214e+06	892287	4.18925	5.07371	3.14332	2.05605	3.26833	2.84314	3.70606	4.86255	3.27541	3	3	3	3.3243	3.53364	3.94801	0.209335	0.623709	0.414375	0.838392	0.574084	0.512603	0.980943	1.04392	1.24078
Q01082	Q01082	Spectrin beta chain, non-erythrocytic 1 OS=Homo sapiens OX=9606 GN=SPTBN1 PE=1 SV=2	0	289.954	27	53	555	50	53	2364	274.4	5.57	1193.81	53	SPTBN1	3.10993e+06	2.86633e+06	3.33771e+06	1.08982e+07	478179	607704	1.75066e+06	1.14965e+06	1.28802e+06	3.69326	3.78532	4.09626	5.44724	2.13285	2.43948	4.11102	4.01262	3.80499	3	3	3	3.89068	3.30746	3.97621	-0.583222	0.0855327	0.668755	0.610151	0.926792	0.331336	1.16649	0.972488	1.24887
Q16531	Q16531	DNA damage-binding protein 1 OS=Homo sapiens OX=9606 GN=DDB1 PE=1 SV=1	0	282.856	43	44	608	44	44	1140	126.9	5.26	1065.42	44	DDB1	5.46505e+06	4.54413e+06	3.898e+06	6.6722e+06	2.55445e+06	3.39283e+06	2.13972e+06	1.7712e+06	2.08596e+06	4.50661	4.45012	4.32013	4.73939	4.55024	4.92053	4.40054	4.63615	4.50054	3	3	3	4.70335	4.459	4.51241	-0.244352	-0.190934	0.0534181	0.187982	0.280274	0.61532	1.42568	1.34548	1.42986
Q13813	Q13813	Spectrin alpha chain, non-erythrocytic 1 OS=Homo sapiens OX=9606 GN=SPTAN1 PE=1 SV=3	0	277.964	29	55	501	55	55	2472	284.4	5.35	1126.21	55	SPTAN1	2.89123e+06	3.77906e+06	4.5307e+06	6.02777e+06	466396	465184	6.18493e+06	2.51506e+06	3.82923e+06	3.58806	4.18415	4.53713	4.59285	2.09686	2.05391	5.93188	5.14202	5.37688	3	3	3	3.6103	3.40735	5.4836	-0.202952	1.87329	2.07624	0.857508	0.0846742	0.0500034	1.07572	1.00573	1.75614
P43243	P43243	Matrin-3 OS=Homo sapiens OX=9606 GN=MATR3 PE=1 SV=2	0	275.272	38	35	996	35	35	847	94.6	6.25	1918.15	35	MATR3	1.14461e+07	6.9289e+06	9.26839e+06	7.95692e+06	4.37743e+06	2.42083e+06	4.4627e+06	2.29602e+06	4.32814e+06	5.57316	5.05875	5.56972	4.99344	5.32731	4.43354	5.46104	5.01056	5.55358	3	3	3	4.82858	5.49007	5.34173	0.661488	0.513153	-0.148335	0.0367713	0.119467	0.470766	1.46625	1.67896	1.70857
Q6PL18	Q6PL18	ATPase family AAA domain-containing protein 2 OS=Homo sapiens OX=9606 GN=ATAD2 PE=1 SV=1	0	273.009	36	49	540	45	49	1390	158.5	6.32	1196.94	49	ATAD2	1.37291e+06	3.75943e+06	1.0648e+06	9.59283e+06	1.12272e+06	3.90899e+06	979625	1.1567e+06	1.02334e+06	2.51362	4.17663	2.44798	5.26319	3.36422	5.12484	3.27342	4.02145	3.47311	3	3	3	4.85489	2.77528	3.58933	-2.07961	-1.26556	0.814055	0.00997081	0.0362034	0.0927869	1.47482	0.801892	1.11933
Q14152	Q14152	Eukaryotic translation initiation factor 3 subunit A OS=Homo sapiens OX=9606 GN=EIF3A PE=1 SV=1	0	272.342	32	44	895	44	44	1382	166.5	6.79	1941.06	44	EIF3A	7.4122e+06	7.53776e+06	5.10395e+06	7.22661e+06	1.82437e+06	2.7909e+06	3.59648e+06	1.57964e+06	2.07055e+06	4.94628	5.18025	4.70901	4.85455	4.06463	4.63877	5.1497	4.47102	4.48984	3	3	3	4.89119	4.57331	4.70352	-0.317882	-0.187667	0.130215	0.358721	0.5297	0.725189	1.48613	1.3815	1.4934
Q9HAV4	Q9HAV4	Exportin-5 OS=Homo sapiens OX=9606 GN=XPO5 PE=1 SV=1	0	269.175	41	38	605	38	38	1204	136.2	5.8	1487.51	38	XPO5	1.41615e+06	2.35037e+06	1.76526e+06	4.13132e+06	1.0983e+06	1.60289e+06	1.54147e+06	1.94566e+06	1.1454e+06	2.55835	3.49901	3.17728	4.04783	3.3325	3.83872	3.92743	4.77169	3.63568	3	3	3	3.79519	3.02271	4.1116	-0.772475	0.316416	1.08889	0.0537574	0.447747	0.0584293	1.13394	0.882939	1.29554
P78385	P78385	Keratin, type II cuticular Hb3 OS=Homo sapiens OX=9606 GN=KRT83 PE=1 SV=2	0	266.915	51	44	529	1	1	493	54.2	5.64	972.5	44	KRT83	NA	NA	NA	NA	25414.5	42675	NA	11256.7	6597.11	NA	NA	NA	NA	-2.10097	-1.39243	NA	-2.66165	-3.80412	1	1	2	-1.39243	-2.10097	-3.23288	-0.708535	-1.84045	-1.13192	NA	NA	NA	-0.548546	-0.803964	-1.18588
O43790	O43790	Keratin, type II cuticular Hb6 OS=Homo sapiens OX=9606 GN=KRT86 PE=1 SV=1	0	266.151	58	45	501	2	2	486	53.5	5.66	912.24	45	KRT86	3.22264e+07	268746	952627	1.28192e+06	412920	618547	217446	197237	132122	7.06655	0.37043	2.28738	2.35954	1.92116	2.46499	1.10185	1.46943	0.519774	3	3	3	1.73165	3.75837	1.03035	2.02671	-0.701301	-2.72801	0.321286	0.394185	0.179813	0.470614	1.10666	0.256699
P04499	P04499	Preterminal protein OS=Human adenovirus C serotype 5 OX=28285 GN=PTP PE=1 SV=2	0	265.242	59	36	454	36	36	671	76.5	6.34	1038.68	36	AdV_TP	1.69067e+07	1.63461e+06	9.86289e+06	2.60599e+06	7.92118e+06	2.53938e+06	2.55518e+06	1.82156e+06	1.8856e+06	6.13591	2.97507	5.65941	3.38306	6.18294	4.50251	4.65654	4.6766	4.35485	3	3	3	3.62021	5.99276	4.56267	2.37254	0.942453	-1.43009	0.00816546	0.114477	0.00191082	1.0769	1.84105	1.44663
P68032	P68032	Actin, alpha cardiac muscle 1 OS=Homo sapiens OX=9606 GN=ACTC1 PE=1 SV=1	0	261.281	37	22	1164	0	2	377	42	5.39	2076.06	22	ACTC1	914354	342471	999171	1.53044e+06	723964	189823	888373	452191	767722	1.9272	0.72017	2.3562	2.61517	2.73122	0.76077	3.13236	2.66643	3.05848	3	3	3	1.36537	2.33821	2.95243	0.972838	1.58706	0.614218	0.218323	0.0686573	0.0881338	0.353874	0.661286	0.903402
P68133	P68133	Actin, alpha skeletal muscle OS=Homo sapiens OX=9606 GN=ACTA1 PE=1 SV=1	0	261.281	37	22	1164	0	2	377	42	5.39	2076.06	22	ACTA1	914354	342471	999171	1.53044e+06	723964	189823	888373	452191	767722	1.9272	0.72017	2.3562	2.61517	2.73122	0.76077	3.13236	2.66643	3.05848	3	3	3	1.36537	2.33821	2.95243	0.972838	1.58706	0.614218	0.218323	0.0686573	0.0881338	0.353874	0.661286	0.903402
P46063	P46063	ATP-dependent DNA helicase Q1 OS=Homo sapiens OX=9606 GN=RECQL PE=1 SV=3	0	260.18	51	32	944	31	31	649	73.4	7.88	2227.5	32	RECQL	6.23194e+06	4.57521e+06	6.15455e+06	8.74944e+06	3.10759e+06	3.73929e+06	5.31253e+06	3.30543e+06	3.17878e+06	4.69606	4.45996	4.97905	5.13042	4.83303	5.0608	5.71252	5.53627	5.1083	3	3	3	4.88373	4.83605	5.45237	-0.0476787	0.568639	0.616318	0.844561	0.110585	0.0353045	1.48393	1.46826	1.7463
P50990	P50990	T-complex protein 1 subunit theta OS=Homo sapiens OX=9606 GN=CCT8 PE=1 SV=4	0	257.329	65	38	944	38	38	548	59.6	5.6	2144.2	38	CCT8	1.1386e+07	9.6664e+06	8.78722e+06	9.72643e+06	4.81375e+06	5.3651e+06	4.31327e+06	2.5774e+06	6.2529e+06	5.56557	5.5391	5.49281	5.28314	5.46439	5.58164	5.4119	5.17735	6.08435	3	3	3	5.46796	5.50759	5.55787	0.0396313	0.0899093	0.0502781	0.706522	0.769999	0.863076	1.67133	1.68465	1.78153
P41252	P41252	Isoleucine--tRNA ligase, cytoplasmic OS=Homo sapiens OX=9606 GN=IARS1 PE=1 SV=2	0	256.999	33	39	668	39	39	1262	144.4	6.15	1413.85	39	IARS	4.10342e+06	4.28986e+06	2.68629e+06	3.66834e+06	748508	925907	1.55163e+06	1.54502e+06	1.72569e+06	4.09321	4.36705	3.78301	3.87636	2.77932	3.04698	3.93691	4.43905	4.227	3	3	3	3.76346	3.55185	4.20099	-0.211615	0.437526	0.649141	0.721349	0.347915	0.199131	1.12377	1.05062	1.32516
O43390	O43390	Heterogeneous nuclear ribonucleoprotein R OS=Homo sapiens OX=9606 GN=HNRNPR PE=1 SV=1	0	254.639	46	36	1081	29	29	633	70.9	8.13	2165.53	36	HNRNPR	1.96715e+07	1.25002e+07	1.33111e+07	1.38972e+07	8.88083e+06	4.40054e+06	5.73477e+06	3.46611e+06	7.4493e+06	6.35441	5.90999	6.09196	5.79795	6.34792	5.29572	5.82285	5.60475	6.33693	3	3	3	5.66789	6.26477	5.92151	0.596878	0.253626	-0.343252	0.0453015	0.427824	0.215685	1.7361	1.92932	1.90413
P78347	P78347	General transcription factor II-I OS=Homo sapiens OX=9606 GN=GTF2I PE=1 SV=2	0	253.947	44	44	621	42	44	998	112.3	6.39	1431.53	44	GTF2I	1.89038e+06	8.19625e+06	1.39998e+06	9.65533e+06	1.83592e+06	6.55114e+06	1.58747e+06	1.89607e+06	1.73646e+06	2.97505	5.30108	2.84281	5.27255	4.07373	5.86978	3.96985	4.73444	4.23598	3	3	3	5.48114	3.2972	4.31343	-2.18394	-1.16771	1.01623	0.00743873	0.0170261	0.0868051	1.67547	0.970816	1.36335
Q15029	Q15029	116 kDa U5 small nuclear ribonucleoprotein component OS=Homo sapiens OX=9606 GN=EFTUD2 PE=1 SV=1	0	251.834	47	40	855	39	39	972	109.4	5	1874.74	40	EFTUD2	7.25132e+06	5.61242e+06	5.93236e+06	8.29853e+06	2.76982e+06	1.95374e+06	3.26941e+06	2.22667e+06	2.88897e+06	4.91462	4.75474	4.926	5.05408	4.66702	4.12428	5.01215	4.96631	4.97038	3	3	3	4.64437	4.83588	4.98295	0.191515	0.338583	0.147068	0.540778	0.284807	0.161489	1.40733	1.46741	1.58814
P09884	P09884	DNA polymerase alpha catalytic subunit OS=Homo sapiens OX=9606 GN=POLA1 PE=1 SV=2	0	251.198	37	44	624	44	44	1462	165.8	5.85	1313.09	44	POLA1	1.23903e+06	4.57598e+06	1.27366e+06	7.32049e+06	974309	3.20629e+06	892834	940410	1082023	2.36559	4.4602	2.70637	4.87317	3.15968	4.83894	3.13958	3.72279	3.55356	3	3	3	4.7241	2.74388	3.47198	-1.98022	-1.25212	0.728098	0.00172298	0.00455245	0.0647574	1.43251	0.792336	1.07956
P12538	P12538	Penton protein OS=Human adenovirus C serotype 5 OX=28285 GN=L2 PE=1 SV=1	0	249.904	55	33	600	33	33	571	63.3	5.59	1347.47	33	AdV_L2_III	2.49592e+07	1.05844e+06	1.42132e+07	825524	2.61814e+07	626163	1.1465e+06	961347	1.40917e+06	6.69788	2.34805	6.18656	1.72461	7.9077	2.48265	3.50035	3.75456	3.93467	3	3	3	2.1851	6.93072	3.72986	4.74561	1.54476	-3.20085	0.00107149	0.00433378	0.00367709	0.61532	2.14544	1.16609
Q07864	Q07864	DNA polymerase epsilon catalytic subunit A OS=Homo sapiens OX=9606 GN=POLE PE=1 SV=5	0	247.349	26	46	588	46	46	2286	261.4	6.39	1443.4	46	POLE	1.78227e+06	3.38325e+06	1.75836e+06	5.34699e+06	1.06107e+06	2.0411e+06	2.75679e+06	1.54036e+06	991687	2.89009	4.02453	3.17163	4.41996	3.28275	4.18739	4.76611	4.4347	3.42779	3	3	3	4.21063	3.11483	4.20954	-1.0958	-0.00109065	1.09471	0.00259487	0.998045	0.059266	1.2675	0.911831	1.32745
P18206	P18206	Vinculin OS=Homo sapiens OX=9606 GN=VCL PE=1 SV=4	0	245.56	39	43	499	43	43	1134	123.7	5.66	1111.31	43	VCL	3.09092e+06	2.51224e+06	2.50676e+06	2.26706e+06	1.19354e+06	881625	1.64261e+06	1.11914e+06	1.21782e+06	3.68441	3.5951	3.68322	3.18205	3.45247	2.97628	4.01911	3.97382	3.72413	3	3	3	3.25114	3.6067	3.90569	0.355558	0.654546	0.298988	0.146366	0.0325146	0.0671111	0.95871	1.06987	1.22516
P53675	P53675	Clathrin heavy chain 2 OS=Homo sapiens OX=9606 GN=CLTCL1 PE=1 SV=2	0	243.917	13	28	1216	1	1	1640	186.9	5.85	2540.88	28	CLTCL1	9233.92	NA	NA	5216.2	NA	9155.12	NA	NA	13980.6	-4.70246	NA	NA	-5.58156	NA	-3.61317	NA	NA	-2.72061	2	1	1	-4.59736	-4.70246	-2.72061	-0.105094	1.87676	1.98185	NA	NA	NA	-1.55708	-1.60195	-0.996315
P27694	P27694	Replication protein A 70 kDa DNA-binding subunit OS=Homo sapiens OX=9606 GN=RPA1 PE=1 SV=2	0	243.151	51	29	846	29	29	616	68.1	7.21	1968.92	29	RPA1	1.85121e+07	1.63676e+07	1.27912e+07	2.31862e+07	3.4836e+06	6.00947e+06	2.44349e+06	5.8213e+06	3.8682e+06	6.26677	6.29889	6.03448	6.53642	4.99781	5.74528	4.59206	6.35277	5.39149	3	3	3	6.19353	5.76636	5.44544	-0.427175	-0.748087	-0.320912	0.401036	0.252787	0.643053	1.90539	1.76699	1.74583
Q08945	Q08945	FACT complex subunit SSRP1 OS=Homo sapiens OX=9606 GN=SSRP1 PE=1 SV=1	0	242.909	47	34	1014	34	34	709	81	6.87	2001.62	34	SSRP1	8.57861e+06	1.00252e+07	7.23926e+06	1.66792e+07	5.32306e+06	9.88476e+06	4.34328e+06	3.23858e+06	3.45846e+06	5.15712	5.59168	5.21324	6.0612	5.60948	6.46324	5.4219	5.50679	5.22996	3	3	3	6.03871	5.32662	5.38622	-0.712092	-0.652487	0.0596047	0.0695839	0.0694045	0.735016	1.85502	1.62685	1.72422
Q13509	Q13509	Tubulin beta-3 chain OS=Homo sapiens OX=9606 GN=TUBB3 PE=1 SV=2	0	242.198	51	24	1634	4	4	450	50.4	4.93	3869.28	24	TUBB3	986406	757633	2.49486e+06	1.8052e+06	317257	366242	369169	193970	428806	2.03663	1.86569	3.67636	2.85339	1.54095	1.70891	1.86547	1.44533	2.21823	3	3	3	2.14266	2.41798	1.84301	0.275318	-0.299651	-0.574969	0.728042	0.517036	0.447168	0.603176	0.687799	0.529498
Q14566	Q14566	DNA replication licensing factor MCM6 OS=Homo sapiens OX=9606 GN=MCM6 PE=1 SV=1	0	241.647	46	38	955	38	38	821	92.8	5.41	1964.83	38	MCM6	8.92614e+06	1.12096e+07	6.91587e+06	1.28626e+07	5.88429e+06	5.21387e+06	7.63428e+06	4.66484e+06	5.35857e+06	5.21442	5.75278	5.14731	5.68634	5.7541	5.54039	6.23561	6.03325	5.86168	3	3	3	5.65984	5.37195	6.04352	-0.287892	0.383679	0.671571	0.227309	0.0372707	0.0381249	1.73333	1.64139	1.94544
Q99459	Q99459	Cell division cycle 5-like protein OS=Homo sapiens OX=9606 GN=CDC5L PE=1 SV=2	0	239.873	50	31	661	31	31	802	92.2	8.18	1458.55	31	CDC5L	6.81223e+06	5.97765e+06	4.74106e+06	4.62276e+06	2.09035e+06	1.63586e+06	3.0301e+06	1.96092e+06	2.80142e+06	4.82451	4.8457	4.60261	4.20998	4.26098	3.86809	4.90248	4.78296	4.92599	3	3	3	4.30792	4.5627	4.87048	0.254778	0.562556	0.307778	0.483169	0.124238	0.144063	1.29855	1.37839	1.55014
Q14533	Q14533	Keratin, type II cuticular Hb1 OS=Homo sapiens OX=9606 GN=KRT81 PE=1 SV=3	0	238.678	55	42	476	1	1	505	54.9	5.47	868.22	42	KRT81	NA	25930.1	21937.5	39259.7	77615.9	80497.5	23192.5	16171.6	NA	NA	-3.00311	-3.15306	-2.66958	-0.490275	-0.47687	-2.12708	-2.13897	NA	3	2	2	-2.04985	-1.82167	-2.13302	0.228184	-0.083169	-0.311353	0.882969	0.940321	0.836856	-0.74701	-0.683476	-0.815498
P49736	P49736	DNA replication licensing factor MCM2 OS=Homo sapiens OX=9606 GN=MCM2 PE=1 SV=4	0	238.228	42	32	895	32	32	904	101.8	5.52	2151.76	32	MCM2	8.26345e+06	7.82659e+06	5.06458e+06	9.68028e+06	2.66863e+06	4.46224e+06	3.15067e+06	2.18774e+06	2.7136e+06	5.10312	5.2345	4.69784	5.27628	4.61333	5.31581	4.95878	4.94087	4.88004	3	3	3	5.27553	4.80477	4.92657	-0.470765	-0.348964	0.121801	0.0370229	0.000476962	0.470627	1.60968	1.45645	1.56918
P60842	P60842	Eukaryotic initiation factor 4A-I OS=Homo sapiens OX=9606 GN=EIF4A1 PE=1 SV=1	0	236.573	66	31	994	17	17	406	46.1	5.48	2152.6	31	EIF4A1	1.78538e+07	1.12139e+07	1.05539e+07	1.04907e+07	6.39659e+06	6.10115e+06	4.38516e+06	2.5453e+06	5.0405e+06	6.21454	5.75333	5.7571	5.39227	5.87453	5.76712	5.43575	5.15927	5.7734	3	3	3	5.63757	5.94873	5.45614	0.311151	-0.181431	-0.492582	0.166173	0.44792	0.0931418	1.7258	1.82648	1.74727
P62736	P62736	Actin, aortic smooth muscle OS=Homo sapiens OX=9606 GN=ACTA2 PE=1 SV=1	0	236.331	34	20	1082	0	1	377	42	5.39	1908.47	20	ACTA2	44770.9	128474	999171	1.49199e+06	663404	116548	888373	441582	723264	-2.42492	-0.69434	2.3562	2.57847	2.60519	0.0570303	3.13236	2.63218	2.97242	3	3	3	0.647054	0.845492	2.91232	0.198438	2.26527	2.06683	0.922366	0.0863271	0.276936	0.123649	0.189458	0.889867
P63267	P63267	Actin, gamma-enteric smooth muscle OS=Homo sapiens OX=9606 GN=ACTG2 PE=1 SV=1	0	236.331	34	20	1082	0	1	376	41.9	5.48	1908.47	20	ACTG2	44770.9	128474	999171	1.49199e+06	663404	116548	888373	441582	723264	-2.42492	-0.69434	2.3562	2.57847	2.60519	0.0570303	3.13236	2.63218	2.97242	3	3	3	0.647054	0.845492	2.91232	0.198438	2.26527	2.06683	0.922366	0.0863271	0.276936	0.123649	0.189458	0.889867
Q99832	Q99832	T-complex protein 1 subunit eta OS=Homo sapiens OX=9606 GN=CCT7 PE=1 SV=2	0	235.897	70	32	648	32	32	543	59.3	7.65	1321.96	32	CCT7	7.64673e+06	5.69563e+06	3.70942e+06	3.81623e+06	2.1089e+06	2.42209e+06	1.9272e+06	1.24881e+06	1.94341e+06	4.99122	4.77597	4.24859	3.93338	4.27372	4.43429	4.24962	4.13198	4.39842	3	3	3	4.38121	4.50451	4.26001	0.123298	-0.121204	-0.244502	0.738983	0.661218	0.392574	1.32159	1.35859	1.34439
Q29RF7	Q29RF7	Sister chromatid cohesion protein PDS5 homolog A OS=Homo sapiens OX=9606 GN=PDS5A PE=1 SV=1	0	235.085	36	40	535	38	38	1337	150.7	7.91	1168.11	40	PDS5A	1.81633e+06	2.13594e+06	2.13565e+06	3.44207e+06	1.2759e+06	1.93036e+06	1.5606e+06	1.20573e+06	1.5385e+06	2.91741	3.36099	3.45207	3.78451	3.54874	4.10691	3.94522	4.08133	4.06135	3	3	3	3.7508	3.30608	4.0293	-0.444729	0.278499	0.723228	0.202265	0.274471	0.0227444	1.11934	0.974313	1.26694
Q9NTJ3	Q9NTJ3	Structural maintenance of chromosomes protein 4 OS=Homo sapiens OX=9606 GN=SMC4 PE=1 SV=2	0	233.614	33	43	637	43	43	1288	147.1	6.79	1424.1	43	SMC4	3.86802e+06	4.35986e+06	4.13006e+06	5.60022e+06	1.47493e+06	2.07569e+06	2.44172e+06	2.10843e+06	2.2448e+06	4.00797	4.3904	4.40356	4.48671	3.75788	4.21163	4.59101	4.8876	4.60642	3	3	3	4.36291	4.05647	4.69501	-0.306442	0.332099	0.638541	0.208387	0.0573937	0.0390541	1.3164	1.21595	1.49148
P20700	P20700	Lamin-B1 OS=Homo sapiens OX=9606 GN=LMNB1 PE=1 SV=2	0	233.28	62	42	501	35	35	586	66.4	5.16	1103.37	42	LMNB1	6.45206e+06	5.92467e+06	2.6031e+06	7.09699e+06	1.32065e+06	1.69606e+06	1.42626e+06	924510	1.70939e+06	4.74614	4.83285	3.73763	4.82844	3.59847	3.92022	3.81536	3.69819	4.21331	3	3	3	4.52717	4.02742	3.90896	-0.499755	-0.618214	-0.118459	0.349459	0.14421	0.778534	1.36954	1.20346	1.22604
P51532	P51532	Transcription activator BRG1 OS=Homo sapiens OX=9606 GN=SMARCA4 PE=1 SV=2	0	232.044	24	37	590	18	18	1647	184.5	7.88	1258.55	37	SMARCA4	4.09573e+06	3.38631e+06	3.46384e+06	4.29851e+06	1.86099e+06	1.59706e+06	1.91471e+06	1.35703e+06	1.82058e+06	4.0905	4.02583	4.14977	4.10507	4.0933	3.83346	4.24024	4.25188	4.30423	3	3	3	3.98812	4.11119	4.26545	0.123071	0.277333	0.154261	0.211922	0.0288092	0.00500581	1.19588	1.23335	1.34639
Q06830	Q06830	Peroxiredoxin-1 OS=Homo sapiens OX=9606 GN=PRDX1 PE=1 SV=1	0	231.223	77	26	829	21	25	199	22.1	8.13	1583.12	26	PRDX1	3.86366e+07	2.50866e+07	2.09311e+07	2.67272e+07	1.11353e+07	1.13621e+07	9.602e+06	6.4892e+06	8.43998e+06	7.32827	6.91496	6.74498	6.74146	6.67429	6.66419	6.56645	6.50947	6.51707	3	3	3	6.77354	6.91585	6.531	0.142311	-0.242537	-0.384849	0.55311	0.033532	0.137934	2.09139	2.13876	2.10982
P78371	P78371	T-complex protein 1 subunit beta OS=Homo sapiens OX=9606 GN=CCT2 PE=1 SV=4	0	230.458	63	31	513	31	31	535	57.5	6.46	1268.42	31	CCT2	5.48529e+06	3.67625e+06	2.29313e+06	2.58545e+06	1.03999e+06	1.20023e+06	1.54068e+06	950182	1.52241e+06	4.51195	4.14435	3.55472	3.37164	3.2538	3.42135	3.92669	3.7377	4.04618	3	3	3	3.64578	3.77349	3.90353	0.127711	0.257746	0.130035	0.792484	0.386387	0.755439	1.08537	1.12132	1.22419
Q92499	Q92499	ATP-dependent RNA helicase DDX1 OS=Homo sapiens OX=9606 GN=DDX1 PE=1 SV=2	0	230.243	51	37	638	37	37	740	82.4	7.23	1335.4	37	DDX1	4.71523e+06	4.40798e+06	4.27384e+06	6.4593e+06	3.18299e+06	3.65051e+06	3.26685e+06	2.19676e+06	1.94698e+06	4.29371	4.40624	4.45293	4.69261	4.86761	5.02614	5.01102	4.94681	4.40107	3	3	3	4.70833	4.53809	4.7863	-0.170245	0.0779727	0.248218	0.529634	0.78217	0.390939	1.4272	1.37211	1.52197
P04075	P04075	Fructose-bisphosphate aldolase A OS=Homo sapiens OX=9606 GN=ALDOA PE=1 SV=2	0	229.406	82	29	529	25	25	364	39.4	8.09	1150.53	29	ALDOA	1.5814e+07	9.27849e+06	6.14872e+06	5.06895e+06	1.62501e+06	1.27498e+06	3.27492e+06	2.72533e+06	2.67374e+06	6.03951	5.48001	4.97769	4.34292	3.89768	3.50851	5.01458	5.25786	4.85869	3	3	3	4.44381	4.97163	5.04371	0.527815	0.599899	0.0720847	0.564694	0.361665	0.914298	1.34237	1.50781	1.60896
P34932	P34932	Heat shock 70 kDa protein 4 OS=Homo sapiens OX=9606 GN=HSPA4 PE=1 SV=4	0	227.498	44	33	579	31	32	840	94.3	5.19	1458.17	33	HSPA4	3.34612e+06	2.74265e+06	2.26835e+06	1.90334e+06	1.93871e+06	1.92446e+06	2.25311e+06	1.32427e+06	1.79243e+06	3.79887	3.72169	3.53904	2.92976	4.15232	4.1025	4.47504	4.21662	4.28174	3	3	3	3.58465	3.83008	4.32447	0.245428	0.739819	0.494391	0.561815	0.104854	0.0633489	1.06509	1.14225	1.36603
Q15323	Q15323	Keratin, type I cuticular Ha1 OS=Homo sapiens OX=9606 GN=KRT31 PE=1 SV=3	0	224.317	52	32	459	6	6	416	47.2	4.88	855.86	32	KRT31	3.37498e+07	1.75256e+06	1.1756e+06	2.91999e+06	573111	511279	219358	264583	236912	7.13318	3.07558	2.59079	3.54719	2.39412	2.19022	1.11448	1.89322	1.36225	3	3	3	2.93766	4.03937	1.45665	1.1017	-1.48101	-2.58271	0.528523	0.0321455	0.174206	0.85879	1.1983	0.400648
P40939	P40939	Trifunctional enzyme subunit alpha, mitochondrial OS=Homo sapiens OX=9606 GN=HADHA PE=1 SV=2	0	222.66	54	28	634	28	28	763	82.9	9.04	1587.46	28	HADHA	4.57552e+06	3.60817e+06	1.46458e+06	2.81221e+06	1.16847e+06	1.55496e+06	1.4146e+06	2.04502e+06	1.85857e+06	4.25031	4.11739	2.90788	3.49293	3.42185	3.79492	3.80351	4.84354	4.33402	3	3	3	3.80175	3.52668	4.32703	-0.275065	0.525279	0.800345	0.557715	0.208042	0.179841	1.13543	1.04129	1.36819
P39748	P39748	Flap endonuclease 1 OS=Homo sapiens OX=9606 GN=FEN1 PE=1 SV=1	0	222.278	59	22	550	22	22	380	42.6	8.62	1201.86	22	FEN1	7.46184e+06	9.7764e+06	4.23908e+06	1.3603e+07	2.80809e+06	6.09868e+06	2.4829e+06	1.91529e+06	1.94217e+06	4.95591	5.55542	4.44115	5.76709	4.68682	5.76653	4.61515	4.74899	4.3975	3	3	3	5.69635	4.69463	4.58722	-1.00172	-1.10913	-0.107412	0.00367774	0.000872714	0.583861	1.74507	1.42086	1.45502
P46013	P46013	Proliferation marker protein Ki-67 OS=Homo sapiens OX=9606 GN=MKI67 PE=1 SV=2	0	221.421	20	47	381	47	47	3256	358.5	9.45	807.23	47	MKI67	1.4553e+06	2.67958e+06	1.85721e+06	3.72228e+06	554597	1.12267e+06	742875	415674	743022	2.5977	3.68812	3.25054	3.89742	2.34674	3.32498	2.87431	2.54495	3.01131	3	3	3	3.63684	2.73166	2.81019	-0.905179	-0.826647	0.0785314	0.0461624	0.0189678	0.808187	1.08312	0.787899	0.855579
P00558	P00558	Phosphoglycerate kinase 1 OS=Homo sapiens OX=9606 GN=PGK1 PE=1 SV=3	0	221.358	84	35	697	30	30	417	44.6	8.1	1550.45	35	PGK1	1.19737e+07	8.36279e+06	5.22744e+06	5.63338e+06	2.4314e+06	2.8487e+06	2.61464e+06	1.84201e+06	2.69271e+06	5.63818	5.3301	4.7435	4.49523	4.47902	4.66834	4.68973	4.69271	4.86888	3	3	3	4.83122	4.95357	4.75044	0.122345	-0.0807807	-0.203125	0.791663	0.772556	0.598497	1.46648	1.50316	1.5098
P35250	P35250	Replication factor C subunit 2 OS=Homo sapiens OX=9606 GN=RFC2 PE=1 SV=3	0	219.9	73	24	435	24	24	354	39.1	6.44	1114.23	24	RFC2	5.70933e+06	6.78148e+06	2.87336e+06	9.45056e+06	1.82575e+06	5.1435e+06	1.82312e+06	1.25948e+06	1.91477e+06	4.5697	5.02772	3.88014	5.24163	4.06572	5.52079	4.16953	4.14426	4.377	3	3	3	5.26338	4.17186	4.23027	-1.09153	-1.03311	0.0584114	0.0121094	0.0030082	0.802703	1.60569	1.25129	1.33446
P18858	P18858	DNA ligase 1 OS=Homo sapiens OX=9606 GN=LIG1 PE=1 SV=1	0	219.611	45	37	395	37	37	919	101.7	5.62	882.21	37	LIG1	1.41723e+06	2.58925e+06	1.33278e+06	3.80505e+06	698921	2.18698e+06	493978	772735	791317	2.55945	3.63865	2.77183	3.92914	2.68043	4.28698	2.28564	3.43947	3.10216	3	3	3	3.95159	2.67057	2.94243	-1.28102	-1.00916	0.271855	0.0029033	0.0610431	0.478342	1.18384	0.767788	0.901649
P26640	P26640	Valine--tRNA ligase OS=Homo sapiens OX=9606 GN=VARS1 PE=1 SV=4	0	219.602	35	38	529	38	38	1264	140.4	7.59	1140.14	38	VARS; VARS2	4.3953e+06	3.74671e+06	1.9915e+06	2.48069e+06	1.07656e+06	1.31088e+06	1.27321e+06	835767	1.04515e+06	4.19234	4.17174	3.35125	3.31197	3.30366	3.54857	3.65159	3.5526	3.50353	3	3	3	3.67743	3.61575	3.56924	-0.0616754	-0.108184	-0.0465086	0.88082	0.698796	0.881125	1.09542	1.07084	1.11169
P42285	P42285	Exosome RNA helicase MTR4 OS=Homo sapiens OX=9606 GN=MTREX PE=1 SV=3	0	218.406	44	37	628	37	37	1042	117.7	6.52	1343.72	37	SKIV2L2	4.15516e+06	2.57898e+06	3.46813e+06	4.05071e+06	1.59678e+06	1.31389e+06	1.94136e+06	1.62815e+06	1.50504e+06	4.11128	3.63292	4.15156	4.0194	3.87239	3.55189	4.26019	4.51466	4.02963	3	3	3	3.73474	4.04508	4.26816	0.310341	0.533426	0.223085	0.139328	0.0568014	0.247651	1.11459	1.21171	1.34763
Q8TAQ2	Q8TAQ2	SWI/SNF complex subunit SMARCC2 OS=Homo sapiens OX=9606 GN=SMARCC2 PE=1 SV=1	0	216.453	26	29	729	19	19	1214	132.8	5.69	1679.75	29	SMARCC2	5.50158e+06	4.39445e+06	4.5474e+06	5.48197e+06	2.17941e+06	1.9648e+06	3.50947e+06	2.10991e+06	2.64413e+06	4.51622	4.4018	4.54244	4.45592	4.32116	4.13242	5.11437	4.88861	4.84262	3	3	3	4.33005	4.45994	4.94854	0.129895	0.618489	0.488595	0.346957	0.00906883	0.0110366	1.30585	1.3459	1.57639
O75717	O75717	WD repeat and HMG-box DNA-binding protein 1 OS=Homo sapiens OX=9606 GN=WDHD1 PE=1 SV=1	0	214.21	44	41	534	41	41	1129	125.9	5.62	1152.63	41	WDHD1	6.08811e+06	7.65001e+06	5.82389e+06	1.38259e+07	3.66507e+06	4.9878e+06	3.46947e+06	3.19593e+06	1.50258e+06	4.66237	5.20158	4.89938	5.79053	5.07107	5.47644	5.09784	5.48767	4.02727	3	3	3	5.48952	4.87761	4.87093	-0.611909	-0.618587	-0.00667862	0.0419131	0.257252	0.988928	1.67884	1.48188	1.55108
Q02790	Q02790	Peptidyl-prolyl cis-trans isomerase FKBP4 OS=Homo sapiens OX=9606 GN=FKBP4 PE=1 SV=3	0	213.948	73	29	455	29	29	459	51.8	5.43	1018.12	29	FKBP4	4.37893e+06	3.45328e+06	3.13506e+06	3.39551e+06	1.31109e+06	1.44811e+06	1.95093e+06	1.14582e+06	1.57271e+06	4.18696	4.05409	4.00589	3.76486	3.588	3.69221	4.26728	4.00781	4.09308	3	3	3	3.83705	3.92695	4.12273	0.089898	0.285673	0.195775	0.689221	0.100596	0.367973	1.14708	1.17281	1.29804
Q58FF7	Q58FF7	Putative heat shock protein HSP 90-beta-3 OS=Homo sapiens OX=9606 GN=HSP90AB3P PE=5 SV=1	0	213.727	25	28	1050	0	12	597	68.3	4.79	2068.25	28	HSP90AB3P	2.33369e+07	1.23358e+07	1.55781e+07	1.98386e+07	1.07142e+07	9.89177e+06	1.07567e+07	1.06366e+07	1.06842e+07	6.60092	5.8909	6.31884	6.31146	6.61869	6.46427	6.73028	7.22239	6.85724	3	3	3	6.22221	6.51282	6.93664	0.290608	0.714429	0.423821	0.214252	0.0342146	0.0743736	1.91415	2.00953	2.24709
Q9NY65	Q9NY65	Tubulin alpha-8 chain OS=Homo sapiens OX=9606 GN=TUBA8 PE=1 SV=1	0	212.567	34	17	1067	0	0	449	50.1	5.06	2309.77	17	TUBA8; EHHADH	NA	NA	NA	NA	NA	NA	NA	NA	NA	NA	NA	NA	NA	NA	NA	NA	NA	NA	0	0	0	NA	NA	NA	NA	NA	NA	NA	NA	NA	NA	NA	NA
O95678	O95678	Keratin, type II cytoskeletal 75 OS=Homo sapiens OX=9606 GN=KRT75 PE=1 SV=2	0	211.025	27	31	1259	3	3	551	59.5	7.74	2639.96	31	KRT75	1.53314e+07	4454.07	305458	452468	16478.3	12571.7	39893.9	12038.2	11208	5.9948	-5.54454	0.646439	0.857122	-2.72606	-3.15564	-1.34457	-2.56481	-3.0395	3	3	3	-2.61435	1.30506	-2.31629	3.91941	0.298063	-3.62135	0.281585	0.885024	0.234394	-0.923395	0.308953	-0.872644
P12004	P12004	Proliferating cell nuclear antigen OS=Homo sapiens OX=9606 GN=PCNA PE=1 SV=1	0	210.76	82	20	781	20	20	261	28.8	4.69	1825.24	20	PCNA	1.43614e+07	2.93391e+07	5.54972e+06	4.16009e+07	5.46641e+06	1.93611e+07	5.2393e+06	4.42766e+06	4.30057e+06	5.9005	7.14087	4.82981	7.37977	5.64782	7.43313	5.69249	5.95797	5.54436	3	3	3	7.31792	5.45938	5.73161	-1.85855	-1.58631	0.272231	0.00518544	0.000460735	0.474248	2.2665	1.66732	1.8408
O00571	O00571	ATP-dependent RNA helicase DDX3X OS=Homo sapiens OX=9606 GN=DDX3X PE=1 SV=3	0	210.53	52	36	776	9	35	662	73.2	7.18	1849.7	36	DDX3X	7.39633e+06	5.66911e+06	4.07137e+06	6.17511e+06	823131	1.25247e+06	2.42554e+06	1.42391e+06	1.60094e+06	4.94319	4.76924	4.38291	4.62769	2.91642	3.48282	4.58142	4.32129	4.11874	3	3	3	4.29325	4.08084	4.34049	-0.212409	0.047236	0.259645	0.785166	0.917574	0.696391	1.29441	1.22063	1.37148
P05787	P05787	Keratin, type II cytoskeletal 8 OS=Homo sapiens OX=9606 GN=KRT8 PE=1 SV=7	0	210.46	58	37	1030	22	22	483	53.7	5.59	1906.3	37	KRT8	3.56839e+06	4.13155e+06	3.15376e+06	4.19751e+06	308570	472620	1.03478e+06	393956	535596	3.89165	4.3128	4.01447	4.07076	1.5009	2.07679	3.35244	2.46753	2.53905	3	3	3	3.48678	3.13568	2.78634	-0.351109	-0.700441	-0.349332	0.761875	0.410661	0.70729	1.03551	0.915701	0.847118
P11940	P11940	Polyadenylate-binding protein 1 OS=Homo sapiens OX=9606 GN=PABPC1 PE=1 SV=2	0	210.284	41	30	1017	5	21	636	70.6	9.5	2152.37	30	PABPC1	1.32019e+07	8.80481e+06	8.57884e+06	9.06748e+06	3.83772e+06	4.12301e+06	2.87327e+06	1.66102e+06	2.98209e+06	5.77905	5.40441	5.45818	5.18193	5.13748	5.20174	4.82581	4.5435	5.01615	3	3	3	5.26269	5.45824	4.79516	0.195545	-0.467537	-0.663082	0.380079	0.0390122	0.0451893	1.60549	1.66779	1.52455
P12270	P12270	Nucleoprotein TPR OS=Homo sapiens OX=9606 GN=TPR PE=1 SV=3	0	209.774	19	38	546	38	38	2363	267.1	5.02	1283.5	38	TPR	1.34161e+06	1.4962e+06	1.97827e+06	3.15945e+06	1.51178e+06	1.00744e+06	1.88093e+06	1.08721e+06	1.37578e+06	2.48035	2.84742	3.34164	3.6609	3.79347	3.16873	4.21456	3.93206	3.90008	3	3	3	3.22568	3.20516	4.01557	-0.0205287	0.789886	0.810415	0.965952	0.0370763	0.111364	0.951033	0.942838	1.26193
P40937	P40937	Replication factor C subunit 5 OS=Homo sapiens OX=9606 GN=RFC5 PE=1 SV=1	0	209.5	72	22	539	22	22	340	38.5	7.2	1312.4	22	RFC5	5.61448e+06	7.15269e+06	2.83114e+06	1.06566e+07	2.17069e+06	5.15248e+06	1.43326e+06	1.48324e+06	2.36084e+06	4.54553	5.1046	3.85878	5.41491	4.31538	5.5233	3.82241	4.38018	4.67913	3	3	3	5.3476	4.2399	4.29391	-1.10771	-1.05369	0.0540114	0.00957927	0.0198707	0.87497	1.6329	1.27356	1.35642
Q92922	Q92922	SWI/SNF complex subunit SMARCC1 OS=Homo sapiens OX=9606 GN=SMARCC1 PE=1 SV=3	0	209.399	29	29	807	19	19	1105	122.8	5.76	1768.64	29	SMARCC1	2.89038e+06	2.04672e+06	2.08052e+06	2.62172e+06	1.46272e+06	1.30494e+06	1.74598e+06	1.21035e+06	1.10115e+06	3.58764	3.29944	3.41434	3.39174	3.74588	3.54202	4.10716	4.08685	3.57884	3	3	3	3.41107	3.58262	3.92429	0.171555	0.513219	0.341665	0.222891	0.051448	0.158805	1.01009	1.06218	1.2315
P53396	P53396	ATP-citrate synthase OS=Homo sapiens OX=9606 GN=ACLY PE=1 SV=3	0	208.553	38	36	549	36	36	1101	120.8	7.33	1292.86	36	ACLY	3.83523e+06	6.83652e+06	5.13215e+06	4.0546e+06	2.23624e+06	2.19894e+06	3.24992e+06	4.51317e+06	8.25224e+06	3.99569	5.03938	4.71696	4.02079	4.35831	4.29485	5.00352	5.98557	6.48462	3	3	3	4.45167	4.35699	5.82457	-0.0946854	1.3729	1.46758	0.810009	0.0609528	0.0382998	1.34432	1.31424	1.8726
Q9BUF5	Q9BUF5	Tubulin beta-6 chain OS=Homo sapiens OX=9606 GN=TUBB6 PE=1 SV=1	0	208.021	62	23	1206	8	8	446	49.8	4.88	2602.28	23	TUBB6	1.68699e+06	1.37692e+06	991004	1.16495e+06	535561	460083	673436	412442	782005	2.81083	2.72757	2.34436	2.2215	2.29635	2.038	2.73273	2.53369	3.08508	3	3	3	2.32902	2.48385	2.78384	0.154825	0.454813	0.299988	0.588402	0.157262	0.262159	0.662148	0.705716	0.846798
O94776	O94776	Metastasis-associated protein MTA2 OS=Homo sapiens OX=9606 GN=MTA2 PE=1 SV=1	0	207.824	47	31	618	25	25	668	75	9.66	1192.93	31	MTA2	1.31896e+07	4.87613e+06	1.09217e+07	8.02279e+06	4.05931e+06	4.056e+06	3.16803e+06	2.38999e+06	2.78025e+06	5.7777	4.55185	5.80652	5.00533	5.21846	5.1781	4.9667	5.06844	4.91504	3	3	3	4.91176	5.6009	4.9834	0.689135	0.071636	-0.617499	0.0615124	0.728134	0.0348337	1.49275	1.71456	1.58846
P50991	P50991	T-complex protein 1 subunit delta OS=Homo sapiens OX=9606 GN=CCT4 PE=1 SV=4	0	206.138	61	30	664	29	29	539	57.9	7.83	1405.59	30	CCT4	1.6555e+07	1.04322e+07	1.28136e+07	1.33524e+07	3.94553e+06	5.34321e+06	5.02934e+06	3.91322e+06	5.41478e+06	6.10558	5.64909	6.03701	5.74025	5.17745	5.57575	5.63349	5.77979	5.87673	3	3	3	5.65503	5.77335	5.76334	0.118318	0.108309	-0.0100086	0.715525	0.272624	0.975543	1.73184	1.76983	1.85128
P15311	P15311	Ezrin OS=Homo sapiens OX=9606 GN=EZR PE=1 SV=4	0	205.445	49	33	728	19	20	586	69.4	6.27	1403.83	33	EZR	2.20345e+06	1.52917e+06	1.68073e+06	2.19436e+06	689165	471593	1.23562e+06	686680	1.19895e+06	3.19614	2.87887	3.10649	3.13503	2.66015	2.07365	3.60835	3.26914	3.7016	3	3	3	2.69585	2.9876	3.52637	0.291745	0.830516	0.538771	0.46337	0.0741686	0.0634957	0.780807	0.869216	1.09692
Q14103	Q14103	Heterogeneous nuclear ribonucleoprotein D0 OS=Homo sapiens OX=9606 GN=HNRNPD PE=1 SV=1	0	203.918	38	22	734	18	18	355	38.4	7.81	1465.67	22	HNRNPD	1.66721e+07	1.18172e+07	1.48153e+07	1.69043e+07	1.16087e+07	8.92691e+06	7.5057e+06	5.08157e+06	7.61844e+06	6.11574	5.82893	6.24641	6.08055	6.73436	6.3162	6.2111	6.1567	6.36932	3	3	3	6.07523	6.36551	6.24571	0.290278	0.170483	-0.119795	0.284359	0.331657	0.579194	1.86679	1.96312	2.01364
P51991	P51991	Heterogeneous nuclear ribonucleoprotein A3 OS=Homo sapiens OX=9606 GN=HNRNPA3 PE=1 SV=2	0	203.724	45	28	485	26	26	378	39.6	9.01	1065.51	28	HNRNPA3	6.50565e+06	3.40011e+06	7.35891e+06	7.75588e+06	3.15886e+06	1.72911e+06	2.32083e+06	1.084e+06	2.1884e+06	4.75807	4.0317	5.23689	4.95652	4.85663	3.94807	4.51776	3.92779	4.5697	3	3	3	4.3121	4.95053	4.33842	0.638435	0.0263227	-0.612112	0.14613	0.948521	0.0723313	1.3007	1.50556	1.37031
Q86YZ3	Q86YZ3	Hornerin OS=Homo sapiens OX=9606 GN=HRNR PE=1 SV=2	0	202.91	16	17	468	17	17	2850	282.2	10.04	902.3	17	HRNR	2.60568e+06	1.0839e+07	704916	156308	692593	81870.8	195463	225248	294255	3.43804	5.70427	1.85292	-0.676308	2.66731	-0.45247	0.948083	1.66101	1.67497	3	3	3	1.52516	2.65276	1.42802	1.12759	-0.0971407	-1.22474	0.626131	0.965393	0.0768182	0.401741	0.758314	0.39083
Q8N163	Q8N163	Cell cycle and apoptosis regulator protein 2 OS=Homo sapiens OX=9606 GN=CCAR2 PE=1 SV=2	0	201.286	47	32	670	32	32	923	102.8	5.22	1493.64	32	CCAR2; KIAA1967	5.54434e+06	4.757e+06	4.31011e+06	5.23738e+06	2.37723e+06	1.88755e+06	2.85088e+06	1.7865e+06	2.16751e+06	4.52739	4.51617	4.46512	4.39007	4.44651	4.07456	4.81453	4.64857	4.55587	3	3	3	4.32693	4.47968	4.67299	0.152741	0.346059	0.193318	0.316669	0.0844874	0.0718853	1.30479	1.35225	1.4836
Q15459	Q15459	Splicing factor 3A subunit 1 OS=Homo sapiens OX=9606 GN=SF3A1 PE=1 SV=1	0	199.415	39	29	505	29	29	793	88.8	5.22	1091.25	29	SF3A1	4.7552e+06	3.07492e+06	3.33179e+06	3.89879e+06	2.79074e+06	2.16619e+06	2.85306e+06	2.36773e+06	2.4127e+06	4.30589	3.88667	4.0937	3.96425	4.67788	4.2732	4.81563	5.05493	4.71048	3	3	3	4.04137	4.35916	4.86035	0.317785	0.818976	0.501191	0.200531	0.00629254	0.0653132	1.21268	1.31346	1.54715
Q9H4L7	Q9H4L7	SWI/SNF-related matrix-associated actin-dependent regulator of chromatin subfamily A containing DEAD/H box 1 OS=Homo sapiens OX=9606 GN=SMARCAD1 PE=1 SV=2	0	199.368	35	30	538	30	30	1026	117.3	5.55	1056.26	30	SMARCAD1	3.71496e+06	4.70625e+06	1.88346e+06	4.57808e+06	2.48792e+06	3.02974e+06	1.37848e+06	6.04204e+06	1.07766e+07	3.94972	4.5007	3.27078	4.19597	4.51217	4.75723	3.7662	6.40646	6.86966	3	3	3	4.48463	3.91089	5.68078	-0.573742	1.19614	1.76988	0.218904	0.289327	0.161195	1.35497	1.16791	1.82565
Q9Y230	Q9Y230	RuvB-like 2 OS=Homo sapiens OX=9606 GN=RUVBL2 PE=1 SV=3	0	198.113	75	30	650	30	30	463	51.1	5.64	1558.99	30	RUVBL2	6.82698e+06	4.54127e+06	5.64103e+06	5.52518e+06	3.54679e+06	2.3282e+06	3.137e+06	1.86662e+06	2.58887e+06	4.82763	4.44921	4.85336	4.46725	5.02374	4.37725	4.9525	4.71185	4.81215	3	3	3	4.43124	4.90158	4.8255	0.470341	0.394266	-0.0760753	0.00221708	0.00627046	0.459466	1.33825	1.4891	1.53489
O43707	O43707	Alpha-actinin-4 OS=Homo sapiens OX=9606 GN=ACTN4 PE=1 SV=2	0	196.144	39	30	621	12	13	911	104.8	5.44	1482.24	30	ACTN4	177322	242617	144970	153960	510513	386145	65648.2	67855.5	157858	-0.439178	0.22287	-0.428781	-0.698148	2.22725	1.78525	-0.625977	-0.0699561	0.776534	3	3	3	0.436658	0.453099	0.0268669	0.0164413	-0.409791	-0.426232	0.989236	0.648013	0.684952	0.0520488	0.0527006	-0.0816659
Q16658	Q16658	Fascin OS=Homo sapiens OX=9606 GN=FSCN1 PE=1 SV=3	0	196.089	68	29	741	29	29	493	54.5	7.24	1434.88	29	FSCN1	1.30032e+07	8.19976e+06	8.17229e+06	9.10753e+06	4.3667e+06	4.37911e+06	3.25425e+06	2.62605e+06	4.10769e+06	5.75717	5.3017	5.38814	5.18829	5.32377	5.28868	5.00544	5.20432	5.47816	3	3	3	5.25956	5.4897	5.22931	0.230138	-0.0302473	-0.260385	0.174817	0.841341	0.247324	1.60447	1.67808	1.67133
Q6PEY2	Q6PEY2	Tubulin alpha-3E chain OS=Homo sapiens OX=9606 GN=TUBA3E PE=1 SV=2	0	195.725	48	18	1304	0	2	450	49.8	5.14	3020.54	18	TUBA3E	429730	436389	642427	746516	233705	240619	361301	168316	311347	0.837882	1.0698	1.719	1.57947	1.09999	1.10286	1.83439	1.24067	1.75643	3	3	3	1.25071	1.21896	1.6105	-0.031752	0.359789	0.391541	0.923047	0.221407	0.289343	0.315851	0.299519	0.451037
O76009	O76009	Keratin, type I cuticular Ha3-I OS=Homo sapiens OX=9606 GN=KRT33A PE=2 SV=2	0	193.695	45	26	267	2	2	404	45.9	4.82	506.45	26	KRT33A	7.60872e+06	NA	9583.84	25520.4	8489.27	NA	16651.8	23645	3599.85	4.98403	NA	-4.34778	-3.29098	-3.68292	NA	-2.60506	-1.59089	-4.67802	1	3	3	-3.29098	-1.01555	-2.95799	2.27542	0.332991	-1.94243	NA	NA	0.569687	-1.11283	-0.447883	-1.08634
A6NCN2	A6NCN2	Putative keratin-87 protein OS=Homo sapiens OX=9606 GN=KRT87P PE=5 SV=4	0	193.289	67	27	333	4	4	255	29.1	5.8	629.62	27	KRT121P; KRT87P	2.53018e+06	21641.5	NA	57646.7	8255.5	3217.26	13770.1	NA	NA	3.39562	-3.26393	NA	-2.11539	-3.7232	-5.12191	-2.8792	NA	NA	3	2	1	-3.50041	-0.163786	-2.8792	3.33662	0.621212	-2.71541	0.331048	NA	NA	-1.21038	-0.188914	-1.04932
P35580	P35580	Myosin-10 OS=Homo sapiens OX=9606 GN=MYH10 PE=1 SV=3	0	192.924	17	33	498	10	13	1976	228.9	5.54	932.66	33	MYH10	149714	269769	60835.6	113297	81213.2	127879	31450.7	149252	54271.2	-0.683338	0.37591	-1.68154	-1.14059	-0.424905	0.19089	-1.68764	1.06725	-0.763836	3	3	3	-0.191262	-0.929928	-0.461406	-0.738665	-0.270144	0.468521	0.294165	0.788075	0.628523	-0.149411	-0.398467	-0.243674
P17987	P17987	T-complex protein 1 subunit alpha OS=Homo sapiens OX=9606 GN=TCP1 PE=1 SV=1	0	192.618	60	29	580	29	29	556	60.3	6.11	1370.03	29	TCP1	8.73591e+06	6.53512e+06	4.9112e+06	6.13071e+06	2.79434e+06	3.19532e+06	2.31147e+06	3.00296e+06	2.12748e+06	5.18334	4.97433	4.65347	4.61728	4.67974	4.834	4.51193	5.39781	4.52898	3	3	3	4.80854	4.83885	4.81291	0.0303146	0.00437268	-0.0259419	0.887571	0.989434	0.942765	1.4593	1.46726	1.53186
P04496	P04496	Packaging protein 3 OS=Human adenovirus C serotype 5 OX=28285 GN=L1 PE=1 SV=2	0	192.201	50	22	384	22	22	415	47	5.88	855.77	22	AdV_L1_5255K	1.29853e+07	669712	1.29872e+07	1.42428e+06	1.07466e+07	402428	1.62731e+06	1.05655e+06	1.4036e+06	5.75518	1.68773	6.05642	2.51146	6.62303	1.84484	4.00561	3.89079	3.92896	3	3	3	2.01468	6.14488	3.94179	4.1302	1.92711	-2.20309	0.000323902	0.00163674	0.0010115	0.561712	1.89227	1.2372
Q12906	Q12906	Interleukin enhancer-binding factor 3 OS=Homo sapiens OX=9606 GN=ILF3 PE=1 SV=3	0	191.999	36	32	738	26	32	894	95.3	8.76	1487.7	32	ILF3	1.06922e+07	7.50272e+06	7.95897e+06	9.6777e+06	3.35467e+06	2.76523e+06	4.75295e+06	2.54041e+06	3.33603e+06	5.47487	5.17353	5.34998	5.27589	4.9434	4.62544	5.55194	5.15649	5.17796	3	3	3	5.02495	5.25609	5.29547	0.231131	0.270513	0.0393814	0.420822	0.321465	0.857354	1.5295	1.60282	1.69314
Q9Y4A5	Q9Y4A5	Transformation/transcription domain-associated protein OS=Homo sapiens OX=9606 GN=TRRAP PE=1 SV=3	0	191.217	14	47	351	47	47	3859	437.3	8.19	750.81	47	TRRAP	933358	805201	1.30407e+06	1.22962e+06	759907	528498	992675	708849	631777	1.95688	1.95354	2.74042	2.29944	2.80112	2.23801	3.29251	3.31498	2.77732	3	3	3	2.16366	2.49948	3.12827	0.335811	0.964609	0.628798	0.314201	0.00933317	0.123964	0.609152	0.714047	0.963293
P49368	P49368	T-complex protein 1 subunit gamma OS=Homo sapiens OX=9606 GN=CCT3 PE=1 SV=4	0	191.197	62	31	610	31	31	545	60.5	6.49	1300.98	31	CCT3	8.31953e+06	7.01329e+06	5.16146e+06	6.00391e+06	1.99537e+06	2.69723e+06	2.63764e+06	2.43715e+06	2.85411e+06	5.11288	5.07621	4.72518	4.58713	4.19389	4.58952	4.70237	5.09662	4.95287	3	3	3	4.75095	4.67732	4.91729	-0.0736354	0.166336	0.239971	0.825065	0.450873	0.454769	1.44086	1.41486	1.56644
P11387	P11387	DNA topoisomerase 1 OS=Homo sapiens OX=9606 GN=TOP1 PE=1 SV=2	0	190.974	39	31	608	26	31	765	90.7	9.31	1234.41	31	TOP1	7.03474e+06	4.04793e+06	5.30179e+06	6.26196e+06	3.19644e+06	2.60831e+06	4.46793e+06	2.39195e+06	2.91185e+06	4.87088	4.2833	4.76388	4.64784	4.87369	4.54115	5.46273	5.06962	4.98177	3	3	3	4.49076	4.83615	5.17138	0.345388	0.680613	0.335225	0.0388776	0.0205735	0.0924259	1.3575	1.46754	1.65134
P23396	P23396	40S ribosomal protein S3 OS=Homo sapiens OX=9606 GN=RPS3 PE=1 SV=2	0	190.5	77	27	705	27	27	243	26.7	9.66	1578.88	27	RPS3	2.61322e+07	2.21756e+07	1.17683e+07	2.09528e+07	6.37576e+06	1.34324e+07	4.18599e+06	2.48771e+06	4.4551e+06	6.76413	6.73702	5.91423	6.3903	5.86983	6.90568	5.36869	5.12625	5.59529	3	3	3	6.67767	6.18273	5.36341	-0.494935	-1.31425	-0.819319	0.205986	0.00295237	0.06312	2.06019	1.90101	1.71608
Q96ST3	Q96ST3	Paired amphipathic helix protein Sin3a OS=Homo sapiens OX=9606 GN=SIN3A PE=1 SV=2	0	189.833	33	38	431	38	38	1273	145.1	7.25	848.56	38	SIN3A	2.77796e+06	2.06063e+06	2.40267e+06	2.94259e+06	747426	679198	1.37945e+06	1.02699e+06	1.40434e+06	3.5304	3.30921	3.62204	3.55831	2.77723	2.59994	3.76721	3.84985	3.92972	3	3	3	3.15582	3.30989	3.84893	0.154071	0.693109	0.539038	0.714677	0.0757716	0.118286	0.92866	0.973537	1.20608
P04083	P04083	Annexin A1 OS=Homo sapiens OX=9606 GN=ANXA1 PE=1 SV=2	0	189.354	63	24	581	24	24	346	38.7	7.02	1400.41	24	ANXA1	6.83349e+06	7.85145e+06	4.41017e+06	7.006e+06	1.84714e+06	2.59183e+06	1.64093e+06	1.41989e+06	1.99362e+06	4.829	5.23908	4.49823	4.80982	4.08252	4.53201	4.01763	4.31721	4.43522	3	3	3	4.8603	4.46992	4.25669	-0.390385	-0.603614	-0.213229	0.260654	0.0659267	0.44036	1.4762	1.34804	1.34368
O43290	O43290	U4/U6.U5 tri-snRNP-associated protein 1 OS=Homo sapiens OX=9606 GN=SART1 PE=1 SV=1	0	188.917	46	32	478	32	32	800	90.2	6.13	1031.19	32	SART1	2.20082e+06	1.60961e+06	2.56103e+06	2.28923e+06	1.3754e+06	1.26244e+06	1.59668e+06	974099	1.26518e+06	3.19442	2.95283	3.71413	3.19609	3.65708	3.49425	3.97819	3.77357	3.77917	3	3	3	3.21439	3.52188	3.84365	0.307488	0.629256	0.321768	0.247246	0.0209714	0.144563	0.946805	1.04392	1.20406
O43143	O43143	Pre-mRNA-splicing factor ATP-dependent RNA helicase DHX15 OS=Homo sapiens OX=9606 GN=DHX15 PE=1 SV=2	0	188.64	40	31	733	30	30	795	90.9	7.46	1548.61	31	DHX15	6.11098e+06	5.07823e+06	5.97242e+06	7.07077e+06	2.12172e+06	2.19986e+06	2.84314e+06	2.04438e+06	3.08156e+06	4.66778	4.61044	4.93571	4.8231	4.28246	4.29545	4.8106	4.84309	5.06349	3	3	3	4.57633	4.62865	4.90573	0.0523213	0.329399	0.277078	0.840567	0.129031	0.248957	1.3852	1.40067	1.56214
P24938	P24938	Core-capsid bridging protein OS=Human adenovirus C serotype 5 OX=28285 GN=L2 PE=1 SV=1	0	188.297	56	21	287	21	21	368	41.4	10.29	654.75	21	AdV_L2 _V	1.70829e+07	911131	1.03918e+07	1.96706e+06	1.27906e+07	1.70136e+06	910262	766878	1.03978e+06	6.15086	2.13185	5.73477	2.97727	6.87424	3.92473	3.16747	3.4285	3.4961	3	3	3	3.01128	6.25329	3.36403	3.24201	0.352743	-2.88927	0.00622778	0.540254	0.00114495	0.881311	1.92605	1.04283
Q32P51	Q32P51	Heterogeneous nuclear ribonucleoprotein A1-like 2 OS=Homo sapiens OX=9606 GN=HNRNPA1L2 PE=2 SV=2	0	186.349	39	21	676	0	18	320	34.2	9	1443.42	21	HNRNPA1L2	1.02065e+07	6.76864e+06	2.01187e+07	2.01742e+07	7.5926e+06	3.12255e+06	7.97564e+06	4.11866e+06	5.80751e+06	5.40779	5.02498	6.68786	6.33567	6.12182	4.80076	6.29872	5.8536	5.97775	3	3	3	5.38714	6.07249	6.04336	0.685355	0.656223	-0.0291319	0.320735	0.256949	0.944521	1.6468	1.87028	1.94511
Q14525	Q14525	Keratin, type I cuticular Ha3-II OS=Homo sapiens OX=9606 GN=KRT33B PE=1 SV=3	0	184.774	51	26	359	4	4	404	46.2	4.84	594.98	26	KRT33B	5.61546e+06	46040.9	57506.8	137813	12608.1	48311.3	16480.5	29017.5	25725	4.54578	-2.17482	-1.76272	-0.857988	-3.11227	-1.21346	-2.61997	-1.2955	-1.84085	3	3	3	-1.41542	-0.109734	-1.91877	1.30569	-0.503347	-1.80904	0.614278	0.411811	0.491443	-0.541322	-0.149146	-0.736359
Q9BXP5	Q9BXP5	Serrate RNA effector molecule homolog OS=Homo sapiens OX=9606 GN=SRRT PE=1 SV=1	0	184.411	34	29	497	29	29	876	100.6	5.96	998.38	29	SRRT	4.03958e+06	2.69314e+06	2.31043e+06	2.58989e+06	1.53719e+06	1.71923e+06	2.1473e+06	1.29482e+06	1.62919e+06	4.07058	3.69541	3.56556	3.37412	3.81752	3.9398	4.40565	4.18418	4.14398	3	3	3	3.66978	3.81789	4.24461	0.148111	0.574829	0.426718	0.53643	0.0347463	0.0629078	1.09293	1.13735	1.33917
Q7KZF4	Q7KZF4	Staphylococcal nuclease domain-containing protein 1 OS=Homo sapiens OX=9606 GN=SND1 PE=1 SV=1	0	183.818	40	32	447	32	32	910	101.9	7.17	1031.98	32	SND1	3.34076e+06	3.1492e+06	1.97107e+06	2.53213e+06	940908	1.163e+06	1.71832e+06	720082	1.05588e+06	3.79655	3.9211	3.33638	3.34158	3.10935	3.37589	4.08412	3.33766	3.51828	3	3	3	3.54619	3.4141	3.64669	-0.132095	0.100499	0.232595	0.65705	0.748787	0.484638	1.05341	1.00642	1.13715
Q86VP6	Q86VP6	Cullin-associated NEDD8-dissociated protein 1 OS=Homo sapiens OX=9606 GN=CAND1 PE=1 SV=2	0	181.564	31	31	485	31	31	1230	136.3	5.78	1133.95	31	CAND1	2.11974e+06	1.62449e+06	1.89939e+06	2.31552e+06	929020	921000	1.74063e+06	1.21131e+06	1.48726e+06	3.14027	2.96611	3.28293	3.21256	3.09101	3.03931	4.10273	4.08799	4.01249	3	3	3	3.07266	3.17141	4.06774	0.0987446	0.995079	0.896335	0.348248	0.000220114	0.000150553	0.901488	0.929492	1.27976
Q9NTI5	Q9NTI5	Sister chromatid cohesion protein PDS5 homolog B OS=Homo sapiens OX=9606 GN=PDS5B PE=1 SV=1	0	181.454	27	35	338	33	33	1447	164.6	8.47	586.87	35	PDS5B	1.39764e+06	1.75559e+06	1.33852e+06	2.56553e+06	329126	575785	730956	538196	666382	2.53937	3.07808	2.77804	3.36048	1.59394	2.36164	2.85097	2.91763	2.85425	3	3	3	2.9334	2.30379	2.87429	-0.629615	-0.059114	0.570501	0.249783	0.852463	0.19035	0.857168	0.648203	0.877645
Q13200	Q13200	26S proteasome non-ATPase regulatory subunit 2 OS=Homo sapiens OX=9606 GN=PSMD2 PE=1 SV=3	0	180.988	44	29	394	29	29	908	100.1	5.2	792.28	29	PSMD2	2.4779e+06	1.88196e+06	1.8543e+06	2.36884e+06	795254	735035	915657	631552	728451	3.36549	3.17835	3.24827	3.24541	2.86672	2.71392	3.176	3.1484	2.98273	3	3	3	3.04589	3.16016	3.10238	0.114268	0.056486	-0.0577819	0.63819	0.766454	0.73968	0.893025	0.925017	0.954447
P35241	P35241	Radixin OS=Homo sapiens OX=9606 GN=RDX PE=1 SV=1	0	180.843	43	28	536	14	14	583	68.5	6.37	961.5	28	RDX	146558	158292	149693	248632	62859.4	43913	116760	120358	165219	-0.714078	-0.39322	-0.382531	-0.00667752	-0.794495	-1.35117	0.204743	0.756834	0.842284	3	3	3	-0.583689	-0.630368	0.601287	-0.0466787	1.18498	1.23165	0.916671	0.0568538	0.00645695	-0.273591	-0.299778	0.112062
Q12789	Q12789	General transcription factor 3C polypeptide 1 OS=Homo sapiens OX=9606 GN=GTF3C1 PE=1 SV=4	0	180.736	22	37	444	37	37	2109	238.7	7.3	943.21	37	GTF3C1	2.98892e+06	2.34688e+06	1.92698e+06	2.39304e+06	940042	994549	1.82796e+06	780330	1.38398e+06	3.636	3.49686	3.30374	3.26007	3.10803	3.15015	4.17335	3.45359	3.90865	3	3	3	3.30236	3.34926	3.8452	0.046898	0.542839	0.495941	0.81234	0.0809373	0.129804	0.975178	0.985802	1.20402
O60506	O60506	Heterogeneous nuclear ribonucleoprotein Q OS=Homo sapiens OX=9606 GN=SYNCRIP PE=1 SV=2	0	180.592	42	28	600	21	21	623	69.6	8.59	1188.13	28	SYNCRIP	4.59356e+06	3.23369e+06	2.5726e+06	3.31918e+06	1.50156e+06	1.12738e+06	1.44867e+06	908046	1.55739e+06	4.25599	3.9593	3.72062	3.73205	3.78369	3.33101	3.83785	3.67227	4.07896	3	3	3	3.67412	3.9201	3.86303	0.245981	0.188909	-0.0570719	0.380073	0.435747	0.79557	1.09489	1.17015	1.21054
P14866	P14866	Heterogeneous nuclear ribonucleoprotein L OS=Homo sapiens OX=9606 GN=HNRNPL PE=1 SV=2	0	178.936	52	22	692	21	21	589	64.1	8.22	1405.63	22	HNRNPL	9.63438e+06	7.13537e+06	8.446e+06	9.16163e+06	2.51734e+06	1.83494e+06	3.29751e+06	1.82167e+06	2.67485e+06	5.32457	5.10111	5.43567	5.19683	4.52913	4.03377	5.02449	4.67669	4.85929	3	3	3	4.77724	5.09646	4.85349	0.319221	0.076256	-0.242965	0.533881	0.853047	0.467048	1.45012	1.55133	1.5442
Q8TDI0	Q8TDI0	Chromodomain-helicase-DNA-binding protein 5 OS=Homo sapiens OX=9606 GN=CHD5 PE=1 SV=1	0	176.623	10	21	644	1	1	1954	222.9	6.15	1353.71	21	CHD5	NA	NA	NA	NA	NA	NA	NA	NA	NA	NA	NA	NA	NA	NA	NA	NA	NA	NA	0	0	0	NA	NA	NA	NA	NA	NA	NA	NA	NA	NA	NA	NA
Q7L014	Q7L014	Probable ATP-dependent RNA helicase DDX46 OS=Homo sapiens OX=9606 GN=DDX46 PE=1 SV=2	0	176.063	32	33	493	33	33	1031	117.3	9.29	1102.04	33	DDX46	4.07672e+06	2.41182e+06	3.08826e+06	3.17718e+06	1.83223e+06	1.72131e+06	1.44716e+06	827784	1.17891e+06	4.08379	3.53624	3.98419	3.66897	4.07083	3.94155	3.83634	3.53875	3.67728	3	3	3	3.71559	4.04627	3.68413	0.330685	-0.0314607	-0.362145	0.0551552	0.841056	0.0166974	1.10796	1.21208	1.15019
Q02413	Q02413	Desmoglein-1 OS=Homo sapiens OX=9606 GN=DSG1 PE=1 SV=2	0	175.504	31	24	408	24	24	1049	113.7	5.03	810.7	24	DSG1	1.6708e+06	2.51939e+06	768790	762494	633841	293547	821220	984361	1.31028e+06	2.79692	3.59919	1.97806	1.61003	2.53942	1.3897	3.01896	3.78869	3.82971	3	3	3	2.19964	2.43814	3.54579	0.238495	1.34615	1.10765	0.764315	0.147322	0.0363494	0.620137	0.69061	1.10456
Q99873	Q99873	Protein arginine N-methyltransferase 1 OS=Homo sapiens OX=9606 GN=PRMT1 PE=1 SV=3	0	174.75	56	22	570	19	22	371	42.4	5.35	1387.43	22	PRMT1	4.23406e+06	3.29583e+06	3.33982e+06	6.22883e+06	1.73516e+06	2.22155e+06	2.20065e+06	1.66805e+06	2.54621e+06	4.13842	3.98676	4.09717	4.64019	3.9923	4.30961	4.44105	4.54959	4.78818	3	3	3	4.31219	4.07597	4.59294	-0.236222	0.280756	0.516978	0.289385	0.261072	0.00971919	1.30028	1.22165	1.4568
P31948	P31948	Stress-induced-phosphoprotein 1 OS=Homo sapiens OX=9606 GN=STIP1 PE=1 SV=1	0	174.093	52	30	394	30	30	543	62.6	6.8	870.55	30	STIP1	2.54174e+06	2.32964e+06	2.39827e+06	2.64255e+06	1.14594e+06	1.15485e+06	2.41608e+06	1.1048e+06	1.24168e+06	3.40219	3.48622	3.61939	3.40316	3.39376	3.36575	4.57579	3.95521	3.75212	3	3	3	3.41838	3.47178	4.09438	0.0534046	0.675999	0.622595	0.550282	0.0540456	0.0736869	1.01249	1.0268	1.28822
Q7KZ85	Q7KZ85	Transcription elongation factor SPT6 OS=Homo sapiens OX=9606 GN=SUPT6H PE=1 SV=2	0	173.943	23	31	352	31	31	1726	198.9	4.91	754.35	31	SUPT6H	1.60043e+06	1.38089e+06	2.57113e+06	1.51414e+06	534173	852555	3.63451e+06	1.00555e+06	998663	2.73484	2.73172	3.7198	2.59973	2.29261	2.9279	5.16488	3.81942	3.4379	3	3	3	2.75312	2.91575	4.14074	0.162635	1.38762	1.22498	0.725953	0.0596451	0.142626	0.79835	0.847787	1.30322
P19013	P19013	Keratin, type II cytoskeletal 4 OS=Homo sapiens OX=9606 GN=KRT4 PE=1 SV=5	0	173.687	51	30	417	20	22	520	56.1	6.61	908.46	30	KRT4	2.57659e+06	326371	437481	207843	380875	324772	476722	381054	241650	3.42184	0.6507	1.16469	-0.265198	1.80462	1.53554	2.23434	2.4195	1.39082	3	3	3	0.640348	2.13039	2.01489	1.49004	1.37454	-0.115495	0.154223	0.0868436	0.883923	0.117923	0.5875	0.588335
Q13838	Q13838	Spliceosome RNA helicase DDX39B OS=Homo sapiens OX=9606 GN=DDX39B PE=1 SV=1	0	172.769	57	23	622	8	8	428	49	5.67	1166.13	23	DDX39B	1.62523e+07	9.63392e+06	1.20231e+07	1.19047e+07	7.0439e+06	3.57393e+06	4.75179e+06	3.4251e+06	4.44453e+06	6.07895	5.53424	5.94514	5.57469	6.0136	4.99555	5.55159	5.58757	5.59186	3	3	3	5.36816	6.01257	5.57701	0.644405	0.208849	-0.435555	0.0277737	0.326861	0.000431491	1.63981	1.8479	1.78841
Q9H0D6	Q9H0D6	5'-3' exoribonuclease 2 OS=Homo sapiens OX=9606 GN=XRN2 PE=1 SV=1	0	172.578	32	27	342	27	27	950	108.5	7.47	686.46	27	XRN2	6.50156e+06	1.95393e+06	1.87489e+06	1.63652e+06	1.50871e+06	1.69135e+06	928515	1.40978e+06	1.76877e+06	4.75717	3.23249	3.2642	2.71186	3.79055	3.91621	3.19612	4.30689	4.26257	3	3	3	3.28685	3.93731	3.92186	0.650455	0.635009	-0.0154453	0.309438	0.275731	0.97962	0.969391	1.17372	1.23162
P38646	P38646	Stress-70 protein, mitochondrial OS=Homo sapiens OX=9606 GN=HSPA9 PE=1 SV=2	0	172.351	50	28	779	28	28	679	73.6	6.16	1870.58	28	HSPA9	4.26294e+06	3.34556e+06	2.42682e+06	3.85505e+06	1.24467e+06	1.7051e+06	3.156e+06	3.82195e+06	2.36556e+06	4.14823	4.00836	3.63647	3.94798	3.51299	3.9279	4.96121	5.74574	4.68201	3	3	3	3.96141	3.7659	5.12966	-0.195515	1.16824	1.36376	0.374873	0.0216103	0.0216713	1.18711	1.12016	1.63855
Q9H583	Q9H583	HEAT repeat-containing protein 1 OS=Homo sapiens OX=9606 GN=HEATR1 PE=1 SV=3	0	172.24	21	33	216	33	33	2144	242.2	6.54	452.64	33	HEATR1	1.0647e+06	410479	1.66653e+06	702205	839887	492686	835182	264509	404077	2.14683	0.9815	3.09425	1.49119	2.9455	2.13678	3.04328	1.89282	2.13253	3	3	3	1.53649	2.72886	2.35621	1.19237	0.819723	-0.372649	0.0553529	0.165784	0.461085	0.407135	0.788453	0.701891
Q71DI3	Q71DI3	Histone H3.2 OS=Homo sapiens OX=9606 GN=H3C15 PE=1 SV=3	0	172.216	61	23	389	2	2	136	15.4	11.27	720.22	23	HIST2H3A; HIST2H3C; HIST2H3D	3.58284e+06	5.31874e+06	NA	5.4449e+06	983001	1.18931e+07	175910	51259.2	277787	3.89748	4.6772	NA	4.44614	3.17249	6.7301	0.796033	-0.474616	1.59188	3	2	3	5.28448	3.53499	0.637767	-1.74949	-4.64671	-2.89722	0.170731	0.00788308	0.038852	1.61125	1.01514	0.122301
P55884	P55884	Eukaryotic translation initiation factor 3 subunit B OS=Homo sapiens OX=9606 GN=EIF3B PE=1 SV=3	0	171.909	38	27	548	27	27	814	92.4	5	1041.67	27	EIF3B	6.56934e+06	5.10645e+06	4.11824e+06	4.65395e+06	2.33889e+06	2.47365e+06	1.45151e+06	955540	1.26305e+06	4.77213	4.61844	4.39943	4.21969	4.42305	4.46468	3.84067	3.74582	3.77674	3	3	3	4.43427	4.53154	3.78775	0.097268	-0.646524	-0.743792	0.592222	0.00563992	0.00385037	1.33892	1.36827	1.18531
P51610	P51610	Host cell factor 1 OS=Homo sapiens OX=9606 GN=HCFC1 PE=1 SV=2	0	171.653	24	32	484	31	32	2035	208.6	7.46	1053.71	32	HCFC1	2.77512e+06	2.49369e+06	2.73237e+06	3.90887e+06	1.16972e+06	1.46033e+06	1.59008e+06	1.49021e+06	1.41614e+06	3.52893	3.5844	3.80755	3.96798	3.42339	3.70434	3.97221	4.38694	3.94179	3	3	3	3.75224	3.58663	4.10032	-0.165615	0.348076	0.513691	0.362132	0.129768	0.0489934	1.12011	1.06394	1.29121
Q12905	Q12905	Interleukin enhancer-binding factor 2 OS=Homo sapiens OX=9606 GN=ILF2 PE=1 SV=2	0	171.461	66	21	625	21	21	390	43	5.26	1439.07	21	ILF2	6.79877e+06	4.0823e+06	6.78022e+06	7.52507e+06	3.39471e+06	2.38796e+06	2.65992e+06	1.50477e+06	2.4695e+06	4.82165	4.2955	5.11873	4.91293	4.96052	4.41382	4.7145	4.40097	4.74404	3	3	3	4.54075	4.96697	4.61984	0.426218	0.0790893	-0.347129	0.109496	0.735959	0.0673844	1.37386	1.51062	1.46546
Q10567	Q10567	AP-1 complex subunit beta-1 OS=Homo sapiens OX=9606 GN=AP1B1 PE=1 SV=2	0	170.865	37	29	215	13	13	949	104.6	5.06	465.9	29	AP1B1	467848	355901	971021	1.2843e+06	403419	658261	225067	218857	349951	0.960492	0.77567	2.31497	2.36221	1.88758	2.55477	1.15155	1.61949	1.92505	3	3	3	1.89755	1.72102	1.56537	-0.176535	-0.332184	-0.155649	0.810969	0.613251	0.751435	0.523797	0.463273	0.436833
Q14008	Q14008	Cytoskeleton-associated protein 5 OS=Homo sapiens OX=9606 GN=CKAP5 PE=1 SV=3	0	170.569	23	40	305	40	40	2032	225.4	7.8	612.25	40	CKAP5	8.52618e+06	1.4836e+06	1.09926e+06	1.36759e+06	450711	336253	518523	372083	518610	5.14828	2.83522	2.49392	2.45287	2.0475	1.58566	2.3556	2.38513	2.49255	3	3	3	2.29125	3.2299	2.4111	0.938651	0.119846	-0.818805	0.41616	0.763457	0.445562	0.650411	0.941067	0.721483
P48643	P48643	T-complex protein 1 subunit epsilon OS=Homo sapiens OX=9606 GN=CCT5 PE=1 SV=1	0	170.22	48	26	429	25	25	541	59.6	5.66	941.32	26	CCT5	4.05837e+06	3.83156e+06	3.30262e+06	3.89123e+06	1.81254e+06	1.9446e+06	1.62403e+06	1.37455e+06	1.97306e+06	4.07728	4.20405	4.08101	3.96145	4.05524	4.11751	4.00269	4.27039	4.42027	3	3	3	4.09434	4.07118	4.23112	-0.0231587	0.136783	0.159941	0.762045	0.387736	0.261369	1.2297	1.22029	1.33503
P12268	P12268	Inosine-5'-monophosphate dehydrogenase 2 OS=Homo sapiens OX=9606 GN=IMPDH2 PE=1 SV=2	0	170.193	46	22	617	21	22	514	55.8	6.9	1706.77	22	IMPDH2	5.48892e+06	4.26045e+06	4.83832e+06	3.54599e+06	2.58603e+06	3.34073e+06	3.00526e+06	2.7801e+06	3.10665e+06	4.5129	4.35712	4.6319	3.82742	4.56797	4.8982	4.89061	5.28657	5.07519	3	3	3	4.36091	4.57093	5.08413	0.210011	0.723213	0.513201	0.536547	0.0932525	0.0126809	1.31484	1.38218	1.62268
P06748	P06748	Nucleophosmin OS=Homo sapiens OX=9606 GN=NPM1 PE=1 SV=2	0	170.142	39	13	419	13	13	294	32.6	4.78	1083.67	13	NPM1	1.42525e+07	1.09868e+07	7.5205e+06	1.00254e+07	3.70054e+06	2.9683e+06	3.68744e+06	2.07807e+06	3.82628e+06	5.88952	5.72382	5.26823	5.32682	5.08496	4.72767	5.18574	4.86667	5.37577	3	3	3	5.25944	5.41424	5.14273	0.154801	-0.116707	-0.271509	0.703344	0.737985	0.394994	1.60473	1.65292	1.64164
P34931	P34931	Heat shock 70 kDa protein 1-like OS=Homo sapiens OX=9606 GN=HSPA1L PE=1 SV=2	0	169.994	32	21	772	1	1	641	70.3	6.02	1798.13	21	HSPA1L	NA	NA	NA	NA	NA	NA	NA	NA	NA	NA	NA	NA	NA	NA	NA	NA	NA	NA	0	0	0	NA	NA	NA	NA	NA	NA	NA	NA	NA	NA	NA	NA
P25705	P25705	ATP synthase subunit alpha, mitochondrial OS=Homo sapiens OX=9606 GN=ATP5F1A PE=1 SV=1	0	169.902	52	25	507	25	25	553	59.7	9.13	1209.72	25	ATP5A1	3.44002e+06	2.7451e+06	2.59088e+06	4.75984e+06	1.49229e+06	2.75137e+06	1.23375e+06	1.78346e+06	1.34386e+06	3.8388	3.72298	3.73084	4.25214	3.77475	4.61819	3.60617	4.64611	3.86621	3	3	3	4.19777	3.78147	4.0395	-0.416305	-0.158271	0.258035	0.186916	0.716785	0.457404	1.26307	1.12638	1.27135
Q9Y262	Q9Y262	Eukaryotic translation initiation factor 3 subunit L OS=Homo sapiens OX=9606 GN=EIF3L PE=1 SV=1	0	169.844	47	26	456	26	26	564	66.7	6.34	1082.7	26	EIF3L	3.5555e+06	2.37606e+06	2.62761e+06	3.27888e+06	658572	927592	1.06683e+06	3.15939e+06	954440	3.88643	3.51469	3.75115	3.71443	2.59464	3.0496	3.39645	5.47107	3.37255	3	3	3	3.42624	3.41074	4.08003	-0.0154987	0.653786	0.669285	0.974446	0.416934	0.453717	1.01544	1.00528	1.28621
P09429	P09429	High mobility group protein B1 OS=Homo sapiens OX=9606 GN=HMGB1 PE=1 SV=3	0	169.158	49	18	526	9	15	215	24.9	5.74	1183	18	HMGB1	1.57991e+07	1.58413e+07	5.1028e+06	1.30353e+07	5.40525e+06	1.07393e+07	4.51928e+06	5.472e+06	6.53639e+06	6.03815	6.25174	4.70869	5.70558	5.63159	6.58286	5.47921	6.2635	6.14832	3	3	3	6.18006	5.45948	5.96368	-0.720582	-0.216381	0.504201	0.199368	0.573901	0.337483	1.89992	1.66679	1.91942
P12035	P12035	Keratin, type II cytoskeletal 3 OS=Homo sapiens OX=9606 GN=KRT3 PE=1 SV=3	0	168.725	18	24	910	0	0	628	64.4	6.48	1747.5	24	KRT3	NA	NA	NA	NA	NA	NA	NA	NA	NA	NA	NA	NA	NA	NA	NA	NA	NA	NA	0	0	0	NA	NA	NA	NA	NA	NA	NA	NA	NA	NA	NA	NA
Q92769	Q92769	Histone deacetylase 2 OS=Homo sapiens OX=9606 GN=HDAC2 PE=1 SV=2	0	167.985	37	14	496	7	7	488	55.3	5.91	1172.44	14	HDAC2	5.53319e+06	3.91566e+06	3.50486e+06	4.75268e+06	2.23016e+06	3.09397e+06	1.87712e+06	1.501e+06	1.97051e+06	4.52449	4.23537	4.16676	4.24997	4.35437	4.7875	4.21164	4.39735	4.4184	3	3	3	4.42428	4.34854	4.34247	-0.0757387	-0.081814	-0.00607528	0.735375	0.693691	0.962802	1.33567	1.30928	1.37251
Q9HCC0	Q9HCC0	Methylcrotonoyl-CoA carboxylase beta chain, mitochondrial OS=Homo sapiens OX=9606 GN=MCCC2 PE=1 SV=1	0	167.618	49	21	315	21	21	563	61.3	7.68	814.13	21	MCCC2	298724	315702	174807	161184	764029	522147	465746	1.24533e+06	447307	0.313262	0.60275	-0.158761	-0.631988	2.80893	2.22057	2.20073	4.12796	2.27917	3	3	3	0.730444	0.987812	2.86929	0.257368	2.13885	1.88148	0.845332	0.108538	0.166934	0.146229	0.224702	0.878011
P40938	P40938	Replication factor C subunit 3 OS=Homo sapiens OX=9606 GN=RFC3 PE=1 SV=2	0	167.275	76	24	402	24	24	356	40.5	8.34	847.16	24	RFC3	3.68811e+06	5.05923e+06	3.23108e+06	9.71926e+06	1.20518e+06	3.20971e+06	1.54955e+06	1.36374e+06	1.5498e+06	3.93926	4.60504	4.04942	5.28207	3.46647	4.84048	3.93497	4.25899	4.07191	3	3	3	4.9092	3.81839	4.08863	-1.09081	-0.820571	0.270241	0.0150527	0.0201613	0.251881	1.49233	1.13828	1.28713
Q9UMS4	Q9UMS4	Pre-mRNA-processing factor 19 OS=Homo sapiens OX=9606 GN=PRPF19 PE=1 SV=1	0	164.85	50	24	576	24	24	504	55.1	6.61	1197.86	24	PRPF19	1.04008e+07	5.20196e+06	6.00697e+06	5.00385e+06	4.31177e+06	2.49489e+06	4.64217e+06	2.83664e+06	4.73152e+06	5.43501	4.64518	4.94404	4.32427	5.30551	4.47702	5.51792	5.31561	5.68213	3	3	3	4.48216	5.22819	5.50522	0.746031	1.02307	0.277035	0.0126959	0.00190527	0.200935	1.35439	1.59359	1.76393
Q05639	Q05639	Elongation factor 1-alpha 2 OS=Homo sapiens OX=9606 GN=EEF1A2 PE=1 SV=1	0	164.619	51	21	911	6	6	463	50.4	9.03	1891.07	21	EEF1A2	1.87818e+06	1.34258e+06	1.29466e+06	1.23649e+06	782283	566429	402160	427705	431090	2.96571	2.69112	2.72997	2.30748	2.84299	2.33801	1.98896	2.58612	2.22589	3	3	3	2.44554	2.84623	2.26699	0.400688	-0.178544	-0.579232	0.0464736	0.448721	0.0360035	0.699533	0.823651	0.673531
Q92797	Q92797	Symplekin OS=Homo sapiens OX=9606 GN=SYMPK PE=1 SV=2	0	164.534	29	28	382	28	28	1274	141.1	6.13	843.5	28	SYMPK	1.82363e+06	1.11803e+06	2.01007e+06	1.53511e+06	716394	405311	1.11466e+06	961523	923917	2.92319	2.42708	3.36465	2.61957	2.71605	1.85514	3.45972	3.75482	3.32566	3	3	3	2.3006	3.0013	3.5134	0.700701	1.21281	0.512105	0.0789363	0.00984425	0.0894297	0.653526	0.874807	1.09331
Q93009	Q93009	Ubiquitin carboxyl-terminal hydrolase 7 OS=Homo sapiens OX=9606 GN=USP7 PE=1 SV=2	0	164.434	34	30	494	30	30	1102	128.2	5.55	842.33	30	USP7	2.35746e+06	2.101e+06	2.5953e+06	3.41503e+06	1.4223e+06	1.68408e+06	1.95834e+06	1.18684e+06	1.38286e+06	3.29361	3.3372	3.7333	3.77313	3.70545	3.91	4.27275	4.05855	3.90749	3	3	3	3.67344	3.57746	4.0796	-0.0959887	0.406156	0.502145	0.689928	0.115518	0.04724	1.09456	1.06172	1.28359
Q92841	Q92841	Probable ATP-dependent RNA helicase DDX17 OS=Homo sapiens OX=9606 GN=DDX17 PE=1 SV=2	0	164.198	38	28	897	18	18	729	80.2	8.27	1946.83	28	DDX17	3.92255e+06	2.19582e+06	3.93206e+06	3.21645e+06	2.01304e+06	1.34949e+06	1.88676e+06	1.278e+06	1.68967e+06	4.02817	3.40088	4.33268	3.6867	4.2066	3.59045	4.21903	4.16532	4.19657	3	3	3	3.55934	4.18915	4.19364	0.629808	0.634299	0.00449138	0.00666229	0.00175375	0.962465	1.05796	1.25912	1.32213
P26599	P26599	Polypyrimidine tract-binding protein 1 OS=Homo sapiens OX=9606 GN=PTBP1 PE=1 SV=1	0	163.296	49	19	596	17	19	531	57.2	9.17	1540.47	19	PTBP1	9.82409e+06	8.11354e+06	6.05533e+06	8.53154e+06	3.82894e+06	3.84197e+06	2.5674e+06	1.61099e+06	3.0955e+06	5.3527	5.28645	4.9556	5.09403	5.13417	5.09989	4.66343	4.49938	5.07	3	3	3	5.16012	5.14749	4.74427	-0.012632	-0.415851	-0.403219	0.927854	0.083163	0.120361	1.57252	1.56756	1.50749
Q92764	Q92764	Keratin, type I cuticular Ha5 OS=Homo sapiens OX=9606 GN=KRT35 PE=1 SV=5	0	162.311	33	24	337	11	11	455	50.3	4.91	564.68	24	KRT35	4.33905e+06	259015	287723	393266	166858	174975	45275.6	168238	134013	4.17376	0.31722	0.560149	0.654802	0.613925	0.64326	-1.16201	1.24001	0.540284	3	3	3	0.538428	1.78261	0.206097	1.24418	-0.332331	-1.57652	0.358663	0.669126	0.320766	0.086501	0.471029	-0.019278
P35249	P35249	Replication factor C subunit 4 OS=Homo sapiens OX=9606 GN=RFC4 PE=1 SV=2	0	162.259	65	24	483	24	24	363	39.7	8.02	1199.94	24	RFC4	2.43173e+07	4.0691e+07	2.58158e+07	2.67744e+07	7.93725e+06	8.28653e+06	6.10616e+06	9.04019e+06	6.09674e+06	6.66029	7.61276	7.04758	6.74401	6.18587	6.20881	5.91338	6.98778	6.04787	3	3	3	6.85519	6.63125	6.31635	-0.223945	-0.538847	-0.314902	0.664453	0.367298	0.494974	2.1177	2.04844	2.0387
Q1KMD3	Q1KMD3	Heterogeneous nuclear ribonucleoprotein U-like protein 2 OS=Homo sapiens OX=9606 GN=HNRNPUL2 PE=1 SV=1	0	162.079	36	26	381	26	26	747	85.1	4.91	930.81	26	HNRNPUL2	2.33494e+06	1.38336e+06	3.11949e+06	2.45194e+06	1.36418e+06	842245	1.67359e+06	959155	1.09747e+06	3.27977	2.7343	3.99871	3.29515	3.64527	2.91035	4.04607	3.75126	3.57402	3	3	3	2.97993	3.64125	3.79045	0.661318	0.810519	0.149201	0.0674362	0.0197118	0.581408	0.871876	1.08276	1.18608
P54136	P54136	Arginine--tRNA ligase, cytoplasmic OS=Homo sapiens OX=9606 GN=RARS1 PE=1 SV=2	0	161.757	49	26	376	26	26	660	75.3	6.68	773.94	26	RARS	1.82877e+06	1.69002e+06	1.39573e+06	1.90269e+06	480139	644659	1.05377e+06	618825	911323	2.92725	3.02316	2.83842	2.92927	2.13875	2.52465	3.37868	3.11903	3.30586	3	3	3	2.82569	2.63481	3.26786	-0.190885	0.442166	0.633051	0.549642	0.061324	0.0723792	0.8221	0.754884	1.00993
P12537	P12537	Pre-hexon-linking protein IIIa OS=Human adenovirus C serotype 5 OX=28285 GN=L1 PE=1 SV=2	0	161.475	57	24	301	24	24	585	65.2	6.16	733.79	24	AdV_L1_IIIa	9.29746e+06	439243	6.49311e+06	156358	6.45424e+06	673655	496224	146395	363725	5.27322	1.07921	5.05631	-0.675848	5.88748	2.58812	2.29218	1.03937	1.98075	3	3	3	0.997161	5.40567	1.77077	4.40851	0.773609	-3.6349	0.0106613	0.48863	0.0012915	0.231621	1.65213	0.504363
P62937	P62937	Peptidyl-prolyl cis-trans isomerase A OS=Homo sapiens OX=9606 GN=PPIA PE=1 SV=2	0	161.086	75	19	852	16	19	165	18	7.81	1754.76	19	PPIA	3.3596e+07	2.75571e+07	1.27712e+07	1.63384e+07	1.2447e+07	1.66837e+07	7.55058e+06	7.48394e+06	1.06055e+07	7.1266	7.05047	6.03222	6.03142	6.83495	7.2184	6.21971	6.71523	6.84656	3	3	3	6.76676	6.66459	6.59384	-0.102172	-0.172927	-0.0707553	0.84642	0.6997	0.860919	2.08828	2.05703	2.13147
Q13315	Q13315	Serine-protein kinase ATM OS=Homo sapiens OX=9606 GN=ATM PE=1 SV=4	0	159.747	15	38	253	38	38	3056	350.5	6.81	483.16	38	ATM	402873	447371	332715	570850	51974	100076	642316	672304	494028	0.744782	1.10566	0.769759	1.19241	-1.06884	-0.1628	2.66447	3.23861	2.42249	3	3	3	0.711758	0.148569	2.77519	-0.563189	2.06344	2.62662	0.494432	0.0145708	0.0160022	0.142901	-0.0499811	0.844864
Q12873	Q12873	Chromodomain-helicase-DNA-binding protein 3 OS=Homo sapiens OX=9606 GN=CHD3 PE=1 SV=3	0	159.023	10	21	492	6	6	2000	226.5	7.3	1057.66	21	CHD3	234567	168897	118635	205640	47874.6	41379.9	70332	76676.3	71011.5	-0.0355475	-0.29967	-0.718001	-0.280578	-1.18737	-1.43689	-0.526557	0.106354	-0.375976	3	3	3	-0.672379	-0.646971	-0.265393	0.025408	0.406986	0.381578	0.962501	0.394802	0.37778	-0.30232	-0.307777	-0.179817
Q9H0A0	Q9H0A0	RNA cytidine acetyltransferase OS=Homo sapiens OX=9606 GN=NAT10 PE=1 SV=2	0	158.529	32	27	217	27	27	1025	115.7	8.27	444.74	27	NAT10	2.11827e+06	836858	1.95564e+06	1.43621e+06	648562	433404	2.16621e+06	8.69502e+06	536613	3.13927	2.00917	3.32504	2.52349	2.57254	1.95182	4.41829	6.93162	2.54178	3	3	3	2.16149	3.01229	4.63057	0.850791	2.46907	1.61828	0.0427673	0.12697	0.278496	0.608782	0.877613	1.4726
Q92945	Q92945	Far upstream element-binding protein 2 OS=Homo sapiens OX=9606 GN=KHSRP PE=1 SV=4	0	158.525	41	24	537	20	20	711	73.1	7.3	1197.93	24	KHSRP	4.06079e+06	3.57681e+06	3.08441e+06	4.71844e+06	1.41275e+06	2.27709e+06	1.76554e+06	938029	1.33484e+06	4.07814	4.10479	3.98239	4.23954	3.69573	4.34523	4.12323	3.71913	3.8565	3	3	3	4.22985	3.91876	3.89962	-0.311099	-0.330231	-0.0191319	0.0814722	0.0742605	0.913353	1.27342	1.1705	1.22271
P07910	P07910	Heterogeneous nuclear ribonucleoproteins C1/C2 OS=Homo sapiens OX=9606 GN=HNRNPC PE=1 SV=4	0	158.264	52	19	777	10	10	306	33.7	5.08	1966.29	19	HNRNPC	6.3674e+07	3.24909e+07	4.3924e+07	3.66557e+07	1.27121e+07	5.77501e+06	1.7082e+07	7.65054e+06	2.41211e+07	8.04901	7.28808	7.81434	7.1972	6.86536	5.68786	7.39752	6.74699	8.03205	3	3	3	6.72438	7.57624	7.39219	0.851858	0.667809	-0.184049	0.249363	0.354233	0.740407	2.07639	2.3524	2.39924
Q15365	Q15365	Poly(rC)-binding protein 1 OS=Homo sapiens OX=9606 GN=PCBP1 PE=1 SV=2	0	158.042	65	14	525	11	11	356	37.5	7.09	1310.73	14	PCBP1	1.46795e+07	1.17217e+07	7.46701e+06	1.04869e+07	5.26955e+06	6.56151e+06	4.16874e+06	2.89196e+06	4.65383e+06	5.93211	5.81723	5.25793	5.39174	5.59491	5.87207	5.36273	5.34347	5.65825	3	3	3	5.69368	5.59499	5.45482	-0.0986954	-0.238861	-0.140165	0.709685	0.261407	0.558122	1.74377	1.71173	1.74712
Q02539	Q02539	Histone H1.1 OS=Homo sapiens OX=9606 GN=H1-1 PE=1 SV=3	0	157.787	44	24	341	11	11	215	21.8	10.99	806.82	24	HIST1H1A	1.71845e+07	4.67264e+07	2.54959e+06	1.91526e+07	4.98927e+06	2.09593e+07	2.00153e+06	456574	873354	6.15941	7.81229	3.70767	6.2607	5.51606	7.54756	4.30422	2.68035	3.24447	3	3	3	7.20685	5.12772	3.40968	-2.07914	-3.79717	-1.71803	0.0766479	0.00492227	0.120996	2.22959	1.55748	1.05641
Q6FI13	Q6FI13	Histone H2A type 2-A OS=Homo sapiens OX=9606 GN=H2AC18 PE=1 SV=3	0	157.581	64	21	625	0	7	130	14.1	10.9	1381.27	21	HIST2H2AA4; HIST2H2AA3	9.70007e+07	1.6349e+08	3.3076e+07	1.55762e+08	3.55272e+07	1.25671e+08	1.5294e+07	9.89776e+06	1.23726e+07	8.6563	9.61917	7.40511	9.28443	8.34808	10.1315	7.23801	7.11853	7.06891	3	3	3	9.67838	8.1365	7.14182	-1.54188	-2.53656	-0.994679	0.0265871	0.000542763	0.0588189	3.02494	2.5328	2.31562
Q16777	Q16777	Histone H2A type 2-C OS=Homo sapiens OX=9606 GN=H2AC20 PE=1 SV=4	0	157.581	64	21	625	0	7	129	14	10.9	1381.27	21	HIST2H2AC	9.70007e+07	1.6349e+08	3.3076e+07	1.55762e+08	3.55272e+07	1.25671e+08	1.5294e+07	9.89776e+06	1.23726e+07	8.6563	9.61917	7.40511	9.28443	8.34808	10.1315	7.23801	7.11853	7.06891	3	3	3	9.67838	8.1365	7.14182	-1.54188	-2.53656	-0.994679	0.0265871	0.000542763	0.0588189	3.02494	2.5328	2.31562
O95373	O95373	Importin-7 OS=Homo sapiens OX=9606 GN=IPO7 PE=1 SV=1	0	157.084	28	22	403	21	21	1038	119.4	4.82	928.2	22	IPO7	1.47127e+06	1.45195e+06	1.57481e+06	1.65344e+06	1.10203e+06	950883	1.59381e+06	810292	1.85393e+06	2.61344	2.80411	3.01258	2.7267	3.33739	3.08538	3.9756	3.50794	4.33041	3	3	3	2.87206	2.98781	3.93799	0.115741	1.06592	0.950181	0.64954	0.0152267	0.0400822	0.836599	0.871251	1.23544
P52597	P52597	Heterogeneous nuclear ribonucleoprotein F OS=Homo sapiens OX=9606 GN=HNRNPF PE=1 SV=3	0	157.032	54	16	505	14	14	415	45.6	5.58	1269.28	16	HNRNPF	9.98174e+06	4.85064e+06	8.21928e+06	6.54346e+06	6.01194e+06	2.90485e+06	4.2839e+06	2.22005e+06	3.78777e+06	5.37567	4.54429	5.39641	4.71128	5.78506	4.6965	5.40204	4.96202	5.36118	3	3	3	4.65069	5.51905	5.24175	0.868358	0.591059	-0.277299	0.00375761	0.0170157	0.225051	1.40882	1.68899	1.67492
Q9Y265	Q9Y265	RuvB-like 1 OS=Homo sapiens OX=9606 GN=RUVBL1 PE=1 SV=1	0	156.943	51	20	701	20	20	456	50.2	6.42	1623.64	20	RUVBL1	9.46655e+06	5.97234e+06	9.1634e+06	9.90492e+06	2.51555e+06	2.3672e+06	4.61775e+06	3.7707e+06	4.69538e+06	5.29922	4.84441	5.55328	5.30937	4.5281	4.40122	5.51031	5.72626	5.67107	3	3	3	4.85167	5.12687	5.63588	0.275201	0.784216	0.509015	0.533778	0.043952	0.18138	1.47402	1.56141	1.80843
O15523	O15523	ATP-dependent RNA helicase DDX3Y OS=Homo sapiens OX=9606 GN=DDX3Y PE=1 SV=2	0	156.824	37	27	623	0	26	660	73.1	7.55	1425.01	27	DDX3Y	5.37605e+06	4.18011e+06	2.75604e+06	4.30415e+06	662139	1.00854e+06	1.98239e+06	1.06777e+06	1.20445e+06	4.48293	4.32966	3.81999	4.10696	2.60243	3.17031	4.29036	3.90603	3.70821	3	3	3	3.86898	3.63512	3.9682	-0.233859	0.099226	0.333085	0.739212	0.813654	0.594432	1.15784	1.07645	1.24591
Q9BXW9	Q9BXW9	Fanconi anemia group D2 protein OS=Homo sapiens OX=9606 GN=FANCD2 PE=1 SV=2	0	156.687	25	28	303	28	28	1451	164	5.88	670.92	28	FANCD2	1.27183e+06	835969	1.40757e+06	1.49791e+06	934721	832680	852360	776923	814985	2.40328	2.00764	2.85061	2.58418	3.09984	2.89387	3.07265	3.44727	3.14467	3	3	3	2.49523	2.78458	3.22153	0.289348	0.726303	0.436955	0.430193	0.0627519	0.135086	0.715637	0.805576	0.994993
P02768	P02768	Albumin OS=Homo sapiens OX=9606 GN=ALB PE=1 SV=2	0	156.377	34	28	1250	28	28	609	69.3	6.28	2475.19	28	ALB	1.12907e+08	8.72067e+07	3.85676e+07	5.31943e+07	5.56773e+07	5.42773e+07	4.04629e+07	7.21091e+07	4.07884e+07	8.87537	8.71249	7.62671	7.73443	8.99625	8.92032	8.64165	9.98354	8.78992	3	3	3	8.45575	8.49945	9.13837	0.043698	0.682626	0.638928	0.942609	0.290142	0.353989	2.63141	2.65059	2.99
P17480	P17480	Nucleolar transcription factor 1 OS=Homo sapiens OX=9606 GN=UBTF PE=1 SV=1	0	154.281	27	24	382	24	24	764	89.4	5.81	663.37	24	UBTF	3.62654e+06	1.59649e+06	2.75853e+06	1.94098e+06	1.1163e+06	2.81167e+06	5.56328e+07	1.51818e+06	1.85814e+06	3.91497	2.94102	3.8213	2.95802	3.35595	4.64947	9.10098	4.41377	4.33369	3	3	3	3.51617	3.69741	5.94948	0.181238	2.43331	2.25207	0.774931	0.219887	0.228486	1.04302	1.09875	1.90967
P53621	P53621	Coatomer subunit alpha OS=Homo sapiens OX=9606 GN=COPA PE=1 SV=2	0	154.09	25	29	393	29	29	1224	138.3	7.66	807.97	29	COPA	2.74455e+06	3.26967e+06	1.74264e+06	2.2016e+06	344549	331772	816146	745259	761876	3.51295	3.97526	3.15867	3.13978	1.66001	1.5663	3.01002	3.38724	3.04746	3	3	3	2.89378	2.77721	3.14824	-0.116569	0.254463	0.371031	0.903856	0.740354	0.557436	0.844421	0.799513	0.970305
Q96AE4	Q96AE4	Far upstream element-binding protein 1 OS=Homo sapiens OX=9606 GN=FUBP1 PE=1 SV=3	0	153.979	40	26	718	20	20	644	67.5	7.61	1551.1	26	FUBP1	1.31563e+07	8.22005e+06	1.04338e+07	1.17436e+07	3.51316e+06	2.24993e+06	3.98811e+06	2.86751e+06	3.58148e+06	5.77406	5.30527	5.74058	5.55503	5.01	4.32792	5.29882	5.33123	5.28038	3	3	3	5.06274	5.50822	5.30348	0.445475	0.240739	-0.204735	0.378066	0.555545	0.458364	1.54201	1.68429	1.69624
P24940	P24940	Protein 33K OS=Human adenovirus C serotype 5 OX=28285 GN=L4 PE=1 SV=1	0	153.973	53	18	452	17	17	229	25.1	5.41	992.24	18	AdV_L4_33K	1.62327e+08	397367	9.13906e+07	466564	8.24353e+07	1.85911e+06	6.04362e+06	1.92003e+06	5.73262e+06	9.39914	0.93466	8.87137	0.901382	9.56242	4.05265	5.89853	4.75256	5.95902	3	3	3	1.9629	9.27765	5.53671	7.31475	3.57381	-3.74094	0.00235799	0.0328448	0.00109048	0.542727	2.90346	1.77351
P06576	P06576	ATP synthase subunit beta, mitochondrial OS=Homo sapiens OX=9606 GN=ATP5F1B PE=1 SV=3	0	153.825	47	19	423	19	19	529	56.5	5.4	1014.51	19	ATP5B	2.06884e+06	2.63956e+06	1.28248e+06	2.28699e+06	1.18691e+06	1.63353e+06	982779	1.24934e+06	862062	3.1052	3.66642	2.71633	3.19468	3.44444	3.86603	3.27806	4.13259	3.22569	3	3	3	3.57571	3.08866	3.54545	-0.487052	-0.0302607	0.456791	0.167889	0.936167	0.274967	1.06258	0.902247	1.10471
Q96QE3	Q96QE3	ATPase family AAA domain-containing protein 5 OS=Homo sapiens OX=9606 GN=ATAD5 PE=1 SV=4	0	153.691	22	31	224	31	31	1844	207.4	9.19	491.33	31	ATAD5	642258	1.29166e+06	739001	2.25384e+06	277722	794418	349200	245973	193786	1.4176	2.63534	1.92105	3.17361	1.34894	2.82601	1.78524	1.788	1.07237	3	3	3	2.87832	1.56253	1.54854	-1.31579	-1.32978	-0.0139919	0.00534868	0.00960646	0.964882	0.839174	0.40972	0.430948
Q13435	Q13435	Splicing factor 3B subunit 2 OS=Homo sapiens OX=9606 GN=SF3B2 PE=1 SV=2	0	152.847	31	27	393	27	27	895	100.2	5.67	740.86	27	SF3B2	3.17639e+06	2.07236e+06	2.80774e+06	2.73575e+06	1.30489e+06	1.09874e+06	1.83039e+06	1.22692e+06	1.3788e+06	3.72376	3.31739	3.84681	3.45316	3.58115	3.29389	4.17527	4.10647	3.90325	3	3	3	3.35481	3.71724	4.06167	0.362428	0.706853	0.344425	0.0166098	0.00178173	0.0371737	0.99218	1.1059	1.27769
Q96T88	Q96T88	E3 ubiquitin-protein ligase UHRF1 OS=Homo sapiens OX=9606 GN=UHRF1 PE=1 SV=1	0	152.451	37	24	311	23	24	793	89.8	7.56	671.43	24	UHRF1	1.22516e+06	1.7185e+06	1.67476e+06	4.23249e+06	844980	1.42843e+06	608648	497400	550294	2.34935	3.04727	3.10135	4.08273	2.95422	3.67246	2.5868	2.80391	2.5781	3	3	3	3.60082	2.80164	2.65627	-0.799179	-0.944547	-0.145369	0.102592	0.0381352	0.579914	1.07168	0.811496	0.804344
Q01546	Q01546	Keratin, type II cytoskeletal 2 oral OS=Homo sapiens OX=9606 GN=KRT76 PE=1 SV=2	0	152.424	16	20	1030	1	1	638	65.8	8.12	2017.89	20	KRT76	286867	615093	NA	NA	NA	10086.4	NA	NA	NA	0.254832	1.565	NA	NA	NA	-3.47341	NA	NA	NA	2	1	0	-0.954205	0.254832	NA	1.20904	NA	NA	NA	NA	NA	-0.411621	-0.0364737	NA
P13646	P13646	Keratin, type I cytoskeletal 13 OS=Homo sapiens OX=9606 GN=KRT13 PE=1 SV=4	0	151.533	55	29	661	11	17	458	49.6	4.96	1274.01	29	KRT13	528784	510560	1.06488e+06	541446	132822	211253	251952	1.074e+06	233790	1.13713	1.29627	2.44809	1.11612	0.284795	0.91508	1.31434	3.91442	1.34312	3	3	3	1.10916	1.29001	2.19063	0.180848	1.08147	0.900625	0.791115	0.281225	0.446204	0.269983	0.322135	0.650062
P62136	P62136	Serine/threonine-protein phosphatase PP1-alpha catalytic subunit OS=Homo sapiens OX=9606 GN=PPP1CA PE=1 SV=1	0	150.931	54	17	294	4	4	330	37.5	6.33	636.64	17	PPP1CA	3.69694e+06	2.51193e+06	2.46631e+06	3.30457e+06	780229	751686	589533	780598	2.92582e+06	3.94271	3.59491	3.65976	3.72569	2.8392	2.74624	2.54076	3.45408	4.98867	3	3	3	3.35561	3.48056	3.66117	0.124945	0.305559	0.180615	0.795655	0.714326	0.829768	0.992884	1.0278	1.14327
P40227	P40227	T-complex protein 1 subunit zeta OS=Homo sapiens OX=9606 GN=CCT6A PE=1 SV=3	0	150.898	57	25	432	22	22	531	58	6.68	945.39	25	CCT6A	4.70032e+06	3.85406e+06	3.06035e+06	3.46644e+06	1.06709e+06	1.47349e+06	1.17507e+06	940367	1.34333e+06	4.28914	4.2125	3.9711	3.79468	3.29091	3.71728	3.53586	3.72272	3.86564	3	3	3	3.90815	3.85039	3.70808	-0.0577687	-0.200077	-0.142309	0.870381	0.331072	0.669552	1.16991	1.14745	1.1587
Q07065	Q07065	Cytoskeleton-associated protein 4 OS=Homo sapiens OX=9606 GN=CKAP4 PE=1 SV=2	0	150.462	52	25	255	25	25	602	66	5.92	630.72	25	CKAP4	3.51285e+06	3.06842e+06	908394	2.22779e+06	473341	673365	674208	272635	624746	3.86902	3.88362	2.21879	3.15684	2.11818	2.5875	2.73438	1.93647	2.76117	3	3	3	3.20932	2.73533	2.47734	-0.473989	-0.731977	-0.257989	0.52435	0.188642	0.702607	0.94537	0.783993	0.742912
Q13428	Q13428	Treacle protein OS=Homo sapiens OX=9606 GN=TCOF1 PE=1 SV=3	0	150.427	24	28	288	28	28	1488	152	9.04	685.64	28	TCOF1	3.78508e+06	657935	2.7465e+06	949578	7.49523e+06	570697	2.41695e+06	1.16651e+06	1.47586e+06	3.9767	1.66214	3.815	1.92659	6.1032	2.34884	4.57631	4.03363	4.00138	3	3	3	1.97919	4.63164	4.20378	2.65244	2.22459	-0.427859	0.0255317	0.00124191	0.603736	0.549544	1.40331	1.32512
Q9H2P0	Q9H2P0	Activity-dependent neuroprotector homeobox protein OS=Homo sapiens OX=9606 GN=ADNP PE=1 SV=1	0	150.27	33	29	273	29	29	1102	123.5	7.34	589.1	29	ADNP	1.38849e+06	2.6734e+06	872777	2.4125e+06	521075	1.30063e+06	417356	460096	654507	2.5299	3.68479	2.16108	3.27176	2.25679	3.53725	2.04247	2.69144	2.82831	3	3	3	3.49793	2.31593	2.52074	-1.18201	-0.977191	0.204818	0.00195309	0.0225942	0.484836	1.03781	0.65179	0.758989
P49792	P49792	E3 SUMO-protein ligase RanBP2 OS=Homo sapiens OX=9606 GN=RANBP2 PE=1 SV=2	0	150.248	14	34	146	22	34	3224	358	6.2	230.84	34	RANBP2	296304	207551	362994	570473	197926	230732	55585.4	76511.8	114840	0.301532	-0.00234011	0.895419	1.19146	0.860265	1.04233	-0.866027	0.103254	0.317534	3	3	3	0.743818	0.685739	-0.148413	-0.0580787	-0.892231	-0.834152	0.897174	0.163254	0.11277	0.152869	0.126889	-0.140231
Q9NQW6	Q9NQW6	Anillin OS=Homo sapiens OX=9606 GN=ANLN PE=1 SV=2	0	149.171	31	30	261	30	30	1124	124.1	8.07	499.12	30	ANLN	1.3735e+06	1.85665e+06	1.16266e+06	3.28975e+06	1.20377e+06	1.02395e+06	760154	755444	695716	2.51423	3.15882	2.57482	3.7192	3.46479	3.19218	2.90748	3.40683	2.9164	3	3	3	3.35673	2.85128	3.07691	-0.505452	-0.279827	0.225625	0.229601	0.317584	0.552913	0.99312	0.82677	0.946406
P31943	P31943	Heterogeneous nuclear ribonucleoprotein H OS=Homo sapiens OX=9606 GN=HNRNPH1 PE=1 SV=4	0	148.48	44	15	576	10	10	449	49.2	6.3	1419.24	15	HNRNPH1	5.42985e+06	3.61153e+06	4.57724e+06	3.88217e+06	3.49835e+06	2.25188e+06	2.41842e+06	1.63707e+06	2.30884e+06	4.49729	4.11873	4.55188	3.95809	5.0039	4.32917	4.57718	4.52254	4.647	3	3	3	4.13533	4.68436	4.58224	0.549028	0.446913	-0.102115	0.0467721	0.0169048	0.568465	1.24279	1.41918	1.45307
P22314	P22314	Ubiquitin-like modifier-activating enzyme 1 OS=Homo sapiens OX=9606 GN=UBA1 PE=1 SV=3	0	148.009	25	22	393	22	22	1058	117.8	5.76	1010.28	22	UBA1	1.95107e+06	1.32261e+06	1.03875e+06	1.30718e+06	684792	720738	1.01248e+06	747820	849461	3.02065	2.66951	2.41224	2.38769	2.65097	2.68559	3.32101	3.39219	3.20445	3	3	3	2.58093	2.69462	3.30589	0.113691	0.724956	0.611265	0.603072	0.00285214	0.029943	0.742954	0.773792	1.02312
Q14974	Q14974	Importin subunit beta-1 OS=Homo sapiens OX=9606 GN=KPNB1 PE=1 SV=2	0	147.48	32	23	513	23	23	876	97.1	4.78	1210.94	23	KPNB1	5.25682e+06	4.15986e+06	2.69261e+06	3.46291e+06	1.24664e+06	1.00931e+06	1.2195e+06	1.46879e+06	1.22713e+06	4.45057	4.32265	3.78641	3.79321	3.51528	3.17141	3.58941	4.36605	3.73511	3	3	3	3.76242	3.91742	3.89686	0.154998	0.134436	-0.0205619	0.738714	0.759017	0.957898	1.12331	1.16864	1.22301
P04495	P04495	DNA polymerase OS=Human adenovirus C serotype 5 OX=28285 GN=POL PE=1 SV=1	0	147.338	32	27	213	27	27	1056	120.3	6.8	496.35	27	AdV_POL	4.65788e+06	1.73793e+06	2.73392e+06	2.05981e+06	1.52451e+06	274355	1.28221e+06	634334	924082	4.27605	3.06348	3.80837	3.04374	3.80557	1.29215	3.66175	3.15474	3.32592	3	3	3	2.46646	3.96333	3.38081	1.49687	0.914349	-0.582525	0.0694366	0.205702	0.0542172	0.70734	1.18424	1.04777
Q15021	Q15021	Condensin complex subunit 1 OS=Homo sapiens OX=9606 GN=NCAPD2 PE=1 SV=3	0	146.731	26	31	396	31	31	1401	157.1	6.61	835.44	31	NCAPD2	1.51771e+06	1.71087e+06	1.24374e+06	2.53735e+06	344314	551806	553249	638603	570550	2.65827	3.04085	2.67208	3.34455	1.65903	2.30027	2.44912	3.16442	2.63025	3	3	3	2.89522	2.3298	2.74793	-0.565429	-0.147291	0.418138	0.283487	0.716081	0.352983	0.844923	0.656205	0.835748
Q5XKE5	Q5XKE5	Keratin, type II cytoskeletal 79 OS=Homo sapiens OX=9606 GN=KRT79 PE=1 SV=2	0	146.693	18	21	1011	2	2	535	57.8	7.2	2073.74	21	KRT79	NA	NA	37824.9	72068.6	9842.42	5742.76	39589.8	4220.74	25076.5	NA	NA	-2.36712	-1.79326	-3.46954	-4.286	-1.35561	-4.07686	-1.87769	2	2	3	-3.03963	-2.91833	-2.43672	0.121301	0.602912	0.481612	0.937187	0.700115	0.704063	-1.05087	-1.04047	-0.915131
P38919	P38919	Eukaryotic initiation factor 4A-III OS=Homo sapiens OX=9606 GN=EIF4A3 PE=1 SV=4	0	146.53	41	25	597	19	19	411	46.8	6.73	1311.87	25	EIF4A3	8.44508e+06	4.84667e+06	7.49757e+06	9.33895e+06	3.38517e+06	2.19385e+06	2.44882e+06	1.58705e+06	2.41343e+06	5.13449	4.54311	5.26382	5.22449	4.95646	4.29151	4.59521	4.47777	4.71091	3	3	3	4.68637	5.11826	4.59463	0.431888	-0.0917373	-0.523625	0.213958	0.765005	0.00938116	1.42094	1.55899	1.45717
P68431	P68431	Histone H3.1 OS=Homo sapiens OX=9606 GN=H3C1 PE=1 SV=2	0	146.092	61	21	342	2	2	136	15.4	11.12	592.46	21	HIST1H3F; HIST1H3C; HIST1H3D; HIST1H3G; HIST1H3H; HIST1H3B; HIST1H3A; HIST1H3E; HIST1H3I; HIST1H3J	2.05153e+06	2.10412e+06	47779.3	2.43222e+06	378971	6.17448e+06	4418.64	29223.6	88890.8	3.09308	3.33933	-2.03007	3.2835	1.79739	5.78436	-4.51906	-1.2853	-0.0519864	3	3	3	4.13573	0.953469	-1.95211	-3.18226	-6.08784	-2.90558	0.142274	0.0177453	0.226443	1.24179	0.20259	-0.746225
Q9P2J5	Q9P2J5	Leucine--tRNA ligase, cytoplasmic OS=Homo sapiens OX=9606 GN=LARS1 PE=1 SV=2	0	145.989	25	27	457	27	27	1176	134.4	7.3	956.07	27	LARS	1.19739e+06	1.25588e+06	1.18144e+06	1.6238e+06	573564	660608	769314	629011	697161	2.31627	2.59482	2.59795	2.70061	2.39526	2.5599	2.92476	3.14259	2.91939	3	3	3	2.61844	2.4365	2.99558	-0.181949	0.377139	0.559088	0.124852	0.0112798	0.00742595	0.755369	0.692156	0.918691
Q00341	Q00341	Vigilin OS=Homo sapiens OX=9606 GN=HDLBP PE=1 SV=2	0	145.505	25	27	231	27	27	1268	141.4	6.87	493.39	27	HDLBP	1.77382e+06	1.52413e+06	886537	1.22608e+06	440465	648060	680080	408875	678943	2.88324	2.8741	2.18365	2.29528	2.01433	2.53224	2.74689	2.52116	2.88119	3	3	3	2.56721	2.36041	2.71642	-0.206799	0.149209	0.356008	0.546825	0.493312	0.281074	0.738489	0.665087	0.824092
P36578	P36578	60S ribosomal protein L4 OS=Homo sapiens OX=9606 GN=RPL4 PE=1 SV=5	0	144.935	46	23	248	23	23	427	47.7	11.06	514.55	23	RPL4	8.94628e+06	1.05179e+07	1.95469e+06	4.17891e+06	588811	1.95271e+06	527786	219514	700512	5.21767	5.6609	3.32434	4.06435	2.4331	4.12352	2.38114	1.62381	2.92631	3	3	3	4.61626	3.65837	2.31042	-0.957885	-2.30583	-1.34795	0.380719	0.023247	0.210077	1.3972	1.08115	0.6866
Q12996	Q12996	Cleavage stimulation factor subunit 3 OS=Homo sapiens OX=9606 GN=CSTF3 PE=1 SV=1	0	144.834	40	26	270	26	26	717	82.9	8.12	640.17	26	CSTF3	1.55505e+06	916244	1.92938e+06	2.25189e+06	703893	297189	1.16884e+06	743164	914847	2.69334	2.13992	3.30554	3.17236	2.69066	1.40749	3.5282	3.38318	3.31143	3	3	3	2.23992	2.89652	3.40761	0.656591	1.16768	0.511091	0.299472	0.0863467	0.0755103	0.634804	0.841384	1.05718
Q2VIQ3	Q2VIQ3	Chromosome-associated kinesin KIF4B OS=Homo sapiens OX=9606 GN=KIF4B PE=2 SV=2	0	144.787	15	24	475	0	24	1234	139.9	6.18	991.54	24	KIF4B	2.4895e+06	2.98441e+06	2.17578e+06	4.06024e+06	1.22711e+06	1.76157e+06	1.35001e+06	1.29832e+06	1.58712e+06	3.37223	3.84356	3.47893	4.02279	3.49249	3.9749	3.73609	4.18808	4.10624	3	3	3	3.94708	3.44789	4.01014	-0.499199	0.063056	0.562255	0.00160987	0.693935	0.0175351	1.18259	1.01901	1.26078
Q5UIP0	Q5UIP0	Telomere-associated protein RIF1 OS=Homo sapiens OX=9606 GN=RIF1 PE=1 SV=2	0	143.884	15	26	208	26	26	2472	274.3	5.52	506.29	26	RIF1	915806	711154	871572	1.50021e+06	264383	537980	179926	149829	223390	1.92949	1.77435	2.15909	2.58639	1.27793	2.26366	0.828593	1.07281	1.27747	3	3	3	2.20813	1.78884	1.05963	-0.419295	-1.14851	-0.729212	0.301896	0.0130143	0.0682378	0.62373	0.481924	0.266218
P58876	P58876	Histone H2B type 1-D OS=Homo sapiens OX=9606 GN=H2BC5 PE=1 SV=2	0	143.755	67	17	643	0	16	126	13.9	10.32	1537.74	17	HIST1H2BD	1.0009e+08	2.588e+08	3.31055e+07	1.80142e+08	2.60116e+07	1.18562e+08	1.46497e+07	7.68702e+06	13870053	8.70153	10.2818	7.4064	9.49422	7.89831	10.0475	7.17592	6.75385	7.23373	3	3	3	9.94119	8.00208	7.0545	-1.93911	-2.88668	-0.947579	0.0119778	0.000487024	0.0802244	3.10948	2.48879	2.28581
Q5QNW6	Q5QNW6	Histone H2B type 2-F OS=Homo sapiens OX=9606 GN=H2BC18 PE=1 SV=3	0	143.755	67	17	643	0	16	126	13.9	10.32	1537.74	17	HIST2H2BF	1.0009e+08	2.588e+08	3.31055e+07	1.80142e+08	2.60116e+07	1.18562e+08	1.46497e+07	7.68702e+06	13870053	8.70153	10.2818	7.4064	9.49422	7.89831	10.0475	7.17592	6.75385	7.23373	3	3	3	9.94119	8.00208	7.0545	-1.93911	-2.88668	-0.947579	0.0119778	0.000487024	0.0802244	3.10948	2.48879	2.28581
Q99879	Q99879	Histone H2B type 1-M OS=Homo sapiens OX=9606 GN=H2BC14 PE=1 SV=3	0	143.755	67	17	643	0	16	126	14	10.32	1537.74	17	HIST1H2BM	1.0009e+08	2.588e+08	3.31055e+07	1.80142e+08	2.60116e+07	1.18562e+08	1.46497e+07	7.68702e+06	13870053	8.70153	10.2818	7.4064	9.49422	7.89831	10.0475	7.17592	6.75385	7.23373	3	3	3	9.94119	8.00208	7.0545	-1.93911	-2.88668	-0.947579	0.0119778	0.000487024	0.0802244	3.10948	2.48879	2.28581
Q99877	Q99877	Histone H2B type 1-N OS=Homo sapiens OX=9606 GN=H2BC15 PE=1 SV=3	0	143.755	67	17	643	0	16	126	13.9	10.32	1537.74	17	HIST1H2BN	1.0009e+08	2.588e+08	3.31055e+07	1.80142e+08	2.60116e+07	1.18562e+08	1.46497e+07	7.68702e+06	13870053	8.70153	10.2818	7.4064	9.49422	7.89831	10.0475	7.17592	6.75385	7.23373	3	3	3	9.94119	8.00208	7.0545	-1.93911	-2.88668	-0.947579	0.0119778	0.000487024	0.0802244	3.10948	2.48879	2.28581
Q93079	Q93079	Histone H2B type 1-H OS=Homo sapiens OX=9606 GN=H2BC9 PE=1 SV=3	0	143.755	67	17	643	0	16	126	13.9	10.32	1537.74	17	HIST1H2BH	1.0009e+08	2.588e+08	3.31055e+07	1.80142e+08	2.60116e+07	1.18562e+08	1.46497e+07	7.68702e+06	13870053	8.70153	10.2818	7.4064	9.49422	7.89831	10.0475	7.17592	6.75385	7.23373	3	3	3	9.94119	8.00208	7.0545	-1.93911	-2.88668	-0.947579	0.0119778	0.000487024	0.0802244	3.10948	2.48879	2.28581
P62807	P62807	Histone H2B type 1-C/E/F/G/I OS=Homo sapiens OX=9606 GN=H2BC4 PE=1 SV=4	0	143.755	67	17	643	0	16	126	13.9	10.32	1537.74	17	HIST1H2BI; HIST1H2BD; HIST1H2BC; HIST1H2BF; HIST1H2BG; HIST1H2BE	1.0009e+08	2.588e+08	3.31055e+07	1.80142e+08	2.60116e+07	1.18562e+08	1.46497e+07	7.68702e+06	13870053	8.70153	10.2818	7.4064	9.49422	7.89831	10.0475	7.17592	6.75385	7.23373	3	3	3	9.94119	8.00208	7.0545	-1.93911	-2.88668	-0.947579	0.0119778	0.000487024	0.0802244	3.10948	2.48879	2.28581
O60814	O60814	Histone H2B type 1-K OS=Homo sapiens OX=9606 GN=H2BC12 PE=1 SV=3	0	143.755	67	17	643	0	16	126	13.9	10.32	1537.74	17	HIST1H2BK	1.0009e+08	2.588e+08	3.31055e+07	1.80142e+08	2.60116e+07	1.18562e+08	1.46497e+07	7.68702e+06	13870053	8.70153	10.2818	7.4064	9.49422	7.89831	10.0475	7.17592	6.75385	7.23373	3	3	3	9.94119	8.00208	7.0545	-1.93911	-2.88668	-0.947579	0.0119778	0.000487024	0.0802244	3.10948	2.48879	2.28581
P84243	P84243	Histone H3.3 OS=Homo sapiens OX=9606 GN=H3-3A PE=1 SV=2	0	143.318	61	23	320	2	2	136	15.3	11.27	539.44	23	H3F3A; H3F3AP4; H3F3B	1.67346e+08	2.99578e+08	3.96596e+07	2.48641e+08	2.39371e+07	9.23726e+07	2.01343e+07	1.86324e+07	1.84019e+07	9.44307	10.4929	7.667	9.95915	7.77841	9.68743	7.6347	8.03117	7.64161	3	3	3	10.0465	8.29616	7.76916	-1.75034	-2.27733	-0.526999	0.0479362	0.0010889	0.421582	3.14387	2.58232	2.52756
O14979	O14979	Heterogeneous nuclear ribonucleoprotein D-like OS=Homo sapiens OX=9606 GN=HNRNPDL PE=1 SV=3	0	143.173	31	19	571	16	16	420	46.4	9.57	1198.49	19	HNRNPDL; HNRPDL	5.30887e+06	3.69802e+06	3.69731e+06	4.12491e+06	2.01008e+06	2.12462e+06	1.55407e+06	897567	1.4027e+06	4.46478	4.15287	4.24387	4.04559	4.20448	4.24525	3.93917	3.65552	3.92804	3	3	3	4.1479	4.30438	3.84091	0.156475	-0.306991	-0.463465	0.190725	0.0482899	0.0197128	1.24694	1.29513	1.20301
Q9Y3I0	Q9Y3I0	RNA-splicing ligase RtcB homolog OS=Homo sapiens OX=9606 GN=RTCB PE=1 SV=1	0	142.539	48	20	429	20	20	505	55.2	7.23	810.04	20	C22orf28; RTCB	4.16712e+06	3.06619e+06	2.89891e+06	4.17773e+06	1.66502e+06	2.16824e+06	1.36155e+06	5.86036e+06	1.60569e+06	4.11543	3.88256	3.89291	4.06395	3.93277	4.27456	3.74837	6.36242	4.12302	3	3	3	4.07369	3.98037	4.74461	-0.0933187	0.670916	0.764235	0.519706	0.461178	0.403565	1.22316	1.19041	1.51069
Q03252	Q03252	Lamin-B2 OS=Homo sapiens OX=9606 GN=LMNB2 PE=1 SV=4	0	141.96	41	28	212	21	21	620	69.9	5.59	458.56	28	LMNB2	1.34398e+06	1.40741e+06	840695	2.09856e+06	278134	239464	581893	362097	572218	2.48289	2.75916	2.10705	3.07063	1.35108	1.09592	2.52195	2.34588	2.63446	3	3	3	2.30857	1.98034	2.50077	-0.328229	0.192196	0.520425	0.662446	0.771578	0.204056	0.656786	0.542439	0.751478
P51531	P51531	Probable global transcription activator SNF2L2 OS=Homo sapiens OX=9606 GN=SMARCA2 PE=1 SV=2	0	141.085	16	24	356	5	5	1590	181.2	7.2	592.65	24	SMARCA2	107715	113983	167276	208511	58357.4	58818.1	99465.8	52675.4	97997.1	-1.15833	-0.86699	-0.222301	-0.260568	-0.901705	-0.92956	-0.0265368	-0.435296	0.0887136	3	3	3	-0.685706	-0.760778	-0.124373	-0.075072	0.561333	0.636405	0.841282	0.102512	0.118728	-0.306703	-0.340671	-0.133443
Q9Y2W1	Q9Y2W1	Thyroid hormone receptor-associated protein 3 OS=Homo sapiens OX=9606 GN=THRAP3 PE=1 SV=2	0	139.736	24	24	412	24	24	955	108.6	10.15	755.77	24	THRAP3	2.63611e+06	2.23673e+06	2.82344e+06	3.23816e+06	3.07527e+06	1.67648e+06	1.83269e+06	1.32423e+06	1.38692e+06	3.45479	3.42751	3.85485	3.6964	4.81794	3.90347	4.17708	4.21658	3.91172	3	3	3	3.67579	4.04253	4.1018	0.366735	0.426003	0.0592681	0.439196	0.0640336	0.893523	1.09523	1.21297	1.29134
P57053	P57053	Histone H2B type F-S OS=Homo sapiens OX=9606 GN=H2BS1 PE=1 SV=2	0	139.612	62	16	642	0	16	126	13.9	10.37	1535.58	16	H2BFS; LOC102724334	1.0001e+08	2.58657e+08	3.31055e+07	1.80142e+08	2.60116e+07	1.18562e+08	1.46497e+07	7.68702e+06	13870053	8.70038	10.281	7.4064	9.49422	7.89831	10.0475	7.17592	6.75385	7.23373	3	3	3	9.94092	8.0017	7.0545	-1.93923	-2.88642	-0.947195	0.0119382	0.000486102	0.0801412	3.1094	2.48867	2.28581
P20671	P20671	Histone H2A type 1-D OS=Homo sapiens OX=9606 GN=H2AC7 PE=1 SV=2	0	139.57	61	20	612	0	0	130	14.1	10.9	1346.65	20	HIST1H2AD	NA	NA	NA	NA	NA	NA	NA	NA	NA	NA	NA	NA	NA	NA	NA	NA	NA	NA	0	0	0	NA	NA	NA	NA	NA	NA	NA	NA	NA	NA	NA	NA
Q9BTM1	Q9BTM1	Histone H2A.J OS=Homo sapiens OX=9606 GN=H2AJ PE=1 SV=1	0	139.57	61	20	612	0	0	129	14	10.9	1346.65	20	H2AFJ	NA	NA	NA	NA	NA	NA	NA	NA	NA	NA	NA	NA	NA	NA	NA	NA	NA	NA	0	0	0	NA	NA	NA	NA	NA	NA	NA	NA	NA	NA	NA	NA
Q96KK5	Q96KK5	Histone H2A type 1-H OS=Homo sapiens OX=9606 GN=H2AC12 PE=1 SV=3	0	139.57	62	20	612	0	0	128	13.9	10.89	1346.65	20	HIST1H2AH	NA	NA	NA	NA	NA	NA	NA	NA	NA	NA	NA	NA	NA	NA	NA	NA	NA	NA	0	0	0	NA	NA	NA	NA	NA	NA	NA	NA	NA	NA	NA	NA
Q99878	Q99878	Histone H2A type 1-J OS=Homo sapiens OX=9606 GN=H2AC14 PE=1 SV=3	0	139.57	62	20	612	0	0	128	13.9	10.89	1346.65	20	HIST1H2AJ; HIST1H2AK	NA	NA	NA	NA	NA	NA	NA	NA	NA	NA	NA	NA	NA	NA	NA	NA	NA	NA	0	0	0	NA	NA	NA	NA	NA	NA	NA	NA	NA	NA	NA	NA
P0C0S8	P0C0S8	Histone H2A type 1 OS=Homo sapiens OX=9606 GN=H2AC11 PE=1 SV=2	0	139.57	61	20	612	0	0	130	14.1	10.9	1346.65	20	HIST1H2AG; HIST1H2AM; HIST1H2AI; HIST1H2AK; HIST1H2AL	NA	NA	NA	NA	NA	NA	NA	NA	NA	NA	NA	NA	NA	NA	NA	NA	NA	NA	0	0	0	NA	NA	NA	NA	NA	NA	NA	NA	NA	NA	NA	NA
P62701	P62701	40S ribosomal protein S4, X isoform OS=Homo sapiens OX=9606 GN=RPS4X PE=1 SV=2	0	139.386	57	19	429	12	19	263	29.6	10.15	937.97	19	RPS4X	2.63369e+07	1.5567e+07	7.79489e+06	1.08116e+07	3.52465e+06	4.36155e+06	1.39169e+06	979236	2.15896e+06	6.77539	6.22654	5.31993	5.43573	5.01471	5.28288	3.77995	3.78116	4.55017	3	3	3	5.64838	5.70335	4.0371	0.0549613	-1.61129	-1.66625	0.933293	0.0143523	0.0501442	1.72945	1.74419	1.26928
P26641	P26641	Elongation factor 1-gamma OS=Homo sapiens OX=9606 GN=EEF1G PE=1 SV=3	0	138.304	46	19	564	19	19	437	50.1	6.67	1197.62	19	EEF1G	1.78236e+07	9.86557e+06	8.46669e+06	7.50205e+06	4.5846e+06	4.80442e+06	3.32135e+06	2.55348e+06	3.29056e+06	6.21209	5.56852	5.4392	4.90851	5.39402	5.4224	5.03489	5.16389	5.15816	3	3	3	5.29981	5.68177	5.11898	0.381961	-0.180827	-0.562789	0.314644	0.426556	0.104387	1.61703	1.73919	1.63414
P23526	P23526	Adenosylhomocysteinase OS=Homo sapiens OX=9606 GN=AHCY PE=1 SV=4	0	137.879	38	19	598	19	19	432	47.7	6.34	1344.53	19	AHCY	1.01532e+07	6.10031e+06	7.61808e+06	8.19156e+06	4.04368e+06	3.18998e+06	2.98142e+06	3.17134e+06	2.79795e+06	5.40025	4.875	5.28683	5.03537	5.2129	4.83159	4.87912	5.47652	4.9242	3	3	3	4.91399	5.3	5.09328	0.386008	0.179296	-0.206712	0.0094619	0.424508	0.35896	1.49359	1.61737	1.62602
Q13268	Q13268	Dehydrogenase/reductase SDR family member 2, mitochondrial OS=Homo sapiens OX=9606 GN=DHRS2 PE=1 SV=4	0	137.536	61	14	564	14	14	280	29.9	9.01	1197.22	14	DHRS2	5.24293e+06	5.99705e+06	2.57158e+06	4.46242e+06	5.6056e+06	2.81895e+06	1.96797e+06	3.62669e+06	1.9881e+06	4.44675	4.85037	3.72005	4.15906	5.6841	4.6532	4.27983	5.67008	4.43122	3	3	3	4.55421	4.61697	4.79371	0.062758	0.239503	0.176745	0.922892	0.647975	0.818884	1.37727	1.39683	1.52592
Q13547	Q13547	Histone deacetylase 1 OS=Homo sapiens OX=9606 GN=HDAC1 PE=1 SV=1	0	137.099	29	13	431	6	6	482	55.1	5.48	967.11	13	HDAC1	624811	401698	530603	672914	314232	432533	328203	310739	310347	1.37787	0.9503	1.4431	1.42972	1.52713	1.94892	1.69578	2.1252	1.75178	3	3	3	1.44298	1.44937	1.85759	0.00638796	0.414609	0.408221	0.98357	0.262649	0.0448211	0.377126	0.372626	0.535414
Q9NSB2	Q9NSB2	Keratin, type II cuticular Hb4 OS=Homo sapiens OX=9606 GN=KRT84 PE=2 SV=2	0	136.823	42	24	366	13	13	600	64.8	7.56	567.59	24	KRT84	51300.5	NA	NA	NA	32180.3	26971.4	11271.4	3020.57	12923.2	-2.2285	NA	NA	NA	-1.76045	-2.05439	-3.16808	-4.55954	-2.83406	1	2	3	-2.05439	-1.99447	-3.52056	0.0599184	-1.46617	-1.52609	NA	NA	0.11873	-0.760324	-0.756783	-1.27908
P54652	P54652	Heat shock-related 70 kDa protein 2 OS=Homo sapiens OX=9606 GN=HSPA2 PE=1 SV=1	0	136.712	21	22	922	0	12	639	70	5.74	2054.17	22	HSPA2	3.49274e+07	1.79882e+07	1.77922e+07	1.58769e+07	1.27698e+07	9.07314e+06	1.27595e+07	9.8263e+06	1.24131e+07	7.18267	6.4351	6.51057	5.99009	6.87189	6.33964	6.97661	7.10808	7.07362	3	3	3	6.25494	6.85505	7.05277	0.600101	0.797829	0.197728	0.0642772	0.00479226	0.374817	1.92432	2.11928	2.28583
P63244	P63244	Receptor of activated protein C kinase 1 OS=Homo sapiens OX=9606 GN=RACK1 PE=1 SV=3	0	136.662	73	21	493	21	21	317	35.1	7.69	1185.29	21	GNB2L1; RACK1	9.82404e+06	8.60927e+06	6.41807e+06	1.075e+07	3.47351e+06	1.97599e+07	2.71719e+06	1.55396e+06	2.80443e+06	5.3527	5.37201	5.03954	5.4275	4.99362	7.46254	4.74524	4.44738	4.92754	3	3	3	6.08735	5.12862	4.70672	-0.958729	-1.38063	-0.421899	0.240962	0.120575	0.0787683	1.86965	1.56146	1.49473
P42166	P42166	Lamina-associated polypeptide 2, isoform alpha OS=Homo sapiens OX=9606 GN=TMPO PE=1 SV=2	0	135.907	50	25	346	17	17	694	75.4	7.66	717.91	25	TMPO	2.13532e+06	2.09115e+06	1.82667e+06	3.60635e+06	1.13621e+06	1.82221e+06	926545	699188	954015	3.15083	3.33041	3.22661	3.85177	3.38145	4.02373	3.19305	3.29518	3.37191	3	3	3	3.7353	3.25297	3.28672	-0.482339	-0.448587	0.0337514	0.0926209	0.105004	0.712791	1.11446	0.956026	1.01664
P27708	P27708	CAD protein OS=Homo sapiens OX=9606 GN=CAD PE=1 SV=3	0	135.873	15	27	390	26	27	2225	242.8	6.46	867.43	27	CAD	1.74066e+06	1.65935e+06	1.21295e+06	1.35569e+06	469685	609912	782355	9.98298e+06	637184	2.85602	2.99674	2.63592	2.44026	2.107	2.44471	2.94901	7.1309	2.78961	3	3	3	2.62724	2.53298	4.28984	-0.0942554	1.66261	1.75686	0.760687	0.310555	0.289041	0.757927	0.721779	1.35928
Q16778	Q16778	Histone H2B type 2-E OS=Homo sapiens OX=9606 GN=H2BC21 PE=1 SV=3	0	135.431	67	15	595	0	0	126	13.9	10.32	1446.3	15	HIST2H2BE	NA	NA	NA	NA	NA	NA	NA	NA	NA	NA	NA	NA	NA	NA	NA	NA	NA	NA	0	0	0	NA	NA	NA	NA	NA	NA	NA	NA	NA	NA	NA	NA
P06899	P06899	Histone H2B type 1-J OS=Homo sapiens OX=9606 GN=H2BC11 PE=1 SV=3	0	135.431	67	15	595	0	0	126	13.9	10.32	1446.3	15	HIST1H2BJ	NA	NA	NA	NA	NA	NA	NA	NA	NA	NA	NA	NA	NA	NA	NA	NA	NA	NA	0	0	0	NA	NA	NA	NA	NA	NA	NA	NA	NA	NA	NA	NA
P23527	P23527	Histone H2B type 1-O OS=Homo sapiens OX=9606 GN=H2BC17 PE=1 SV=3	0	135.431	67	15	595	0	0	126	13.9	10.32	1446.3	15	HIST1H2BO	NA	NA	NA	NA	NA	NA	NA	NA	NA	NA	NA	NA	NA	NA	NA	NA	NA	NA	0	0	0	NA	NA	NA	NA	NA	NA	NA	NA	NA	NA	NA	NA
P33778	P33778	Histone H2B type 1-B OS=Homo sapiens OX=9606 GN=H2BC3 PE=1 SV=2	0	135.431	67	15	595	0	0	126	13.9	10.32	1446.3	15	HIST1H2BB	NA	NA	NA	NA	NA	NA	NA	NA	NA	NA	NA	NA	NA	NA	NA	NA	NA	NA	0	0	0	NA	NA	NA	NA	NA	NA	NA	NA	NA	NA	NA	NA
Q10570	Q10570	Cleavage and polyadenylation specificity factor subunit 1 OS=Homo sapiens OX=9606 GN=CPSF1 PE=1 SV=2	0	134.915	23	27	257	26	27	1443	160.8	6.4	550.6	27	CPSF1	1.46483e+06	842109	1.55948e+06	1.32802e+06	598690	399650	859137	540254	647394	2.60711	2.0182	2.99847	2.4105	2.45711	1.83485	3.08408	2.92314	2.81254	3	3	3	2.08785	2.68757	2.93992	0.599715	0.852073	0.252358	0.0626199	0.0104036	0.232684	0.585068	0.773315	0.899567
P22234	P22234	Multifunctional protein ADE2 OS=Homo sapiens OX=9606 GN=PAICS PE=1 SV=3	0	134.734	56	21	269	21	21	425	47	7.23	701.23	21	PAICS	2.47536e+06	1.80216e+06	1.33375e+06	1.1855e+06	700639	726227	623881	2.77339e+06	918267	3.36401	3.11585	2.77289	2.24672	2.68397	2.69653	2.62246	5.28308	3.31681	3	3	3	2.68637	2.94029	3.74079	0.253925	1.05442	0.800495	0.483817	0.275442	0.38677	0.776607	0.85298	1.17239
P04792	P04792	Heat shock protein beta-1 OS=Homo sapiens OX=9606 GN=HSPB1 PE=1 SV=2	0	134.569	86	20	519	20	20	205	22.8	6.4	1052.93	20	HSPB1	2.35742e+07	2.08601e+07	1.23123e+07	1.9988e+07	5.19956e+06	1.44187e+07	2.78027e+06	2.65566e+06	4.2457e+06	6.61552	6.64879	5.97943	6.32229	5.57562	7.00791	4.77835	5.2205	5.52583	3	3	3	6.65966	6.05686	5.1749	-0.602805	-1.48477	-0.881962	0.170911	0.00720722	0.0769712	2.05431	1.86051	1.65321
P61247	P61247	40S ribosomal protein S3a OS=Homo sapiens OX=9606 GN=RPS3A PE=1 SV=2	0	134.066	64	22	360	22	22	264	29.9	9.73	659.58	22	RPS3A	1.27312e+07	9.69384e+06	5.42888e+06	1.1719e+07	2.71803e+06	5.83908e+06	1.5596e+06	1.08682e+06	1.95689e+06	5.72668	5.54319	4.79805	5.55201	4.63979	5.70378	3.9443	3.93154	4.40839	3	3	3	5.59966	5.05484	4.09475	-0.544819	-1.50491	-0.960095	0.18739	0.000807309	0.0619643	1.71384	1.53593	1.28875
Q14966	Q14966	Zinc finger protein 638 OS=Homo sapiens OX=9606 GN=ZNF638 PE=1 SV=2	0	133.762	18	29	275	29	29	1978	220.5	6.38	535.19	29	ZNF638	9.40272e+06	5.06339e+06	5.50374e+06	3.56638e+06	781874	347707	3.50846e+06	1.38753e+06	1.45054e+06	5.28946	4.60622	4.81781	3.83569	2.84224	1.63398	5.11396	4.28394	3.97642	3	3	3	3.35863	4.31651	4.45811	0.957875	1.09948	0.141605	0.456798	0.312932	0.871744	0.994263	1.29659	1.41062
P11498	P11498	Pyruvate carboxylase, mitochondrial OS=Homo sapiens OX=9606 GN=PC PE=1 SV=2	0	133.674	34	28	155	28	28	1178	129.6	6.84	309.76	28	PC	670436	244484	594748	217189	204564	111724	152900	449986	161115	1.47955	0.23393	1.60775	-0.201748	0.907855	-0.00394968	0.593783	2.65938	0.805994	3	3	3	0.0094109	1.33172	1.35305	1.32231	1.34364	0.0213347	0.00606983	0.114615	0.976828	-0.08395	0.333999	0.367171
P36873	P36873	Serine/threonine-protein phosphatase PP1-gamma catalytic subunit OS=Homo sapiens OX=9606 GN=PPP1CC PE=1 SV=1	0	132.915	43	14	260	1	1	323	37	6.54	589.57	14	PPP1CC	131142	61722.6	112249	135406	14926.8	23501.4	NA	NA	24893.3	-0.874418	-1.75194	-0.797831	-0.883408	-2.86873	-2.25307	NA	NA	-1.88827	3	3	1	-1.62947	-1.51366	-1.88827	0.115815	-0.258794	-0.374609	0.890148	NA	NA	-0.609728	-0.587654	-0.716326
O00148	O00148	ATP-dependent RNA helicase DDX39A OS=Homo sapiens OX=9606 GN=DDX39A PE=1 SV=2	0	132.41	46	19	488	4	4	427	49.1	5.68	902.86	19	DDX39A	541979	383996	564551	465698	361767	263945	125141	84372	164225	1.17269	0.88528	1.53258	0.898702	1.73036	1.23635	0.304753	0.244344	0.833584	3	3	3	1.00678	1.47855	0.460894	0.471768	-0.545884	-1.01765	0.0773544	0.0677791	0.0148805	0.236823	0.382918	0.0640926
Q99880	Q99880	Histone H2B type 1-L OS=Homo sapiens OX=9606 GN=H2BC13 PE=1 SV=3	0	132.225	56	15	638	0	15	126	13.9	10.32	1533.34	15	HIST1H2BL	1.0001e+08	2.57725e+08	3.31055e+07	1.80128e+08	2.60116e+07	1.18553e+08	1.46497e+07	7.67843e+06	13870053	8.70038	10.2758	7.4064	9.49411	7.89831	10.0474	7.17592	6.75224	7.23373	3	3	3	9.93912	8.0017	7.05397	-1.93742	-2.88515	-0.947732	0.0119165	0.000481894	0.0801254	3.10882	2.48867	2.28563
P62140	P62140	Serine/threonine-protein phosphatase PP1-beta catalytic subunit OS=Homo sapiens OX=9606 GN=PPP1CB PE=1 SV=3	0	132.151	43	14	257	3	3	327	37.2	6.19	589.87	14	PPP1CB	611327	463553	274990	651979	73911	73149.3	81339.8	60649	137712	1.34639	1.15692	0.494849	1.38413	-0.560835	-0.61497	-0.316777	-0.231936	0.579564	3	3	3	0.642028	0.426802	0.0102836	-0.215225	-0.631744	-0.416519	0.810156	0.413848	0.539267	0.12087	0.0385136	-0.0876746
P00338	P00338	L-lactate dehydrogenase A chain OS=Homo sapiens OX=9606 GN=LDHA PE=1 SV=2	0	131.917	71	21	327	16	18	332	36.7	8.27	792.28	21	LDHA	8.51762e+06	5.73299e+06	4.4869e+06	4.12277e+06	2.14516e+06	1.98064e+06	1.90728e+06	1.34708e+06	1.78113e+06	5.14683	4.78541	4.52312	4.04484	4.29831	4.144	4.23464	4.24126	4.27262	3	3	3	4.32475	4.65609	4.24951	0.331338	-0.0752407	-0.406579	0.389912	0.762341	0.184804	1.30369	1.40768	1.34102
Q86UP2	Q86UP2	Kinectin OS=Homo sapiens OX=9606 GN=KTN1 PE=1 SV=1	0	131.548	23	27	272	27	27	1357	156.2	5.64	641.49	27	KTN1	1.73736e+06	2.22142e+06	925844	1.85011e+06	235528	429253	772719	573978	601069	2.85328	3.4176	2.24624	2.88884	1.1112	1.93794	2.93113	3.0105	2.70543	3	3	3	2.74813	2.07024	2.88236	-0.677885	0.134229	0.812115	0.368469	0.77672	0.192447	0.797331	0.57057	0.880425
P62753	P62753	40S ribosomal protein S6 OS=Homo sapiens OX=9606 GN=RPS6 PE=1 SV=1	0	131.348	43	14	177	14	14	249	28.7	10.84	489.51	14	RPS6	1.52045e+07	2.00129e+07	2.54798e+06	8.34188e+06	3.89034e+06	1.73871e+07	678928	322346	644146	5.98281	6.58898	3.70675	5.0616	5.15713	7.27798	2.74445	2.17811	2.80529	3	3	3	6.30952	4.9489	2.57595	-1.36062	-3.73357	-2.37295	0.218704	0.00549504	0.0268679	1.94054	1.49976	0.776393
Q9Y2X3	Q9Y2X3	Nucleolar protein 58 OS=Homo sapiens OX=9606 GN=NOP58 PE=1 SV=1	0	130.118	40	16	162	16	16	529	59.5	8.92	332.62	16	NOP58	1.14777e+06	433384	1.02308e+06	414587	1.44163e+06	323791	528447	142492	411755	2.25522	1.05984	2.39032	0.730982	3.72493	1.53117	2.38295	1.00038	2.15969	3	3	3	1.10733	2.79016	1.84768	1.68283	0.740346	-0.942482	0.032419	0.203386	0.212088	0.268806	0.807609	0.530119
P33176	P33176	Kinesin-1 heavy chain OS=Homo sapiens OX=9606 GN=KIF5B PE=1 SV=1	0	130.117	29	23	246	16	16	963	109.6	6.51	590.5	23	KIF5B	1.07058e+06	1.09732e+06	922471	1.0247e+06	729931	601163	832244	423909	589676	2.15477	2.4001	2.24097	2.03644	2.74306	2.42387	3.0382	2.57326	2.67782	3	3	3	2.2868	2.3796	2.7631	0.092798	0.476293	0.383495	0.697631	0.0649303	0.172588	0.648301	0.673922	0.839658
Q15020	Q15020	Squamous cell carcinoma antigen recognized by T-cells 3 OS=Homo sapiens OX=9606 GN=SART3 PE=1 SV=1	0	130.1	31	24	318	24	24	963	109.9	5.57	690.84	24	SART3	1.63872e+06	1.54397e+06	1.39737e+06	1.86312e+06	598972	553299	1.20462e+06	779040	803053	2.76895	2.89276	2.84011	2.89895	2.45779	2.30417	3.57169	3.4512	3.1234	3	3	3	2.69863	2.68895	3.3821	-0.00967537	0.683473	0.693148	0.968397	0.0456201	0.0176635	0.781373	0.7731	1.04866
O60231	O60231	Pre-mRNA-splicing factor ATP-dependent RNA helicase DHX16 OS=Homo sapiens OX=9606 GN=DHX16 PE=1 SV=2	0	129.768	24	23	248	22	22	1041	119.2	6.8	491.51	23	DHX16	2.30784e+06	2.42264e+06	1.1935e+06	3.30979e+06	810751	883160	644946	615277	641015	3.26292	3.5427	2.6126	3.72797	2.89456	2.97878	2.67037	3.11074	2.79826	3	3	3	3.41648	2.92336	2.85979	-0.493122	-0.556691	-0.0635686	0.168352	0.0994275	0.795302	1.01235	0.847704	0.87315
O15042	O15042	U2 snRNP-associated SURP motif-containing protein OS=Homo sapiens OX=9606 GN=U2SURP PE=1 SV=2	0	129.707	24	23	375	23	23	1029	118.2	8.47	721.14	23	U2SURP	4.08774e+06	2.90326e+06	3.57924e+06	3.02313e+06	1.96465e+06	1.56134e+06	1.95615e+06	855409	1.99137e+06	4.08768	3.80379	4.19705	3.59727	4.1715	3.80082	4.27114	3.58611	4.43359	3	3	3	3.73396	4.15208	4.09695	0.418118	0.362989	-0.0551286	0.00530072	0.247836	0.843499	1.1138	1.24673	1.28881
P49321	P49321	Nuclear autoantigenic sperm protein OS=Homo sapiens OX=9606 GN=NASP PE=1 SV=2	0	127.972	36	21	294	21	21	788	85.2	4.3	648.41	21	NASP	1.65132e+06	1.98076e+06	1.26337e+06	1.75105e+06	714902	704434	960296	944046	1.13424e+06	2.78	3.25217	2.69467	2.80945	2.71305	2.65257	3.24467	3.72836	3.62155	3	3	3	2.90473	2.72924	3.53153	-0.175489	0.626799	0.802288	0.388093	0.0538968	0.00574849	0.84728	0.78611	1.09952
P05388	P05388	60S acidic ribosomal protein P0 OS=Homo sapiens OX=9606 GN=RPLP0 PE=1 SV=1	0	127.903	62	18	423	9	18	317	34.3	5.97	1103.33	18	RPLP0	9.90077e+06	7.04933e+06	6.22531e+06	7.84553e+06	8.39116e+06	7.81442e+06	2.15209e+06	3.08803e+06	2.28258e+06	5.36392	5.0836	4.99554	4.9731	6.2661	6.12418	4.40886	5.43811	4.63049	3	3	3	5.39363	5.54186	4.82582	0.148228	-0.567804	-0.716032	0.79215	0.304033	0.217864	1.64701	1.6962	1.53633
P05198	P05198	Eukaryotic translation initiation factor 2 subunit 1 OS=Homo sapiens OX=9606 GN=EIF2S1 PE=1 SV=3	0	127.144	51	17	318	17	17	315	36.1	5.08	779.85	17	EIF2S1	5.15681e+06	2.86978e+06	4.46844e+06	4.68157e+06	3.03637e+06	2.27703e+06	1.92566e+06	1.09148e+06	2.20392e+06	4.42286	3.78706	4.51717	4.22822	4.79958	4.34519	4.24847	3.93771	4.5799	3	3	3	4.12016	4.57987	4.25536	0.459715	0.135206	-0.324509	0.0874948	0.619384	0.209517	1.23823	1.38533	1.34258
Q13111	Q13111	Chromatin assembly factor 1 subunit A OS=Homo sapiens OX=9606 GN=CHAF1A PE=1 SV=3	0	127.071	29	19	374	19	19	956	106.8	5.94	730.96	19	CHAF1A	1.49974e+06	1.8422e+06	1.23452e+06	3.49201e+06	1.10192e+06	1.50023e+06	989401	738935	550918	2.64109	3.14755	2.66135	3.80529	3.33724	3.74322	3.28775	3.37495	2.57974	3	3	3	3.56535	2.8799	3.08082	-0.685459	-0.484537	0.200921	0.0917279	0.213286	0.586533	1.05998	0.83572	0.947412
Q9BSJ8	Q9BSJ8	Extended synaptotagmin-1 OS=Homo sapiens OX=9606 GN=ESYT1 PE=1 SV=1	0	127.002	24	19	237	19	19	1104	122.8	5.83	509.27	19	ESYT1	1.28855e+06	1.75605e+06	573115	1.36487e+06	233003	321142	255923	330516	225693	2.42213	3.07845	1.5543	2.44999	1.09565	1.51932	1.3369	2.21422	1.29226	3	3	3	2.34925	1.6907	1.61446	-0.658559	-0.734791	-0.0762319	0.331868	0.247651	0.884207	0.669027	0.447794	0.453999
P52209	P52209	6-phosphogluconate dehydrogenase, decarboxylating OS=Homo sapiens OX=9606 GN=PGD PE=1 SV=3	0	126.069	44	19	451	19	19	483	53.1	7.23	1093.13	19	PGD	5.65476e+06	3.25462e+06	2.82379e+06	3.08133e+06	1.74808e+06	1.74536e+06	1.48933e+06	1.17354e+06	1.58036e+06	4.55584	3.96861	3.85503	3.62478	4.003	3.96157	3.87778	4.0423	4.10008	3	3	3	3.85165	4.13796	4.00672	0.286305	0.155069	-0.131235	0.301536	0.303827	0.588495	1.15154	1.24027	1.25934
Q9UHX1	Q9UHX1	Poly(U)-binding-splicing factor PUF60 OS=Homo sapiens OX=9606 GN=PUF60 PE=1 SV=1	0	125.906	44	19	301	19	19	559	59.8	5.29	686.68	19	PUF60	2.47651e+06	1.3461e+06	1.70386e+06	1.70335e+06	1.0042e+06	929934	868286	721395	875834	3.36469	2.69491	3.1262	2.7696	3.20328	3.05324	3.09936	3.34029	3.24856	3	3	3	2.83925	3.23139	3.22941	0.392141	0.390156	-0.00198528	0.0391277	0.0396917	0.985011	0.826132	0.948178	0.997483
P45974	P45974	Ubiquitin carboxyl-terminal hydrolase 5 OS=Homo sapiens OX=9606 GN=USP5 PE=1 SV=2	0	125.246	36	22	313	21	21	858	95.7	5.03	680.45	22	USP5	1.22563e+06	1.12851e+06	1.168e+06	1.92692e+06	632454	658818	740799	555368	541215	2.3499	2.44054	2.58144	2.94753	2.53626	2.55599	2.87027	2.96294	2.5541	3	3	3	2.64802	2.4892	2.79577	-0.158819	0.147753	0.306571	0.400533	0.495188	0.0980143	0.765132	0.709223	0.85128
P16403	P16403	Histone H1.2 OS=Homo sapiens OX=9606 GN=H1-2 PE=1 SV=2	0	125.226	40	23	558	4	4	213	21.4	10.93	1196.51	23	HIST1H1C	3.58387e+07	7.17283e+07	4.97268e+06	4.14201e+07	1.03056e+07	3.80899e+07	4.52717e+06	1.02987e+06	1.91887e+06	7.21983	8.43059	4.67142	7.37349	6.56259	8.40937	5.48173	3.8539	4.38009	3	3	3	8.07115	6.15128	4.57191	-1.91987	-3.49924	-1.57937	0.0842106	0.00412842	0.154824	2.5078	1.88835	1.44808
P49916	P49916	DNA ligase 3 OS=Homo sapiens OX=9606 GN=LIG3 PE=1 SV=2	0	124.935	24	23	331	23	23	1009	112.8	9.01	763.36	23	LIG3	2.54032e+06	1.75411e+06	1.14748e+06	2.28421e+06	598309	875771	860193	565815	1.01748e+06	3.40139	3.07686	2.55587	3.19292	2.45619	2.96666	3.08585	2.98983	3.46483	3	3	3	3.07881	2.80449	3.18017	-0.274329	0.101359	0.375688	0.421872	0.558565	0.3224	0.903458	0.808402	0.980471
P63010	P63010	AP-2 complex subunit beta OS=Homo sapiens OX=9606 GN=AP2B1 PE=1 SV=1	0	124.39	23	20	192	4	4	937	104.5	5.38	424.96	20	AP2B1	69529.6	80184.4	94143	104630	12082.9	NA	NA	NA	17551.4	-1.78985	-1.37442	-1.0516	-1.2554	-3.17366	NA	NA	NA	-2.39244	2	3	1	-1.31491	-2.00503	-2.39244	-0.690126	-1.07753	-0.387402	0.453889	NA	NA	-0.502388	-0.74494	-0.885922
Q9NSB4	Q9NSB4	Keratin, type II cuticular Hb2 OS=Homo sapiens OX=9606 GN=KRT82 PE=1 SV=3	0	124.378	10	14	195	5	5	513	56.6	6.74	386.6	14	KRT82	1.60816e+07	75113.2	522915	1.04264e+06	164928	162774	83635.8	108395	77860	6.06371	-1.46867	1.42205	2.06146	0.597145	0.53898	-0.276617	0.605804	-0.243146	3	3	3	0.377258	2.6943	0.0286802	2.31704	-0.348577	-2.66562	0.307922	0.759258	0.197329	0.0364187	0.762443	-0.0804147
Q8N1N4	Q8N1N4	Keratin, type II cytoskeletal 78 OS=Homo sapiens OX=9606 GN=KRT78 PE=1 SV=2	0	124.151	48	27	374	19	19	520	56.8	6.02	812.41	27	KRT78	3.1401e+06	2.85444e+06	1.2813e+06	1.99514e+06	408833	676944	208976	282815	348035	3.70719	3.77933	2.715	2.99772	1.90681	2.59515	1.04453	1.98936	1.91713	3	3	3	3.12407	2.77634	1.65034	-0.347732	-1.47372	-1.12599	0.608177	0.0331229	0.135102	0.917848	0.798259	0.465979
Q9NU22	Q9NU22	Midasin OS=Homo sapiens OX=9606 GN=MDN1 PE=1 SV=2	0	123.727	7	30	234	30	30	5596	632.4	5.68	373.09	30	MDN1	1.404e+07	8.70799e+06	2.95641e+06	2.23679e+06	1.18529e+06	527760	2.36066e+06	1.09538e+07	4.40327e+06	5.86785	5.38846	3.92124	3.16266	3.44247	2.23599	4.54231	7.26479	5.5784	3	3	3	3.5957	4.41052	5.79517	0.814818	2.19947	1.38465	0.532368	0.147402	0.271344	1.06938	1.32466	1.86471
Q12888	Q12888	TP53-binding protein 1 OS=Homo sapiens OX=9606 GN=TP53BP1 PE=1 SV=2	0	123.345	18	26	301	26	26	1972	213.4	4.7	725.11	26	TP53BP1	1.11022e+06	1.31454e+06	1.0284e+06	1.7614e+06	600174	701231	779011	596335	824336	2.20722	2.66067	2.39779	2.81795	2.46068	2.646	2.94283	3.06562	3.16113	3	3	3	2.70821	2.35523	3.05653	-0.352975	0.348323	0.701298	0.0198572	0.0141788	0.00209534	0.784266	0.665893	0.939079
Q15366	Q15366	Poly(rC)-binding protein 2 OS=Homo sapiens OX=9606 GN=PCBP2 PE=1 SV=1	0	122.778	48	11	449	7	7	365	38.6	6.79	1142.79	11	PCBP2	7.43815e+06	6.54217e+06	4.35457e+06	6.51664e+06	5.00485e+06	3.90131e+06	2.16954e+06	2.03488e+06	2.44795e+06	4.95132	4.97589	4.47993	4.70536	5.52056	5.122	4.4205	4.83637	4.7314	3	3	3	4.93442	4.98394	4.66276	0.0495213	-0.271657	-0.321179	0.886152	0.194722	0.379942	1.4997	1.51529	1.48068
P40692	P40692	DNA mismatch repair protein Mlh1 OS=Homo sapiens OX=9606 GN=MLH1 PE=1 SV=1	0	122.346	37	24	308	24	24	756	84.5	5.72	656.31	24	MLH1	5.15753e+06	1.4247e+06	2.17899e+06	1.55411e+06	1.66908e+06	1.0358e+06	888342	694931	940215	4.42306	2.77678	3.48106	2.63732	3.93628	3.20879	3.13231	3.28637	3.35089	3	3	3	2.8743	3.9468	3.25653	1.0725	0.382229	-0.690275	0.0290342	0.106123	0.0690397	0.837183	1.17812	1.00651
P10412	P10412	Histone H1.4 OS=Homo sapiens OX=9606 GN=H1-4 PE=1 SV=2	0	122.062	37	21	555	1	2	219	21.9	11.03	1182.51	21	HIST1H1E	49667.7	952459	NA	39202.6	113928	597176	11596	NA	17710.9	-2.27517	2.19585	NA	-2.67168	0.0634249	2.41427	-3.12711	NA	-2.37939	3	2	2	0.646148	-1.10587	-2.75325	-1.75202	-3.39939	-1.64738	0.503941	0.213797	0.311673	0.116855	-0.466646	-1.00686
Q14498	Q14498	RNA-binding protein 39 OS=Homo sapiens OX=9606 GN=RBM39 PE=1 SV=2	0	121.567	40	16	283	14	16	530	59.3	10.1	648.55	16	RBM39	1.91978e+06	1.52941e+06	2.01249e+06	1.58822e+06	1.87604e+06	1.33067e+06	2.31407e+06	524745	851764	2.99732	2.87909	3.36638	2.66864	4.10492	3.57019	4.51355	2.88112	3.20835	3	3	3	3.03931	3.48954	3.53434	0.450235	0.495036	0.0448014	0.348625	0.432751	0.943645	0.890044	1.03383	1.09846
P17980	P17980	26S proteasome regulatory subunit 6A OS=Homo sapiens OX=9606 GN=PSMC3 PE=1 SV=3	0	119.89	52	18	288	18	18	439	49.2	5.24	646.96	18	PSMC3	1.18699e+06	870372	1.25705e+06	1.47675e+06	512718	507510	686835	477081	480740	2.30368	2.06582	2.68744	2.56365	2.23347	2.17955	2.76115	2.74373	2.38316	3	3	3	2.26967	2.4082	2.62935	0.138525	0.359676	0.221151	0.538835	0.138232	0.303125	0.643462	0.683027	0.795086
P14625	P14625	Endoplasmin OS=Homo sapiens OX=9606 GN=HSP90B1 PE=1 SV=1	0	119.815	35	26	386	19	22	803	92.4	4.84	874.37	26	HSP90B1	1.52642e+06	2.21041e+06	769481	1.54785e+06	257578	643469	767150	514442	629571	2.66653	3.41043	1.97936	2.63149	1.24031	2.52198	2.9207	2.85251	2.77227	3	3	3	2.85463	1.96207	2.8485	-0.892565	-0.00613732	0.886428	0.147434	0.983734	0.0989806	0.831048	0.535754	0.868835
Q3ZCM7	Q3ZCM7	Tubulin beta-8 chain OS=Homo sapiens OX=9606 GN=TUBB8 PE=1 SV=2	0	119.754	30	13	1218	0	0	444	49.7	4.89	2481.43	13	TUBB8	2.14673e+06	1.93959e+06	952908	1.23912e+06	750651	1.0969e+06	668335	451693	739954	3.15852	3.22187	2.28781	2.31054	2.78344	3.29147	2.72176	2.66484	3.00534	3	3	3	2.94129	2.74326	2.79732	-0.198035	-0.143977	0.0540581	0.649899	0.687851	0.852827	0.858281	0.789097	0.851512
Q7Z794	Q7Z794	Keratin, type II cytoskeletal 1b OS=Homo sapiens OX=9606 GN=KRT77 PE=1 SV=3	0	119.469	37	25	741	17	17	578	61.9	5.99	1772.78	25	KRT77	359724	714165	85544.1	203056	351370	114535	842865	781927	183889	0.581342	1.78045	-1.18979	-0.298818	1.68829	0.0318903	3.05649	3.45653	0.996734	3	3	3	0.504508	0.359949	2.50325	-0.144559	1.99875	2.1433	0.897889	0.115866	0.131444	0.074711	0.0182587	0.753397
P49756	P49756	RNA-binding protein 25 OS=Homo sapiens OX=9606 GN=RBM25 PE=1 SV=3	0	119.452	29	25	307	25	25	843	100.1	6.32	539.08	25	RBM25	2.8545e+06	1.60183e+06	2.58628e+06	2.94026e+06	873769	690372	1.19309e+07	482009	963470	3.56962	2.94584	3.72828	3.55717	3.00255	2.62348	6.87974	2.75856	3.38614	3	3	3	3.04216	3.43349	4.34148	0.391321	1.29932	0.907998	0.327866	0.377713	0.523602	0.892202	1.01379	1.36815
P16402	P16402	Histone H1.3 OS=Homo sapiens OX=9606 GN=H1-3 PE=1 SV=2	0	118.888	30	20	547	0	1	221	22.3	11.02	1161.59	20	HIST1H1D	NA	825604	NA	NA	NA	NA	NA	NA	NA	NA	1.98964	NA	NA	NA	NA	NA	NA	NA	1	0	0	1.98964	NA	NA	NA	NA	NA	NA	NA	NA	0.527248	NA	NA
P39023	P39023	60S ribosomal protein L3 OS=Homo sapiens OX=9606 GN=RPL3 PE=1 SV=2	0	118.503	39	18	250	16	18	403	46.1	10.18	466.18	18	RPL3	7.58754e+06	6.39132e+06	2.38092e+06	3.90175e+06	1.14285e+06	2.34506e+06	727089	548426	1.05476e+06	4.98001	4.94223	3.60892	3.96535	3.38987	4.38766	2.84332	2.9448	3.51674	3	3	3	4.43175	3.99294	3.10162	-0.438812	-1.33012	-0.891312	0.486018	0.0194682	0.174122	1.33785	1.19132	0.954159
P02786	P02786	Transferrin receptor protein 1 OS=Homo sapiens OX=9606 GN=TFRC PE=1 SV=2	0	118.316	38	22	240	22	22	760	84.8	6.61	535.99	22	TFRC	603501	642303	771601	1.95147e+06	289637	280349	195842	183298	237084	1.32781	1.62744	1.98332	2.96579	1.40955	1.32333	0.950883	1.3637	1.3633	3	3	3	1.97219	1.57356	1.22596	-0.398625	-0.746224	-0.347599	0.505081	0.226731	0.233484	0.54873	0.413672	0.322467
Q6S8J3	Q6S8J3	POTE ankyrin domain family member E OS=Homo sapiens OX=9606 GN=POTEE PE=2 SV=3	0	117.735	9	11	724	0	6	1075	121.3	6.2	1563.07	11	POTEE	5.91707e+07	4.4903e+07	2.38656e+07	3.4049e+07	1.30736e+07	1.12999e+07	1.3969e+07	8.4845e+06	1.39107e+07	7.94319	7.75486	6.93426	7.09077	6.90581	6.65627	7.10728	6.89626	7.23795	3	3	3	7.1673	7.26109	7.0805	0.093788	-0.0868007	-0.180589	0.850742	0.80811	0.638082	2.21807	2.24938	2.29479
O75367	O75367	Core histone macro-H2A.1 OS=Homo sapiens OX=9606 GN=MACROH2A1 PE=1 SV=4	0	117.705	55	15	212	12	12	372	39.6	9.79	473.67	15	H2AFY	2.9061e+06	4.43008e+06	1.2073e+06	4.25412e+06	1.19625e+06	2.2799e+06	349648	160905	349281	3.59546	4.41345	2.62919	4.09009	3.45574	4.34701	1.78709	1.17571	1.92229	3	3	3	4.28352	3.2268	1.62837	-1.05672	-2.65515	-1.59843	0.0290752	0.000444511	0.0135074	1.29046	0.945549	0.456995
P35637	P35637	RNA-binding protein FUS OS=Homo sapiens OX=9606 GN=FUS PE=1 SV=1	0	117.176	24	13	501	11	11	526	53.4	9.36	1038.91	13	FUS	5.13702e+06	3.58168e+06	4.25596e+06	4.66989e+06	4.01441e+06	2.06636e+06	3.31533e+06	1.85131e+06	3.75252e+06	4.41731	4.10676	4.44688	4.22462	5.20242	4.20513	5.03227	4.69997	5.34769	3	3	3	4.17884	4.68887	5.02665	0.510035	0.847809	0.337775	0.120792	0.0112481	0.347714	1.25708	1.42087	1.60248
Q9BUJ2	Q9BUJ2	Heterogeneous nuclear ribonucleoprotein U-like protein 1 OS=Homo sapiens OX=9606 GN=HNRNPUL1 PE=1 SV=2	0	116.19	27	19	331	19	19	856	95.7	6.92	723.86	19	HNRNPUL1	2.93912e+06	1.98851e+06	2.43379e+06	2.48411e+06	1.40395e+06	698106	2.61181e+06	3.60509e+06	1.78996e+06	3.61176	3.25781	3.6406	3.31396	3.68672	2.63956	4.68817	5.66147	4.27976	3	3	3	3.07044	3.64636	4.87647	0.575918	1.80603	1.23011	0.0568538	0.017567	0.040049	0.900994	1.08303	1.55346
O00567	O00567	Nucleolar protein 56 OS=Homo sapiens OX=9606 GN=NOP56 PE=1 SV=4	0	116.08	34	15	166	15	15	594	66	9.19	379.85	15	NOP56	1.44407e+06	355760	1.07528e+06	331469	1.22787e+06	266837	453599	105279	307965	2.58652	0.7751	2.46211	0.408172	3.49338	1.25207	2.16261	0.563724	1.74067	3	3	3	0.811781	2.84734	1.489	2.03556	0.677223	-1.35834	0.00745667	0.275937	0.0786372	0.173732	0.825158	0.409047
P63104	P63104	14-3-3 protein zeta/delta OS=Homo sapiens OX=9606 GN=YWHAZ PE=1 SV=1	0	116.064	64	18	263	15	15	245	27.7	4.79	594.31	18	YWHAZ	5.32757e+06	2954835	3.51356e+06	4.13931e+06	3.19778e+06	2.54129e+06	1.67239e+06	1.7533e+06	2.27902e+06	4.46986	3.8292	4.17033	4.05062	4.8743	4.5036	4.04503	4.6215	4.62824	3	3	3	4.12781	4.50483	4.43159	0.377025	0.303786	-0.0732386	0.255862	0.334427	0.807246	1.24044	1.36046	1.4029
P15880	P15880	40S ribosomal protein S2 OS=Homo sapiens OX=9606 GN=RPS2 PE=1 SV=2	0	115.892	51	14	245	14	14	293	31.3	10.24	467.96	14	RPS2	8.92317e+06	8.29802e+06	3.77205e+06	7.38479e+06	1.83838e+06	2.66778e+06	1.02778e+06	672013	947327	5.21394	5.31889	4.27275	4.88579	4.07566	4.57368	3.34266	3.23799	3.36176	3	3	3	4.92612	4.52079	3.31414	-0.405335	-1.61198	-1.20665	0.381274	0.00182946	0.0268989	1.49738	1.36314	1.02568
O60341	O60341	Lysine-specific histone demethylase 1A OS=Homo sapiens OX=9606 GN=KDM1A PE=1 SV=2	0	115.325	28	21	356	21	21	852	92.8	6.52	819.97	21	KDM1A	2.30342e+06	2.51611e+06	1.29181e+06	2.39854e+06	696425	1.1713e+06	950938	918888	979760	3.26016	3.59731	2.7268	3.26338	2.67527	3.38614	3.23054	3.68939	3.41033	3	3	3	3.41561	2.88741	3.44342	-0.528199	0.0278127	0.556011	0.0664216	0.874557	0.0727411	1.01144	0.83606	1.06984
P47897	P47897	Glutamine--tRNA ligase OS=Homo sapiens OX=9606 GN=QARS1 PE=1 SV=1	0	115.287	36	24	329	24	24	775	87.7	7.15	693.89	24	QARS	2.43949e+06	2.00548e+06	1.94069e+06	2.43511e+06	931772	1.11732e+06	868236	730797	911916	3.34296	3.27006	3.31397	3.28522	3.09528	3.31808	3.09928	3.35897	3.3068	3	3	3	3.29112	3.25074	3.25502	-0.040382	-0.0361007	0.00428138	0.638015	0.677295	0.971175	0.971558	0.954688	1.00612
Q93077	Q93077	Histone H2A type 1-C OS=Homo sapiens OX=9606 GN=H2AC6 PE=1 SV=3	0	115.23	61	17	529	0	2	130	14.1	11.05	1235.98	17	HIST1H2AC	3.67392e+06	8.70116e+06	138134	1.13623e+06	461295	5.38345e+06	60461.4	84812.7	125139	3.9337	5.38733	-0.498461	2.18548	2.08099	5.58657	-0.744717	0.251854	0.441434	3	3	3	4.38646	1.83875	-0.0171431	-2.54772	-4.4036	-1.85589	0.206799	0.019262	0.237357	1.32102	0.489481	-0.0959642
P04908	P04908	Histone H2A type 1-B/E OS=Homo sapiens OX=9606 GN=H2AC4 PE=1 SV=2	0	115.23	61	17	529	0	2	130	14.1	11.05	1235.98	17	HIST1H2AB; HIST1H2AE	3.67392e+06	8.70116e+06	138134	1.13623e+06	461295	5.38345e+06	60461.4	84812.7	125139	3.9337	5.38733	-0.498461	2.18548	2.08099	5.58657	-0.744717	0.251854	0.441434	3	3	3	4.38646	1.83875	-0.0171431	-2.54772	-4.4036	-1.85589	0.206799	0.019262	0.237357	1.32102	0.489481	-0.0959642
Q7L7L0	Q7L7L0	Histone H2A type 3 OS=Homo sapiens OX=9606 GN=H2AW PE=1 SV=3	0	115.23	61	17	529	0	2	130	14.1	11.05	1235.98	17	HIST3H2A	3.67392e+06	8.70116e+06	138134	1.13623e+06	461295	5.38345e+06	60461.4	84812.7	125139	3.9337	5.38733	-0.498461	2.18548	2.08099	5.58657	-0.744717	0.251854	0.441434	3	3	3	4.38646	1.83875	-0.0171431	-2.54772	-4.4036	-1.85589	0.206799	0.019262	0.237357	1.32102	0.489481	-0.0959642
Q99613	Q99613	Eukaryotic translation initiation factor 3 subunit C OS=Homo sapiens OX=9606 GN=EIF3C PE=1 SV=1	0	114.809	22	21	310	0	21	913	105.3	5.68	715.11	21	EIF3C	7.98224e+06	5.61374e+06	2.73143e+06	3.61206e+06	391105	768696	834799	503786	873010	5.05317	4.75508	3.80705	3.85405	1.84285	2.77852	3.04262	2.82231	3.2439	3	3	3	3.79588	3.56769	3.03628	-0.228192	-0.759604	-0.531412	0.845137	0.263342	0.602917	1.13422	1.05246	0.931877
B5ME19	B5ME19	Eukaryotic translation initiation factor 3 subunit C-like protein OS=Homo sapiens OX=9606 GN=EIF3CL PE=1 SV=1	0	114.809	22	21	310	0	21	914	105.4	5.64	715.11	21	EIF3CL	7.98224e+06	5.61374e+06	2.73143e+06	3.61206e+06	391105	768696	834799	503786	873010	5.05317	4.75508	3.80705	3.85405	1.84285	2.77852	3.04262	2.82231	3.2439	3	3	3	3.79588	3.56769	3.03628	-0.228192	-0.759604	-0.531412	0.845137	0.263342	0.602917	1.13422	1.05246	0.931877
P27635	P27635	60S ribosomal protein L10 OS=Homo sapiens OX=9606 GN=RPL10 PE=1 SV=4	0	114.544	53	13	147	5	13	214	24.6	10.08	238.01	13	RPL10	5.92043e+06	5.31036e+06	1.08844e+06	2.99883e+06	237107	1.03991e+06	289390	270692	649721	4.62208	4.67493	2.47965	3.58563	1.12084	3.2145	1.51421	1.92615	2.81772	3	3	3	3.82502	2.74086	2.08603	-1.08416	-1.73899	-0.654829	0.383763	0.0406533	0.580152	1.14315	0.783346	0.612125
P54278	P54278	Mismatch repair endonuclease PMS2 OS=Homo sapiens OX=9606 GN=PMS2 PE=1 SV=2	0	114.015	30	19	166	17	19	862	95.7	6.86	394.2	19	PMS2; LOC107984056	1.66003e+06	123402	883609	466952	818985	252165	373500	258922	375097	2.78758	-0.75244	2.17888	0.902572	2.90914	1.17048	1.8823	1.86202	2.02516	3	3	3	0.440204	2.6252	1.92316	2.185	1.48296	-0.702039	0.027238	0.0698978	0.0387642	0.0551418	0.751802	0.556995
Q99729	Q99729	Heterogeneous nuclear ribonucleoprotein A/B OS=Homo sapiens OX=9606 GN=HNRNPAB PE=1 SV=2	0	113.815	31	17	332	15	15	332	36.2	8.21	706.81	17	HNRNPAB	4.43187e+06	2.63236e+06	3.39194e+06	2.86659e+06	1.35392e+06	918258	1.19241e+06	830562	1.33936e+06	4.20429	3.66247	4.11951	3.52057	3.63437	3.03501	3.557	3.54359	3.86138	3	3	3	3.40602	3.98606	3.65399	0.580041	0.247976	-0.332065	0.0895332	0.315852	0.181655	1.00874	1.19211	1.14025
P27695	P27695	DNA-(apurinic or apyrimidinic site) endonuclease OS=Homo sapiens OX=9606 GN=APEX1 PE=1 SV=2	0	113.667	55	15	218	15	15	318	35.5	8.12	528.79	15	APEX1	3.69515e+06	3.1594e+06	1.66953e+06	2.63343e+06	1.31317e+06	1.71305e+06	790718	645416	922205	3.94201	3.92577	3.09684	3.39817	3.59029	3.93461	2.96435	3.17973	3.32299	3	3	3	3.75285	3.54305	3.15569	-0.209802	-0.597157	-0.387355	0.5262	0.0439928	0.219556	1.1196	1.04782	0.972571
Q13310	Q13310	Polyadenylate-binding protein 4 OS=Homo sapiens OX=9606 GN=PABPC4 PE=1 SV=1	0	113.616	34	19	501	9	10	644	70.7	9.26	1178.23	19	PABPC4	1.93107e+06	1.41325e+06	965487	1.18921e+06	335696	427135	589618	238212	353975	3.00578	2.76514	2.30673	2.25123	1.62246	1.9308	2.54097	1.74175	1.94155	3	3	3	2.31572	2.31166	2.07476	-0.00406537	-0.240964	-0.236899	0.993478	0.519516	0.637936	0.657944	0.648838	0.607369
P13489	P13489	Ribonuclease inhibitor OS=Homo sapiens OX=9606 GN=RNH1 PE=1 SV=2	0	113.59	59	18	229	18	18	461	49.9	4.82	563.37	18	RNH1	1.66448e+06	917822	1.07841e+06	1.30287e+06	2.1993e+06	2.73356e+06	775488	480366	696419	2.79145	2.14241	2.46631	2.38292	4.33427	4.60882	2.93629	2.75363	2.91786	3	3	3	3.04472	3.19735	2.86926	0.152628	-0.175454	-0.328082	0.883053	0.83456	0.601292	0.891189	0.938632	0.87568
O15371	O15371	Eukaryotic translation initiation factor 3 subunit D OS=Homo sapiens OX=9606 GN=EIF3D PE=1 SV=1	0	113.564	32	16	223	16	16	548	63.9	6.05	579.72	16	EIF3D	2.11282e+06	1.60328e+06	1.12799e+06	1.51805e+06	288072	486509	374844	346648	442965	3.13555	2.94714	2.53115	2.60345	1.40173	2.11858	1.88748	2.28297	2.26509	3	3	3	2.55639	2.35615	2.14518	-0.200245	-0.411207	-0.210962	0.739642	0.206131	0.70794	0.735473	0.663047	0.632229
P46777	P46777	60S ribosomal protein L5 OS=Homo sapiens OX=9606 GN=RPL5 PE=1 SV=3	0	113.561	51	14	255	14	14	297	34.3	9.72	598.58	14	RPL5	4.24605e+06	5.54822e+06	1.71945e+06	2.43797e+06	922064	1.68595e+06	1.24098e+06	1.17485e+06	1.89746e+06	4.1425	4.73814	3.13935	3.28691	3.08017	3.9116	3.6146	4.0439	4.3639	3	3	3	3.97888	3.45401	4.00747	-0.524875	0.028586	0.553461	0.388897	0.954711	0.245795	1.19197	1.0181	1.25977
P38159	P38159	RNA-binding motif protein, X chromosome OS=Homo sapiens OX=9606 GN=RBMX PE=1 SV=3	0	113.136	37	16	401	5	5	391	42.3	10.05	701.89	16	RBMX	6.26837e+06	3.00135e+06	5.49435e+06	4.33498e+06	3.1713e+06	1.34389e+06	2.51747e+06	1.6582e+06	2.5851e+06	4.70447	3.85173	4.81535	4.11725	4.8623	3.58446	4.6351	4.54105	4.81005	3	3	3	3.85115	4.79404	4.66207	0.942895	0.810923	-0.131972	0.00421939	0.00936222	0.223334	1.15203	1.45442	1.47991
Q96RQ3	Q96RQ3	Methylcrotonoyl-CoA carboxylase subunit alpha, mitochondrial OS=Homo sapiens OX=9606 GN=MCCC1 PE=1 SV=3	0	112.966	39	19	262	19	19	725	80.4	7.78	642.42	19	MCCC1	224384	203835	378780	414164	129191	161059	507475	1.39426e+06	499452	-0.0995775	-0.0284101	0.956829	0.729502	0.244805	0.5237	2.32453	4.29093	2.43825	3	3	3	0.408264	0.367352	3.01791	-0.040912	2.60964	2.65055	0.920416	0.0181703	0.0201679	0.0448719	0.0244562	0.92813
Q58FF8	Q58FF8	Putative heat shock protein HSP 90-beta 2 OS=Homo sapiens OX=9606 GN=HSP90AB2P PE=1 SV=2	0	112.437	26	17	533	0	5	381	44.3	4.84	1128.07	17	HSP90AB2P	2.30999e+07	1.64409e+07	1.5338e+07	2.02719e+07	8.80618e+06	8.42577e+06	1.02061e+07	1.047e+07	9.1391e+06	6.58619	6.30533	6.29643	6.34264	6.33575	6.23285	6.65448	7.19962	6.63188	3	3	3	6.29361	6.40613	6.82866	0.112518	0.535056	0.422538	0.30753	0.0468482	0.11028	1.93714	1.97476	2.21079
P62829	P62829	60S ribosomal protein L23 OS=Homo sapiens OX=9606 GN=RPL23 PE=1 SV=1	0	112.193	54	10	184	10	10	140	14.9	10.51	443.94	10	RPL23	4.429e+06	3.82044e+06	1.38943e+06	2.33001e+06	1.3675e+06	2.23635e+06	1.1819e+06	683060	1.05444e+06	4.20336	4.19986	2.8319	3.22156	3.64876	4.31918	3.54423	3.26151	3.51631	3	3	3	3.91353	3.56134	3.44069	-0.352192	-0.472847	-0.120655	0.541784	0.258341	0.782334	1.17084	1.05271	1.06814
Q7L576	Q7L576	Cytoplasmic FMR1-interacting protein 1 OS=Homo sapiens OX=9606 GN=CYFIP1 PE=1 SV=1	0	111.938	19	22	243	10	10	1253	145.1	6.9	533.06	22	CYFIP1	1.40534e+06	1.03113e+06	973408	1.06546e+06	345008	176211	1.30683e+06	1.23408e+06	1.34578e+06	2.5473	2.31035	2.31851	2.09271	1.66193	0.65342	3.68919	4.11487	3.86827	3	3	3	1.68549	2.17592	3.89078	0.490421	2.20529	1.71486	0.448051	0.0145236	0.00423236	0.45598	0.606157	1.22056
Q8TEX9	Q8TEX9	Importin-4 OS=Homo sapiens OX=9606 GN=IPO4 PE=1 SV=2	0	111.629	26	18	132	18	18	1081	118.6	4.96	313.72	18	IPO4	815814	641953	591510	744173	101617	31543.9	166592	226785	359287	1.76269	1.62666	1.59987	1.57494	-0.101555	-1.82845	0.717513	1.67083	1.96304	3	3	3	0.457718	1.087	1.45046	0.629285	0.992746	0.363461	0.651033	0.45577	0.633279	0.06229	0.253173	0.398554
P54886	P54886	Delta-1-pyrroline-5-carboxylate synthase OS=Homo sapiens OX=9606 GN=ALDH18A1 PE=1 SV=2	0	111.428	30	19	262	19	19	795	87.2	7.12	617.1	19	ALDH18A1	1.29077e+06	1.40485e+06	760618	1.23806e+06	242229	164006	577245	1.10208e+06	441181	2.42461	2.75653	1.96264	2.30931	1.15167	0.54986	2.51037	3.95166	2.25927	3	3	3	1.8719	1.84631	2.9071	-0.025592	1.0352	1.06079	0.97506	0.292808	0.17556	0.516031	0.49882	0.890281
O00159	O00159	Unconventional myosin-Ic OS=Homo sapiens OX=9606 GN=MYO1C PE=1 SV=4	0	110.935	25	22	300	22	22	1063	121.6	9.41	651.99	22	MYO1C	1.52286e+06	1.54407e+06	940264	1.79572e+06	210586	253582	417338	284848	311400	2.66316	2.89286	2.26854	2.84579	0.949715	1.17856	2.04241	1.99969	1.75667	3	3	3	2.30574	1.96047	1.93293	-0.345265	-0.372811	-0.0275453	0.67539	0.549261	0.96072	0.655604	0.535435	0.560347
P26368	P26368	Splicing factor U2AF 65 kDa subunit OS=Homo sapiens OX=9606 GN=U2AF2 PE=1 SV=4	0	110.592	36	14	280	14	14	475	53.5	9.09	621.48	14	U2AF2	1.78169e+06	828153	1.83009e+06	1.82053e+06	782916	503769	1.12799e+06	523349	906282	2.88962	1.99409	3.22932	2.86559	2.84416	2.16887	3.47687	2.87727	3.29786	3	3	3	2.34285	2.9877	3.21734	0.644851	0.874486	0.229635	0.0922708	0.0523233	0.346231	0.667272	0.870399	0.992549
P29401	P29401	Transketolase OS=Homo sapiens OX=9606 GN=TKT PE=1 SV=3	0	110.575	33	14	228	14	14	623	67.8	7.66	541.29	14	TKT	1.8049e+06	1.73234e+06	984275	1.57549e+06	444523	665815	339051	311029	423969	2.9083	3.05884	2.33453	2.65703	2.02756	2.57123	1.74269	2.12655	2.20186	3	3	3	2.76237	2.42347	2.0237	-0.338902	-0.738664	-0.399762	0.319892	0.0233675	0.246416	0.801474	0.685671	0.591261
Q14203	Q14203	Dynactin subunit 1 OS=Homo sapiens OX=9606 GN=DCTN1 PE=1 SV=3	0	110.17	22	21	169	21	21	1278	141.6	5.81	436.46	21	DCTN1	561094	586392	588264	902263	263896	335375	200645	276366	372098	1.22269	1.49606	1.59193	1.85285	1.27527	1.58189	0.985843	1.95608	2.01358	3	3	3	1.6436	1.3633	1.65184	-0.280302	0.00823601	0.288538	0.150066	0.982369	0.459348	0.442035	0.345185	0.466479
P53618	P53618	Coatomer subunit beta OS=Homo sapiens OX=9606 GN=COPB1 PE=1 SV=3	0	109.891	28	21	176	21	21	953	107.1	6.05	428.61	21	COPB1	762560	946480	354868	484608	86101.6	113587	266618	207866	328582	1.6653	2.18676	0.862749	0.956122	-0.340585	0.0199003	1.39597	1.54515	1.83415	3	3	3	1.05426	0.729156	1.59176	-0.325105	0.537499	0.862605	0.723526	0.448582	0.221942	0.25243	0.136284	0.445441
O00410	O00410	Importin-5 OS=Homo sapiens OX=9606 GN=IPO5 PE=1 SV=4	0	109.495	23	18	198	17	18	1097	123.6	4.94	492.61	18	IPO5	921839	789548	855797	892828	388756	301954	440332	293681	601269	1.93897	1.92522	2.13274	1.83768	1.83416	1.43044	2.11978	2.04375	2.70591	3	3	3	1.73111	1.96863	2.28982	0.237511	0.558703	0.321191	0.247939	0.0970666	0.229574	0.470123	0.540527	0.680404
P62241	P62241	40S ribosomal protein S8 OS=Homo sapiens OX=9606 GN=RPS8 PE=1 SV=2	0	109.325	62	16	283	16	16	208	24.2	10.32	750.7	16	RPS8	7.7127e+06	6.95928e+06	3.29672e+06	5.75299e+06	1.66839e+06	4.29039e+06	1.421e+06	845651	1.39241e+06	5.00361	5.06506	4.07843	4.52554	3.93568	5.25915	3.81002	3.56956	3.91741	3	3	3	4.94992	4.33924	3.76567	-0.610675	-1.18425	-0.573575	0.201781	0.00812339	0.176767	1.50443	1.30452	1.17767
Q13620	Q13620	Cullin-4B OS=Homo sapiens OX=9606 GN=CUL4B PE=1 SV=4	0	109.321	24	21	248	12	12	913	103.9	7.37	524.45	21	CUL4B	874478	870348	1.17332e+06	2.47092e+06	230594	342783	741499	612852	634411	1.86287	2.06578	2.588	3.30627	1.08066	1.61341	2.87163	3.10504	2.78332	3	3	3	2.32849	1.84385	2.92	-0.484642	0.591513	1.07615	0.507984	0.314791	0.0731905	0.663304	0.500383	0.893254
P50395	P50395	Rab GDP dissociation inhibitor beta OS=Homo sapiens OX=9606 GN=GDI2 PE=1 SV=2	0	109.262	44	17	193	11	17	445	50.6	6.47	426.71	17	GDI2	2.3043e+06	1.90582e+06	1.60054e+06	2.25117e+06	486751	380317	749064	635257	444786	3.26071	3.19653	3.03596	3.1719	2.15848	1.76331	2.88628	3.15684	2.27101	3	3	3	2.71058	2.81839	2.77138	0.107805	0.0607993	-0.0470053	0.861806	0.91599	0.91752	0.785653	0.813743	0.843317
Q96PK6	Q96PK6	RNA-binding protein 14 OS=Homo sapiens OX=9606 GN=RBM14 PE=1 SV=2	0	108.989	30	20	486	20	20	669	69.4	9.67	1058.99	20	RBM14; RBM14-RBM4	8.27621e+06	4.1076e+06	7.78635e+06	4.82943e+06	3.52409e+06	1.78675e+06	3.74381e+06	2.42867e+06	3.07603e+06	5.10535	4.30441	5.31834	4.27308	5.01448	3.99537	5.20762	5.0916	5.0609	3	3	3	4.19095	5.14606	5.12004	0.955105	0.929089	-0.0260153	0.0020052	0.000999635	0.808557	1.26107	1.56819	1.63428
Q14202	Q14202	Zinc finger MYM-type protein 3 OS=Homo sapiens OX=9606 GN=ZMYM3 PE=1 SV=2	0	108.718	21	24	157	23	23	1370	152.3	6.35	313.03	24	ZMYM3	519552	756841	455549	883388	668190	1.01414e+06	172510	136822	209131	1.11172	1.86418	1.22308	1.82235	2.61556	3.17829	0.767873	0.941804	1.18231	3	3	3	2.28827	1.65012	0.963997	-0.638152	-1.32428	-0.686125	0.386684	0.0453777	0.240719	0.648336	0.438901	0.23392
P08865	P08865	40S ribosomal protein SA OS=Homo sapiens OX=9606 GN=RPSA PE=1 SV=4	0	108.555	58	14	344	14	14	295	32.8	4.87	875.93	14	RPSA	6.57645e+06	5.8951e+06	4.70936e+06	7.24349e+06	2.63205e+06	4.26306e+06	1.85946e+06	976897	1.84249e+06	4.77369	4.82563	4.59293	4.85791	4.59342	5.24993	4.198	3.77771	4.32149	3	3	3	4.97782	4.65335	4.09907	-0.324475	-0.878754	-0.554279	0.0950781	0.0147167	0.0340867	1.51375	1.40813	1.28983
P62979	P62979	Ubiquitin-40S ribosomal protein S27a OS=Homo sapiens OX=9606 GN=RPS27A PE=1 SV=2	0	108.226	47	12	724	1	12	156	18	9.64	1216.34	12	RPS27A	3.82201e+07	4.17274e+07	2.90664e+07	6.27245e+07	2.14475e+07	3.64541e+07	1.42778e+07	9.28136e+06	1.41407e+07	7.31264	7.64904	7.21868	7.97219	7.61997	8.34605	7.13882	7.02576	7.26161	3	3	3	7.98909	7.38377	7.14207	-0.605329	-0.847027	-0.241699	0.0616203	0.0163422	0.157064	2.48217	2.29178	2.31565
Q9H361	Q9H361	Polyadenylate-binding protein 3 OS=Homo sapiens OX=9606 GN=PABPC3 PE=1 SV=2	0	108.06	20	16	495	0	14	631	70	9.67	958.69	16	PABPC3	5.58571e+06	3.83587e+06	4.12685e+06	4.50967e+06	1.50787e+06	1.85033e+06	1.36748e+06	861355	1.45816e+06	4.53812	4.20567	4.40244	4.17425	3.78974	4.04582	3.75464	3.59611	3.98398	3	3	3	4.14191	4.24344	3.77825	0.101521	-0.363667	-0.465189	0.68842	0.0414422	0.14366	1.24522	1.2751	1.18198
A6NNZ2	A6NNZ2	Tubulin beta 8B OS=Homo sapiens OX=9606 GN=TUBB8B PE=1 SV=1	0	107.557	26	12	1085	0	0	444	49.5	4.86	2154.72	12	TUBB8B	3.61295e+07	3.25749e+07	1.54642e+07	1.94687e+07	8.34001e+06	1.09255e+07	7.16938e+06	5.53477e+06	7.50888e+06	7.23148	7.29181	6.30826	6.28431	6.25728	6.60767	6.14497	6.27995	6.34843	3	3	3	6.72793	6.59901	6.25779	-0.128922	-0.470144	-0.341222	0.78125	0.195633	0.349259	2.07627	2.03545	2.01791
Q92973	Q92973	Transportin-1 OS=Homo sapiens OX=9606 GN=TNPO1 PE=1 SV=2	0	107.328	28	21	390	16	16	898	102.3	4.98	795.04	21	TNPO1	2.64988e+06	1.86145e+06	2.30627e+06	2.65538e+06	884504	886436	1.36722e+06	851837	1.10145e+06	3.4623	3.16255	3.56296	3.41015	3.02017	2.98413	3.75437	3.58008	3.57924	3	3	3	3.18561	3.34848	3.6379	0.162868	0.452289	0.289421	0.476348	0.0295996	0.176555	0.937947	0.986323	1.13475
O76013	O76013	Keratin, type I cuticular Ha6 OS=Homo sapiens OX=9606 GN=KRT36 PE=1 SV=1	0	106.926	31	16	247	7	9	467	52.2	4.94	345.6	16	KRT36	1.60185e+07	113869	116718	804159	23202.3	54071.8	20261.7	36316.6	83628.3	6.05805	-0.86843	-0.741501	1.68678	-2.23236	-1.05094	-2.32198	-0.971796	-0.140036	3	3	3	-0.0775291	1.02807	-1.1446	1.10559	-1.06707	-2.17267	0.703193	0.382498	0.455098	-0.109441	0.217453	-0.475724
Q9Y678	Q9Y678	Coatomer subunit gamma-1 OS=Homo sapiens OX=9606 GN=COPG1 PE=1 SV=1	0	106.742	29	19	192	16	16	874	97.7	5.47	451.27	19	COPG1	1.08759e+06	1.36681e+06	764993	991291	114238	107703	277994	266782	309307	2.17751	2.71693	1.97092	1.98861	0.0673449	-0.0568297	1.45625	1.90516	1.74694	3	3	3	1.54957	1.40526	1.70279	-0.144312	0.153216	0.297528	0.899031	0.864236	0.686166	0.412456	0.355799	0.48322
P49588	P49588	Alanine--tRNA ligase, cytoplasmic OS=Homo sapiens OX=9606 GN=AARS1 PE=1 SV=2	0	106.462	25	19	140	19	19	968	106.7	5.53	311.87	19	AARS	798209	483742	673996	576107	400491	257051	540451	317385	469434	1.73122	1.21843	1.78821	1.20564	1.87707	1.19817	2.41535	2.15573	2.34882	3	3	3	1.20741	1.79884	2.30664	0.591421	1.09922	0.507801	0.000159678	0.000147754	0.00460281	0.301522	0.485632	0.686001
O94906	O94906	Pre-mRNA-processing factor 6 OS=Homo sapiens OX=9606 GN=PRPF6 PE=1 SV=1	0	106.413	25	24	301	24	24	941	106.9	8.25	664.06	24	PRPF6	1.39008e+06	945506	1.54491e+06	1.30731e+06	590518	461186	1.0699e+06	730299	903036	2.53154	2.18528	2.98492	2.38783	2.43728	2.04146	3.4006	3.35799	3.29268	3	3	3	2.20486	2.65125	3.35043	0.446391	1.14557	0.699178	0.0857207	0.00040455	0.0152644	0.622513	0.761721	1.038
P22392	P22392	Nucleoside diphosphate kinase B OS=Homo sapiens OX=9606 GN=NME2 PE=1 SV=1	0	106.028	72	12	216	3	5	152	17.3	8.41	355.02	12	NME2; NME1-NME2	6.7654e+06	2.98005e+06	3.67862e+06	3.38934e+06	3.63502e+06	2.93575e+06	2.1258e+06	1.08894e+06	2.91201e+06	4.81455	3.84146	4.23656	3.76223	5.05919	4.71177	4.39112	3.93435	4.98184	3	3	3	4.10515	4.70344	4.43577	0.598281	0.330619	-0.267662	0.19968	0.484353	0.529352	1.2328	1.42409	1.40316
Q96T23	Q96T23	Remodeling and spacing factor 1 OS=Homo sapiens OX=9606 GN=RSF1 PE=1 SV=2	0	105.256	15	19	83	19	19	1441	163.7	5.01	203.59	19	RSF1	195241	341887	137535	471536	162129	309818	52188.1	68135.5	63371.6	-0.300288	0.71771	-0.504731	0.916672	0.572455	1.46753	-0.957017	-0.0640161	-0.540186	3	3	3	1.03397	-0.0775211	-0.520406	-1.11149	-1.55438	-0.442885	0.0496142	0.0104391	0.35023	0.245504	-0.12094	-0.265521
P56192	P56192	Methionine--tRNA ligase, cytoplasmic OS=Homo sapiens OX=9606 GN=MARS1 PE=1 SV=2	0	104.823	35	22	189	22	22	900	101.1	6.16	453.61	22	MARS	968322	873936	721107	772816	295858	275178	459209	545966	618151	2.00994	2.07172	1.88568	1.62943	1.44021	1.29647	2.18034	2.93831	2.74586	3	3	3	1.66587	1.77861	2.62151	0.112738	0.955633	0.842895	0.711117	0.0403433	0.0419828	0.449002	0.478128	0.793112
Q8N257	Q8N257	Histone H2B type 3-B OS=Homo sapiens OX=9606 GN=H2BU1 PE=1 SV=3	0	104.709	44	10	557	0	0	126	13.9	10.32	1395.51	10	HIST3H2BB	NA	NA	NA	NA	NA	NA	NA	NA	NA	NA	NA	NA	NA	NA	NA	NA	NA	NA	0	0	0	NA	NA	NA	NA	NA	NA	NA	NA	NA	NA	NA	NA
P62263	P62263	40S ribosomal protein S14 OS=Homo sapiens OX=9606 GN=RPS14 PE=1 SV=3	0	104.703	43	11	205	11	11	151	16.3	10.05	448.74	11	RPS14	1.15299e+07	8.39448e+06	4.18891e+06	7.53709e+06	622996	2.08945e+06	1.76035e+06	759236	1.8281e+06	5.58368	5.33556	4.42397	4.91524	2.51452	4.22116	4.11898	3.41405	4.31017	3	3	3	4.82399	4.17406	3.94774	-0.649929	-0.876251	-0.226322	0.532256	0.107673	0.820702	1.46475	1.24884	1.2385
O60216	O60216	Double-strand-break repair protein rad21 homolog OS=Homo sapiens OX=9606 GN=RAD21 PE=1 SV=2	0	104.588	32	17	294	14	17	631	71.6	4.65	632.9	17	RAD21	817930	1.09102e+06	1.19887e+06	2.05917e+06	464407	665717	3.99333e+06	611837	671633	1.76643	2.3918	2.61908	3.04329	2.09069	2.57102	5.30071	3.10265	2.86557	3	3	3	2.6687	2.15874	3.75631	-0.509969	1.08761	1.59758	0.181242	0.245185	0.121214	0.771869	0.603468	1.17287
P46781	P46781	40S ribosomal protein S9 OS=Homo sapiens OX=9606 GN=RPS9 PE=1 SV=3	0	104.559	46	17	243	17	17	194	22.6	10.65	407.95	17	RPS9	1.46404e+07	1.18819e+07	5.2311e+06	1.05665e+07	1.65869e+06	4.55447e+06	1.58946e+06	505657	1.53886e+06	5.92826	5.83681	4.74451	5.40266	3.92727	5.34532	3.97165	2.82766	4.06169	3	3	3	5.52826	4.86668	3.62034	-0.661582	-1.90793	-1.24635	0.332931	0.011038	0.151227	1.69087	1.47381	1.1277
Q562R1	Q562R1	Beta-actin-like protein 2 OS=Homo sapiens OX=9606 GN=ACTBL2 PE=1 SV=2	0	104.5	25	12	616	3	3	376	42	5.59	939.61	12	ACTBL2	1.02271e+07	8.29519e+06	4.66601e+06	7.01183e+06	4.04237e+06	4.26303e+06	2.76415e+06	1.78389e+06	1.09235e+06	5.4107	5.31839	4.57959	4.81102	5.21243	5.24992	4.76996	4.64646	3.56727	3	3	3	5.12644	5.06758	4.3279	-0.0588687	-0.798544	-0.739675	0.852433	0.1258	0.180748	1.56136	1.54104	1.36754
P24936	P24936	Pre-hexon-linking protein VIII OS=Human adenovirus C serotype 5 OX=28285 GN=L4 PE=1 SV=1	0	104.267	54	8	159	8	8	227	24.7	9.09	397.05	8	AdV_L4_VIII	7.76942e+06	145323	4.52288e+06	140608	4.38767e+06	289185	154639	115939	223249	5.01419	-0.51655	4.53464	-0.829018	5.33068	1.36811	0.610093	0.702874	1.27655	3	3	3	0.00751423	4.95984	0.863174	4.95232	0.855659	-4.09667	0.00239261	0.298777	0.000192877	-0.0856177	1.50724	0.199802
P49959	P49959	Double-strand break repair protein MRE11 OS=Homo sapiens OX=9606 GN=MRE11 PE=1 SV=3	0	103.816	35	19	260	19	19	708	80.5	5.9	585.11	19	MRE11A; MRE11	831239	1.82971e+06	623595	2.61427e+06	179107	695558	1.20725e+06	1.23074e+06	1.17573e+06	1.78971	3.13773	1.67608	3.38764	0.716125	2.63428	3.57484	4.11096	3.67339	3	3	3	3.05322	1.39397	3.7864	-1.65925	0.733183	2.39243	0.0150435	0.056651	0.00319809	0.895554	0.353273	1.18553
P49915	P49915	GMP synthase [glutamine-hydrolyzing] OS=Homo sapiens OX=9606 GN=GMPS PE=1 SV=1	0	103.809	42	20	186	20	20	693	76.7	6.87	386.14	20	GMPS	1.18035e+06	939951	1.10336e+06	1.29264e+06	3.61408e+06	603484	499031	264614	381870	2.2956	2.17678	2.4993	2.37155	5.05086	2.42943	2.30032	1.89339	2.05098	3	3	3	2.32592	3.28192	2.08157	0.956001	-0.244354	-1.20036	0.343092	0.158061	0.250643	0.66122	0.967972	0.610027
P24928	P24928	DNA-directed RNA polymerase II subunit RPB1 OS=Homo sapiens OX=9606 GN=POLR2A PE=1 SV=2	0	103.48	16	23	175	23	23	1970	217	7.37	414.66	23	POLR2A	1.85923e+06	1.20247e+06	1.17351e+06	1.19903e+06	366813	270647	328055	217558	346287	2.95108	2.53212	2.58823	2.2631	1.75035	1.27252	1.69513	1.6109	1.90987	3	3	3	2.02258	2.42989	1.73864	0.407308	-0.283944	-0.691252	0.479275	0.510163	0.132361	0.564116	0.687784	0.494725
Q13185	Q13185	Chromobox protein homolog 3 OS=Homo sapiens OX=9606 GN=CBX3 PE=1 SV=4	0	102.961	57	10	485	8	8	183	20.8	5.33	1436.03	10	CBX3; C15orf57; CCDC32	5.14127e+06	4.28915e+06	2.85887e+06	6.4935e+06	2.62123e+06	5.55234e+06	2.01744e+06	1.28119e+06	2.10749e+06	4.4185	4.36681	3.87284	4.70022	4.58747	5.63113	4.31565	4.16892	4.51535	3	3	3	4.89939	4.29294	4.33331	-0.606449	-0.566077	0.0403714	0.236141	0.221646	0.873465	1.48832	1.29132	1.36905
Q9Y224	Q9Y224	RNA transcription, translation and transport factor protein OS=Homo sapiens OX=9606 GN=RTRAF PE=1 SV=1	0	102.718	63	14	253	14	14	244	28.1	6.65	554.29	14	C14orf166; RTRAF	1.37396e+06	782785	1.25883e+06	1.86133e+06	423083	496633	621539	511521	683016	2.51472	1.91281	2.68948	2.89756	1.95624	2.14829	2.61704	2.84429	2.88982	3	3	3	2.31955	2.38682	2.78372	0.0672613	0.464166	0.396905	0.864657	0.207049	0.168835	0.659841	0.675318	0.847248
Q9UNS1	Q9UNS1	Protein timeless homolog OS=Homo sapiens OX=9606 GN=TIMELESS PE=1 SV=2	0	102.595	22	23	180	23	23	1208	138.6	5.4	371.31	23	TIMELESS	370744	1.03127e+06	318863	1.97996e+06	81674.2	437394	142853	88252	61989.1	0.624872	2.31054	0.708409	2.9867	-0.416745	1.96504	0.495723	0.309204	-0.572006	3	3	3	2.42076	0.305512	0.0776402	-2.11525	-2.34312	-0.227872	0.0108279	0.00625418	0.665644	0.692446	0.00159652	-0.0648782
O76011	O76011	Keratin, type I cuticular Ha4 OS=Homo sapiens OX=9606 GN=KRT34 PE=1 SV=2	0	102.371	33	18	187	6	6	436	49.4	5.06	358.14	18	KRT34; LOC100653049	172754	203802	614907	417521	35041.1	22855.2	9939.16	17020.9	242129	-0.476828	-0.0286401	1.65584	0.741152	-1.63758	-2.2933	-3.34954	-2.06512	1.39368	3	3	3	-0.526929	-0.152854	-1.34032	0.374075	-0.813394	-1.18747	0.791927	0.654317	0.526454	-0.254305	-0.143481	-0.542273
P08727	P08727	Keratin, type I cytoskeletal 19 OS=Homo sapiens OX=9606 GN=KRT19 PE=1 SV=4	0	101.489	27	17	654	1	1	400	44.1	5.14	1097.44	17	KRT19	589906	705323	359212	495043	57859.4	49966.7	180313	109507	56983.7	1.29493	1.76248	0.880309	0.986852	-0.914075	-1.16485	0.831703	0.620534	-0.693476	3	3	3	0.528161	0.420389	0.25292	-0.107772	-0.275241	-0.167469	0.927151	0.796204	0.849756	0.0840496	0.036854	-0.00574404
P19367	P19367	Hexokinase-1 OS=Homo sapiens OX=9606 GN=HK1 PE=1 SV=3	0	101.395	22	19	123	13	19	917	102.4	6.8	255.47	19	HK1	720351	1.04007e+06	391582	638263	226810	304941	192695	138634	307702	1.58315	2.3228	1.00479	1.35345	1.05678	1.44464	0.927513	0.960784	1.73943	3	3	3	1.70696	1.21491	1.20924	-0.492055	-0.497721	-0.00566528	0.243513	0.28877	0.986857	0.461831	0.295134	0.31633
Q9P258	Q9P258	Protein RCC2 OS=Homo sapiens OX=9606 GN=RCC2 PE=1 SV=2	0	101.217	40	21	268	21	21	522	56	8.78	515.58	21	RCC2	3.12566e+06	3.19641e+06	1.34515e+06	2.65295e+06	573364	1.28237e+06	630555	563630	788869	3.70054	3.94257	2.78516	3.40882	2.39475	3.51685	2.63781	2.98425	3.09769	3	3	3	3.62275	2.96015	2.90659	-0.662595	-0.716161	-0.0535653	0.189682	0.0285442	0.902585	1.078	0.858296	0.888748
Q9BPX3	Q9BPX3	Condensin complex subunit 3 OS=Homo sapiens OX=9606 GN=NCAPG PE=1 SV=1	0	101.018	22	20	195	20	20	1015	114.3	5.59	506.31	20	NCAPG	753168	796893	680086	1.21524e+06	243609	339445	500094	351934	370620	1.64742	1.93858	1.80119	2.28247	1.15987	1.59929	2.30339	2.30481	2.00784	3	3	3	1.94011	1.53616	2.20535	-0.403952	0.265236	0.669188	0.217361	0.295468	0.036832	0.537606	0.400238	0.652204
Q9UQ80	Q9UQ80	Proliferation-associated protein 2G4 OS=Homo sapiens OX=9606 GN=PA2G4 PE=1 SV=3	0	101.009	44	17	282	17	17	394	43.8	6.55	580.79	17	PA2G4	7.4111e+06	8.10196e+06	2.20166e+06	2.95066e+06	2.61886e+06	3.13729e+06	926627	637316	1.33841e+06	4.94607	5.28439	3.49599	3.56227	4.58617	4.80756	3.19318	3.16151	3.86034	3	3	3	4.55141	4.34275	3.40501	-0.208662	-1.14639	-0.937732	0.772166	0.110806	0.129285	1.37566	1.30548	1.05625
P50995	P50995	Annexin A11 OS=Homo sapiens OX=9606 GN=ANXA11 PE=1 SV=1	0	100.69	35	17	120	16	16	505	54.4	7.65	263.65	17	ANXA11	359880	475061	783739	888636	65364	70758.2	129884	192438	265621	0.581972	1.1923	2.00584	1.83089	-0.738125	-0.66292	0.358413	1.4339	1.52727	3	3	3	0.786758	0.616562	1.10653	-0.170195	0.319773	0.489968	0.883436	0.721754	0.606005	0.1678	0.104075	0.282801
P35749	P35749	Myosin-11 OS=Homo sapiens OX=9606 GN=MYH11 PE=1 SV=3	0	100.619	9	16	377	0	0	1972	227.2	5.5	959.41	16	MYH11	NA	NA	NA	NA	NA	NA	NA	NA	NA	NA	NA	NA	NA	NA	NA	NA	NA	NA	0	0	0	NA	NA	NA	NA	NA	NA	NA	NA	NA	NA	NA	NA
Q92900	Q92900	Regulator of nonsense transcripts 1 OS=Homo sapiens OX=9606 GN=UPF1 PE=1 SV=2	0	100.266	22	20	166	20	20	1129	124.3	6.61	363.77	20	UPF1	1.17315e+06	1.15254e+06	693959	902145	283332	353160	245466	202008	358126	2.28677	2.47094	1.83032	1.85266	1.37779	1.65643	1.27671	1.50391	1.95837	3	3	3	1.99334	1.83163	1.57967	-0.161715	-0.413677	-0.251962	0.675953	0.26171	0.487908	0.55418	0.494424	0.441403
P35221	P35221	Catenin alpha-1 OS=Homo sapiens OX=9606 GN=CTNNA1 PE=1 SV=1	0	99.601	31	20	130	13	14	906	100	6.29	296.23	20	CTNNA1	1.24253e+06	735423	547596	848151	147164	93304.9	250391	284959	175489	2.36966	1.82277	1.48858	1.76362	0.432725	-0.26386	1.30537	2.00026	0.929284	3	3	3	1.10751	1.43032	1.41164	0.322811	0.304129	-0.0186819	0.733875	0.707402	0.978172	0.270487	0.36299	0.385513
Q5VTR2	Q5VTR2	E3 ubiquitin-protein ligase BRE1A OS=Homo sapiens OX=9606 GN=RNF20 PE=1 SV=2	0	99.492	23	19	196	17	17	975	113.6	5.94	498.7	19	RNF20	797269	802931	906318	1.09231e+06	318415	319904	738156	519696	663119	1.72952	1.94947	2.21549	2.12861	1.54621	1.51375	2.86512	2.86717	2.84717	3	3	3	1.86394	1.83041	2.85982	-0.0335354	0.995879	1.02941	0.907337	0.00550154	0.00673174	0.513027	0.496219	0.872703
Q96KR1	Q96KR1	Zinc finger RNA-binding protein OS=Homo sapiens OX=9606 GN=ZFR PE=1 SV=2	0	99.199	21	19	170	19	19	1074	116.9	9.04	392.12	19	ZFR	615976	515017	877056	1.02766e+06	310206	186785	704996	440118	518564	1.35732	1.30881	2.16814	2.04059	1.50853	0.73749	2.79881	2.62739	2.49242	3	3	3	1.3623	1.678	2.63954	0.315701	1.27725	0.961545	0.523256	0.0300194	0.0219868	0.35225	0.447762	0.798336
P17066	P17066	Heat shock 70 kDa protein 6 OS=Homo sapiens OX=9606 GN=HSPA6 PE=1 SV=2	0	99.018	19	17	587	0	0	643	71	6.14	1224.64	17	HSPA6	NA	NA	NA	NA	NA	NA	NA	NA	NA	NA	NA	NA	NA	NA	NA	NA	NA	NA	0	0	0	NA	NA	NA	NA	NA	NA	NA	NA	NA	NA	NA	NA
Q14240	Q14240	Eukaryotic initiation factor 4A-II OS=Homo sapiens OX=9606 GN=EIF4A2 PE=1 SV=2	0	98.953	32	16	579	2	2	407	46.4	5.48	1353.26	16	EIF4A2	567896	353185	155458	97544.8	NA	NA	11215	26251.8	NA	1.24008	0.76461	-0.328011	-1.35656	NA	NA	-3.17531	-1.44001	NA	2	2	2	-0.295974	0.456036	-2.30766	0.75201	-2.01168	-2.76369	0.626076	0.279803	0.141904	-0.175782	0.056708	-0.871759
Q9BZZ5	Q9BZZ5	Apoptosis inhibitor 5 OS=Homo sapiens OX=9606 GN=API5 PE=1 SV=3	0	98.792	28	14	168	14	14	524	59	7.34	390.46	14	API5	1.40137e+06	858251	1.20079e+06	1.16376e+06	878587	733846	593047	323789	532616	2.54322	2.04559	2.62138	2.22002	3.01049	2.71159	2.54934	2.18455	2.531	3	3	3	2.32573	2.72503	2.42163	0.399298	0.0958993	-0.303399	0.180223	0.700575	0.179987	0.660917	0.785512	0.724628
Q9P2E9	Q9P2E9	Ribosome-binding protein 1 OS=Homo sapiens OX=9606 GN=RRBP1 PE=1 SV=5	0	97.986	15	17	133	16	17	1410	152.4	8.6	335.75	17	RRBP1	805522	990019	289971	512008	207833	231718	226332	286546	454925	1.74437	2.25165	0.571379	1.03547	0.930735	1.04848	1.15963	2.00827	2.30353	3	3	3	1.4452	1.08216	1.82381	-0.363039	0.378613	0.741651	0.532435	0.513947	0.203041	0.377629	0.250981	0.524276
O60841	O60841	Eukaryotic translation initiation factor 5B OS=Homo sapiens OX=9606 GN=EIF5B PE=1 SV=4	0	97.847	20	19	141	19	19	1220	138.7	5.49	343.58	19	EIF5B	1.24037e+06	664830	916204	495448	567190	325930	1.47628e+06	128512	377108	2.36715	1.67718	2.23114	0.988042	2.37913	1.54067	3.86508	0.851404	2.03288	3	3	3	1.40196	2.32581	2.24979	0.923845	0.847826	-0.0760186	0.0128694	0.400308	0.935164	0.363582	0.655627	0.664145
Q92621	Q92621	Nuclear pore complex protein Nup205 OS=Homo sapiens OX=9606 GN=NUP205 PE=1 SV=3	0	97.527	14	25	88	25	25	2012	227.8	6.19	143.86	25	NUP205	959147	497974	198578	354885	37729.4	82220.6	42725.6	67644.2	64938.8	1.9962	1.26026	0.0251692	0.506652	-1.53094	-0.44632	-1.24564	-0.0744561	-0.504946	3	3	3	0.440198	0.163479	-0.608346	-0.276719	-1.04854	-0.771825	0.819176	0.155801	0.512963	0.0551144	-0.0499629	-0.294913
Q9BTC0	Q9BTC0	Death-inducer obliterator 1 OS=Homo sapiens OX=9606 GN=DIDO1 PE=1 SV=5	0	97.021	14	22	141	22	22	2240	243.7	7.88	280.8	22	DIDO1	3.33685e+06	2.67583e+06	1.5324e+06	2.26597e+06	973558	1.18596e+06	1.28679e+06	726542	878882	3.79486	3.6861	2.97319	3.18135	3.15857	3.4041	3.66689	3.35055	3.25357	3	3	3	3.42385	3.30888	3.42367	-0.114975	-0.00017732	0.114798	0.710608	0.999308	0.701182	1.01399	0.971857	1.06245
Q8N201	Q8N201	Integrator complex subunit 1 OS=Homo sapiens OX=9606 GN=INTS1 PE=1 SV=2	0	96.991	12	22	235	22	22	2190	244.1	6.13	504.54	22	INTS1	658858	537501	858663	1.00491e+06	181103	211470	1.58789e+06	989816	758552	1.45442	1.37046	2.13756	2.00829	0.732115	0.91656	3.97023	3.79666	3.04115	3	3	3	1.43177	1.44137	3.60268	0.00959463	2.17091	2.16132	0.98602	0.00701058	0.0120835	0.374447	0.370205	1.12303
Q13619	Q13619	Cullin-4A OS=Homo sapiens OX=9606 GN=CUL4A PE=1 SV=3	0	96.634	31	20	267	11	11	759	87.6	8.13	553.91	20	CUL4A	96725.7	133475	340754	430907	165638	142020	247573	202096	290933	-1.31358	-0.63924	0.804199	0.786682	0.603335	0.34221	1.28904	1.50454	1.65859	3	3	3	0.163218	0.0313189	1.48406	-0.131899	1.32084	1.45274	0.87637	0.0384487	0.100687	-0.0336042	-0.0810446	0.409234
P49454	P49454	Centromere protein F OS=Homo sapiens OX=9606 GN=CENPF PE=1 SV=3	0	96.551	9	22	87	22	22	3114	357.3	5.1	215.84	22	CENPF	183202	259537	142255	471676	62100.4	141133	81184.6	165835	85403.1	-0.392118	0.32013	-0.456051	0.917102	-0.812025	0.33316	-0.319527	1.21925	-0.109736	3	3	3	0.523464	-0.553398	0.26333	-1.07686	-0.260134	0.816728	0.0103535	0.643442	0.177149	0.0820769	-0.275837	-0.000645801
P49643	P49643	DNA primase large subunit OS=Homo sapiens OX=9606 GN=PRIM2 PE=1 SV=2	0	96.473	41	20	288	20	20	509	58.8	7.91	682.67	20	PRIM2	626163	1.85402e+06	1.08171e+06	4.24098e+06	610487	1.65132e+06	372794	435251	1.96807e+06	1.38099	3.15678	2.47072	4.08563	2.48526	3.88166	1.87957	2.61135	4.41661	3	3	3	3.70802	2.11233	2.96918	-1.5957	-0.738844	0.856855	0.0259084	0.410582	0.364312	1.10601	0.589572	0.909847
P0CG48	P0CG48	Polyubiquitin-C OS=Homo sapiens OX=9606 GN=UBC PE=1 SV=3	0	96.246	79	11	718	0	11	685	77	7.66	1211.75	11	UBC	3.80561e+07	4.16483e+07	2.90572e+07	6.27245e+07	21436675	3.63111e+07	1.42685e+07	9.26996e+06	1.41361e+07	7.30643	7.64631	7.21822	7.97219	7.61924	8.34038	7.13788	7.02399	7.26115	3	3	3	7.98629	7.3813	7.14101	-0.604995	-0.845284	-0.240289	0.0613421	0.0162667	0.160349	2.48128	2.291	2.31529
P0CG47	P0CG47	Polyubiquitin-B OS=Homo sapiens OX=9606 GN=UBB PE=1 SV=1	0	96.246	79	11	718	0	11	229	25.7	7.43	1211.75	11	UBB	3.80561e+07	4.16483e+07	2.90572e+07	6.27245e+07	21436675	3.63111e+07	1.42685e+07	9.26996e+06	1.41361e+07	7.30643	7.64631	7.21822	7.97219	7.61924	8.34038	7.13788	7.02399	7.26115	3	3	3	7.98629	7.3813	7.14101	-0.604995	-0.845284	-0.240289	0.0613421	0.0162667	0.160349	2.48128	2.291	2.31529
P62987	P62987	Ubiquitin-60S ribosomal protein L40 OS=Homo sapiens OX=9606 GN=UBA52 PE=1 SV=2	0	96.246	47	11	718	0	11	128	14.7	9.83	1211.75	11	UBA52	3.80561e+07	4.16483e+07	2.90572e+07	6.27245e+07	21436675	3.63111e+07	1.42685e+07	9.26996e+06	1.41361e+07	7.30643	7.64631	7.21822	7.97219	7.61924	8.34038	7.13788	7.02399	7.26115	3	3	3	7.98629	7.3813	7.14101	-0.604995	-0.845284	-0.240289	0.0613421	0.0162667	0.160349	2.48128	2.291	2.31529
P49411	P49411	Elongation factor Tu, mitochondrial OS=Homo sapiens OX=9606 GN=TUFM PE=1 SV=2	0	96.215	50	18	192	18	18	452	49.5	7.61	430.18	18	TUFM	2.67779e+06	3.81564e+06	1.04371e+06	1.71983e+06	898564	1.37407e+06	898399	1.72037e+06	624115	3.47742	4.19804	2.41911	2.7835	3.04292	3.61649	3.14855	4.59415	2.75971	3	3	3	3.53268	2.97982	3.50081	-0.552859	-0.0318707	0.520988	0.34155	0.965512	0.459354	1.04839	0.865248	1.09039
O60306	O60306	RNA helicase aquarius OS=Homo sapiens OX=9606 GN=AQR PE=1 SV=4	0	96.06	17	20	154	20	20	1485	171.2	6.37	254.71	20	AQR	828490	1.19532e+06	835969	1.05737e+06	8.19076e+06	4.54585e+06	397083	496904	457053	1.78493	2.52352	2.09892	2.08171	6.23123	5.34259	1.97063	2.80247	2.31026	3	3	3	3.31594	3.3717	2.36112	0.0557546	-0.954817	-1.01057	0.976238	0.41439	0.524988	0.977643	0.998773	0.705492
P42224	P42224	Signal transducer and activator of transcription 1-alpha/beta OS=Homo sapiens OX=9606 GN=STAT1 PE=1 SV=2	0	95.709	27	17	146	17	17	750	87.3	6.05	308.96	17	STAT1	987860	851905	665571	810754	199999	154554	541589	395428	451333	2.03876	2.03488	1.77006	1.69856	0.875295	0.46422	2.41839	2.47292	2.29209	3	3	3	1.39922	1.56137	2.39447	0.162151	0.995249	0.833098	0.798059	0.107059	0.0792234	0.363778	0.40708	0.715961
P04843	P04843	Dolichyl-diphosphooligosaccharide--protein glycosyltransferase subunit 1 OS=Homo sapiens OX=9606 GN=RPN1 PE=1 SV=1	0	95.264	32	17	232	17	17	607	68.5	6.38	532.04	17	RPN1	1.51654e+06	2.11802e+06	511852	1.34295e+06	187476	347360	1.61515e+06	1.52602e+06	634813	2.65716	3.34884	1.3912	2.42664	0.782015	1.63254	3.99479	4.4212	2.78423	3	3	3	2.46934	1.61013	3.73341	-0.859215	1.26407	2.12328	0.311446	0.144104	0.0452343	0.707484	0.420583	1.16781
Q9UQ35	Q9UQ35	Serine/arginine repetitive matrix protein 2 OS=Homo sapiens OX=9606 GN=SRRM2 PE=1 SV=2	0	94.252	10	19	130	19	19	2752	299.4	12.06	259.72	19	SRRM2	558799	450415	332837	354135	1.04131e+06	756478	470270	181591	357567	1.21678	1.11544	0.770289	0.503602	3.25563	2.75541	2.21468	1.3502	1.95611	3	3	3	1.45815	1.74757	1.84033	0.289418	0.382183	0.0927647	0.790366	0.623377	0.913995	0.380743	0.470028	0.528226
P08729	P08729	Keratin, type II cytoskeletal 7 OS=Homo sapiens OX=9606 GN=KRT7 PE=1 SV=5	0	94.169	14	14	486	0	2	469	51.4	5.48	873.2	14	KRT7	2.09615e+06	281564	128601	196429	4037	NA	95148.3	51466.5	60133.7	3.12412	0.43766	-0.601621	-0.346688	-4.75527	NA	-0.0905568	-0.468786	-0.615846	2	3	3	0.0454862	-0.744254	-0.39173	-0.789741	-0.437216	0.352525	0.806428	0.306182	0.884666	-0.0645744	-0.350437	-0.223377
P23528	P23528	Cofilin-1 OS=Homo sapiens OX=9606 GN=CFL1 PE=1 SV=3	0	94.152	63	10	258	7	10	166	18.5	8.09	671.94	10	CFL1	8.9153e+06	6.01317e+06	2.97772e+06	3.2641e+06	7.57286e+06	7.91731e+06	1.51073e+06	1.3587e+06	1.7961e+06	5.21266	4.85424	3.93161	3.70791	6.11807	6.14305	3.89837	4.25365	4.28469	3	3	3	4.90173	5.08745	4.14557	0.185715	-0.756161	-0.941875	0.854103	0.349411	0.218739	1.48783	1.54779	1.30631
P35232	P35232	Prohibitin OS=Homo sapiens OX=9606 GN=PHB PE=1 SV=1	0	94.096	76	15	172	15	15	272	29.8	5.76	383.91	15	PHB	2.63578e+06	2.34412e+06	812627	1.93401e+06	497633	642025	484822	468014	634039	3.45461	3.49516	2.05806	2.95282	2.19038	2.51874	2.25865	2.71605	2.78247	3	3	3	2.98891	2.56769	2.58573	-0.421222	-0.403181	0.0180414	0.469021	0.285014	0.971497	0.874471	0.730637	0.780729
O43175	O43175	D-3-phosphoglycerate dehydrogenase OS=Homo sapiens OX=9606 GN=PHGDH PE=1 SV=4	0	94.039	35	15	360	15	15	533	56.6	6.71	859.68	15	PHGDH	3.73989e+06	3.10522e+06	2.5654e+06	2.60247e+06	1.14893e+06	1.36024e+06	1.1844e+06	1.22585e+06	1.04923e+06	3.95937	3.90082	3.71658	3.38111	3.39752	3.6019	3.54728	4.10521	3.50915	3	3	3	3.62794	3.69116	3.72055	0.0632146	0.092606	0.0293914	0.789683	0.724136	0.912825	1.07961	1.09649	1.16339
P55795	P55795	Heterogeneous nuclear ribonucleoprotein H2 OS=Homo sapiens OX=9606 GN=HNRNPH2 PE=1 SV=1	0	94.036	28	8	373	4	4	449	49.2	6.3	857.37	8	HNRNPH2	392503	393225	295884	310674	166878	160887	132105	85756.2	165576	0.707162	0.91955	0.600499	0.314702	0.614095	0.52216	0.382883	0.267814	0.845394	3	3	3	0.585471	0.640586	0.498697	0.0551146	-0.086774	-0.141889	0.77544	0.746285	0.473842	0.101238	0.110552	0.076785
P62269	P62269	40S ribosomal protein S18 OS=Homo sapiens OX=9606 GN=RPS18 PE=1 SV=3	0	93.279	57	16	273	16	16	152	17.7	10.99	566.78	16	RPS18	1.12031e+07	1.0053e+07	4.6104e+06	8.2442e+06	1.73625e+06	2.90637e+06	2.22485e+06	933781	1.69603e+06	5.54221	5.59567	4.56229	5.04461	3.9932	4.69726	4.45682	3.71258	4.20199	3	3	3	5.11251	4.69924	4.1238	-0.413279	-0.988714	-0.575435	0.473258	0.0440425	0.315859	1.5573	1.42041	1.29788
P41250	P41250	Glycine--tRNA ligase OS=Homo sapiens OX=9606 GN=GARS1 PE=1 SV=3	0	93.087	26	17	187	17	17	739	83.1	7.03	390.07	17	GARS	1.2244e+06	637612	1.12125e+06	1.02927e+06	381013	364147	498893	719919	452741	2.34846	1.61687	2.52251	2.04284	1.80514	1.70063	2.29992	3.33733	2.29659	3	3	3	1.78678	2.22537	2.64462	0.438591	0.857836	0.419245	0.15712	0.081304	0.362454	0.488136	0.623118	0.801326
Q99460	Q99460	26S proteasome non-ATPase regulatory subunit 1 OS=Homo sapiens OX=9606 GN=PSMD1 PE=1 SV=2	0	92.941	29	20	189	20	20	953	105.8	5.39	444.57	20	PSMD1	1.22245e+06	1.26233e+06	1.35814e+06	1.67316e+06	430089	461656	509046	456889	701735	2.34615	2.60221	2.79903	2.7438	1.97994	2.04293	2.32899	2.68134	2.92883	3	3	3	2.46298	2.37504	2.64639	-0.0879387	0.183409	0.271348	0.79659	0.542439	0.408192	0.705694	0.672136	0.80104
P52292	P52292	Importin subunit alpha-1 OS=Homo sapiens OX=9606 GN=KPNA2 PE=1 SV=1	0	92.924	35	14	240	13	14	529	57.8	5.4	544.84	14	KPNA2	2.71901e+06	1.46292e+06	1.96699e+06	2.08632e+06	1.11982e+06	593958	983947	488263	781189	3.49946	2.81497	3.33339	3.06219	3.36049	2.40647	3.27977	2.77716	3.08357	3	3	3	2.76121	3.39778	3.04684	0.636571	0.285626	-0.350945	0.0324283	0.301049	0.0863259	0.8016	1.00213	0.935202
Q2TAY7	Q2TAY7	WD40 repeat-containing protein SMU1 OS=Homo sapiens OX=9606 GN=SMU1 PE=1 SV=2	0	92.888	33	13	223	13	13	513	57.5	7.18	506.71	13	SMU1	3.80364e+06	2.60726e+06	2.61883e+06	3.1962e+06	555755	397776	918748	691859	1.25625e+06	3.98376	3.64865	3.74632	3.67759	2.34975	1.82807	3.18086	3.27998	3.76895	3	3	3	3.05144	3.35995	3.40993	0.308508	0.358496	0.0499881	0.718162	0.60427	0.930845	0.895517	0.988369	1.05807
P37802	P37802	Transgelin-2 OS=Homo sapiens OX=9606 GN=TAGLN2 PE=1 SV=3	0	92.776	70	13	114	12	13	199	22.4	8.25	283.01	13	TAGLN2	1.37135e+06	1.55621e+06	1.28675e+06	1.59928e+06	797958	653622	620771	463160	664425	2.51198	2.90416	2.72113	2.67865	2.87161	2.54457	2.61525	2.70101	2.85001	3	3	3	2.70913	2.70158	2.72209	-0.00755204	0.012966	0.0205181	0.96173	0.92259	0.877393	0.784431	0.778034	0.82633
Q92598	Q92598	Heat shock protein 105 kDa OS=Homo sapiens OX=9606 GN=HSPH1 PE=1 SV=1	0	92.571	27	17	227	15	16	858	96.8	5.39	575.46	17	HSPH1	1.02361e+06	436974	767241	654230	1.27252e+06	519014	572768	420138	1.06954e+06	2.09004	1.07174	1.97515	1.3891	3.54492	2.21189	2.49914	2.56036	3.53682	3	3	3	1.55758	2.53671	2.86544	0.979128	1.30787	0.328738	0.183059	0.0520942	0.616762	0.413764	0.725226	0.874449
Q14676	Q14676	Mediator of DNA damage checkpoint protein 1 OS=Homo sapiens OX=9606 GN=MDC1 PE=1 SV=3	0	92.32	18	20	125	20	20	2089	226.5	5.47	301.79	20	MDC1	665906	582423	190757	691130	580301	915391	152364	100673	139724	1.46977	1.48626	-0.0327908	1.46826	2.4121	3.0305	0.588713	0.499184	0.600484	3	3	3	1.99501	1.28303	0.562794	-0.711979	-1.43221	-0.720235	0.463996	0.0508056	0.369355	0.553926	0.317069	0.0985052
Q9Y263	Q9Y263	Phospholipase A-2-activating protein OS=Homo sapiens OX=9606 GN=PLAA PE=1 SV=2	0	92.278	31	18	135	18	18	795	87.1	6.37	352.83	18	PLAA	628606	474312	257288	589336	276981	226260	321639	244958	289084	1.38661	1.19003	0.398849	1.23839	1.34509	1.01409	1.66663	1.78204	1.64939	3	3	3	1.1475	1.04352	1.69936	-0.103985	0.551853	0.655838	0.768218	0.00230144	0.11395	0.282393	0.239506	0.481756
P18124	P18124	60S ribosomal protein L7 OS=Homo sapiens OX=9606 GN=RPL7 PE=1 SV=1	0	92.227	58	18	182	18	18	248	29.2	10.65	389.08	18	RPL7	1.08094e+07	1.15085e+07	3.04089e+06	6.31531e+06	1.14776e+06	3.32492e+06	564413	304242	1.2689e+06	5.4906	5.79075	3.96189	4.66008	3.39605	4.89136	2.47794	2.09472	3.7834	3	3	3	5.11406	4.28285	2.78536	-0.831215	-2.32871	-1.49749	0.309259	0.0194914	0.137401	1.55732	1.28435	0.846912
P48681	P48681	Nestin OS=Homo sapiens OX=9606 GN=NES PE=1 SV=2	0	91.884	15	22	157	22	22	1621	177.3	4.36	359.15	22	NES	678054	791351	901531	1.31385e+06	177376	172169	241002	214359	231649	1.49585	1.92851	2.20785	2.39503	0.702115	0.61994	1.25024	1.58953	1.32984	3	3	3	1.64783	1.46861	1.38987	-0.179222	-0.257954	-0.0787319	0.806954	0.658425	0.868684	0.444248	0.378994	0.37769
Q9NRL2	Q9NRL2	Bromodomain adjacent to zinc finger domain protein 1A OS=Homo sapiens OX=9606 GN=BAZ1A PE=1 SV=2	0	91.608	16	19	191	19	19	1556	178.6	6.6	436.06	19	BAZ1A	783256	349626	602336	986186	419951	680269	493414	182698	455052	1.70393	0.75	1.62604	1.98116	1.94552	2.60221	2.28399	1.35896	2.30393	3	3	3	1.77779	1.7585	1.9823	-0.019292	0.204506	0.223798	0.973828	0.760729	0.530389	0.48495	0.472461	0.575943
P30153	P30153	Serine/threonine-protein phosphatase 2A 65 kDa regulatory subunit A alpha isoform OS=Homo sapiens OX=9606 GN=PPP2R1A PE=1 SV=4	0	91.592	35	15	168	10	10	589	65.3	5.11	365.91	15	PPP2R1A	701115	675153	716751	1.07903e+06	898639	814113	321536	293646	329459	1.5441	1.69941	1.87694	2.11096	3.04304	2.86134	1.66617	2.04358	1.838	3	3	3	2.2239	2.1547	1.84925	-0.0692087	-0.374651	-0.305442	0.90884	0.353445	0.549067	0.628099	0.602436	0.532523
P19012	P19012	Keratin, type I cytoskeletal 15 OS=Homo sapiens OX=9606 GN=KRT15 PE=1 SV=3	0	91.385	23	17	754	0	0	456	49.2	4.77	1421.81	17	KRT15	NA	NA	NA	NA	NA	NA	NA	NA	NA	NA	NA	NA	NA	NA	NA	NA	NA	NA	0	0	0	NA	NA	NA	NA	NA	NA	NA	NA	NA	NA	NA	NA
Q99623	Q99623	Prohibitin-2 OS=Homo sapiens OX=9606 GN=PHB2 PE=1 SV=2	0	90.999	53	12	165	12	12	299	33.3	9.83	436.83	12	PHB2	8.25508e+06	2.25597e+06	1.14547e+06	1.9465e+06	729704	920103	512508	389104	822917	5.10166	3.43987	2.55334	2.96211	2.74261	3.03791	2.33876	2.44966	3.15865	3	3	3	3.14663	3.46587	2.64903	0.319241	-0.497604	-0.816845	0.721041	0.168634	0.395493	0.92493	1.01825	0.801616
Q8WUM4	Q8WUM4	Programmed cell death 6-interacting protein OS=Homo sapiens OX=9606 GN=PDCD6IP PE=1 SV=1	0	90.227	25	19	169	19	19	868	96	6.52	416.9	19	PDCD6IP	627133	458900	748175	863801	264246	267310	592688	359661	371293	1.38322	1.14237	1.93885	1.79	1.27718	1.25462	2.54846	2.33614	2.01046	3	3	3	1.39566	1.53309	2.29836	0.137421	0.902693	0.765271	0.656409	0.023649	0.0413112	0.362535	0.400245	0.683359
P07195	P07195	L-lactate dehydrogenase B chain OS=Homo sapiens OX=9606 GN=LDHB PE=1 SV=2	0	90.154	46	15	182	12	12	334	36.6	6.05	425.6	15	LDHB	4.16353e+06	2.40213e+06	2.26274e+06	2.22893e+06	1.15501e+06	2.02414e+06	554806	643450	671651	4.11418	3.53043	3.53547	3.15758	3.40513	4.17535	2.45318	3.17533	2.86561	3	3	3	3.62112	3.68493	2.83138	0.063808	-0.789744	-0.853552	0.870968	0.0955275	0.0475424	1.07702	1.0938	0.863829
P03271	P03271	Packaging protein 1 OS=Human adenovirus C serotype 5 OX=28285 GN=IVa2 PE=1 SV=1	0	89.901	40	17	117	17	17	449	50.9	8.75	215.66	17	AdV_IVa2	3.92373e+06	94092.3	3.67127e+06	96994.1	2.52977e+06	311441	312262	203394	132708	4.02861	-1.14366	4.23368	-1.36473	4.53624	1.47507	1.62395	1.51378	0.526154	3	3	3	-0.344439	4.26618	1.2213	4.61062	1.56574	-3.04488	0.00753961	0.184105	0.00130125	-0.199119	1.28418	0.320621
P30876	P30876	DNA-directed RNA polymerase II subunit RPB2 OS=Homo sapiens OX=9606 GN=POLR2B PE=1 SV=1	0	89.614	18	20	206	20	20	1174	133.8	6.87	365.36	20	POLR2B	1.34681e+06	1.04658e+06	1.04185e+06	1.15626e+06	232399	263588	495692	474463	350025	2.48592	2.33181	2.41654	2.2107	1.0919	1.23439	2.29064	2.7358	1.92536	3	3	3	1.92563	1.99812	2.31727	0.072488	0.391636	0.319148	0.905156	0.402896	0.565764	0.532976	0.548433	0.690427
Q5T749	Q5T749	Keratinocyte proline-rich protein OS=Homo sapiens OX=9606 GN=KPRP PE=1 SV=1	0	89.551	39	19	181	19	19	579	64.1	8.27	332.39	19	KPRP	949143	1.59559e+06	274373	256936	188475	96582.3	125530	138562	200255	1.98108	2.9402	0.491609	0.0407125	0.789675	-0.21406	0.309223	0.960034	1.11974	3	3	3	0.922284	1.08746	0.796334	0.165171	-0.125951	-0.291122	0.888836	0.909582	0.604216	0.209138	0.251831	0.177867
P63241	P63241	Eukaryotic translation initiation factor 5A-1 OS=Homo sapiens OX=9606 GN=EIF5A PE=1 SV=2	0	89.45	56	11	231	4	11	154	16.8	5.24	489.35	11	EIF5A	1.91643e+06	1.13541e+06	1.72737e+06	2.27538e+06	784063	716594	1.32158e+06	671272	980250	2.9948	2.44933	3.14598	3.18734	2.84627	2.67727	3.70539	3.2364	3.41105	3	3	3	2.77131	2.99569	3.45095	0.224371	0.679636	0.455265	0.393216	0.0576434	0.0482207	0.804911	0.872582	1.07144
Q01780	Q01780	Exosome component 10 OS=Homo sapiens OX=9606 GN=EXOSC10 PE=1 SV=2	0	89.304	27	19	143	19	19	885	100.8	8.46	317.09	19	EXOSC10	551466	487251	789398	913562	318003	260091	514000	277316	330271	1.19772	1.22885	2.01622	1.8708	1.54434	1.21513	2.34296	1.96103	1.84155	3	3	3	1.43826	1.5861	2.04852	0.147835	0.610256	0.462421	0.669068	0.0818263	0.175544	0.376297	0.418235	0.598968
Q14677	Q14677	Clathrin interactor 1 OS=Homo sapiens OX=9606 GN=CLINT1 PE=1 SV=1	0	88.832	28	17	107	17	17	625	68.2	6.42	204.36	17	CLINT1	110261	120786	435743	441465	98371.9	40405.9	373718	508723	182278	-1.12463	-0.78335	1.15895	0.821602	-0.148375	-1.47125	1.88314	2.83638	0.984044	3	3	3	-0.477666	-0.0380178	1.90119	0.439648	2.37886	1.93921	0.666991	0.0512947	0.0848184	-0.238629	-0.104089	0.550882
P62906	P62906	60S ribosomal protein L10a OS=Homo sapiens OX=9606 GN=RPL10A PE=1 SV=2	0	88.577	51	10	142	10	10	217	24.8	9.94	289.73	10	RPL10A	4.47795e+06	3.64746e+06	1.55857e+06	2.61413e+06	983243	2.25651e+06	697734	537547	856048	4.21922	4.13301	2.99762	3.38756	3.17285	4.33213	2.78387	2.91589	3.21559	3	3	3	3.9509	3.46323	2.97179	-0.487669	-0.979114	-0.491445	0.364926	0.0357837	0.288814	1.183	1.02075	0.910487
P62826	P62826	GTP-binding nuclear protein Ran OS=Homo sapiens OX=9606 GN=RAN PE=1 SV=3	0	88.48	44	11	351	11	11	216	24.4	7.49	770.66	11	RAN	8.30763e+06	6.94782e+06	4.76845e+06	6.89102e+06	4.39425e+06	4.65988e+06	2.17802e+06	1.34156e+06	2.10721e+06	5.11082	5.06268	4.61092	4.78595	5.33284	5.37833	4.42614	4.23533	4.51516	3	3	3	5.07565	5.0182	4.39221	-0.0574587	-0.683441	-0.625982	0.843927	0.0228158	0.0521794	1.54501	1.526	1.38888
Q09028	Q09028	Histone-binding protein RBBP4 OS=Homo sapiens OX=9606 GN=RBBP4 PE=1 SV=3	0	87.96	37	15	416	7	7	425	47.6	4.89	752.18	15	RBBP4	6.2016e+06	4.68571e+06	4.49298e+06	7.05995e+06	2.24773e+06	4.17491e+06	2.74866e+06	2.27743e+06	2.54166e+06	4.68902	4.49439	4.52507	4.82089	4.3657	5.21978	4.76185	4.99883	4.7856	3	3	3	4.84502	4.5266	4.84876	-0.318422	0.00374268	0.322165	0.237731	0.987406	0.054901	1.47113	1.36703	1.54322
P10515	P10515	Dihydrolipoyllysine-residue acetyltransferase component of pyruvate dehydrogenase complex, mitochondrial OS=Homo sapiens OX=9606 GN=DLAT PE=1 SV=3	0	87.8	35	14	265	14	14	647	69	7.84	569.27	14	DLAT	560850	512074	959656	1.03736e+06	130610	179840	540356	1.48424e+06	576715	1.22207	1.30054	2.29799	2.05414	0.260575	0.68283	2.4151	4.38115	2.64576	3	3	3	1.34584	1.26021	3.14734	-0.0856254	1.8015	1.88713	0.909771	0.070712	0.091957	0.347	0.312021	0.971725
Q96L91	Q96L91	E1A-binding protein p400 OS=Homo sapiens OX=9606 GN=EP400 PE=1 SV=4	0	87.377	8	20	188	20	20	3159	343.3	9.19	350.75	20	EP400	296202	262502	363861	511147	241425	178076	284025	180853	395552	0.301032	0.33652	0.898859	1.03304	1.14687	0.66861	1.48721	1.34431	2.10177	3	3	3	0.679391	0.782256	1.64443	0.102865	0.965043	0.862178	0.765145	0.0348435	0.0653236	0.132126	0.15838	0.462832
Q92793	Q92793	CREB-binding protein OS=Homo sapiens OX=9606 GN=CREBBP PE=1 SV=3	0	87.216	8	16	164	6	6	2442	265.2	8.53	300.87	16	CREBBP	299327	247140	467431	620635	265824	184079	294467	253465	278847	0.316172	0.24952	1.26022	1.31305	1.28577	0.71643	1.5393	1.83129	1.59737	3	3	3	0.759668	0.954056	1.65599	0.194388	0.896323	0.701935	0.683657	0.0489583	0.101468	0.158173	0.214612	0.467322
O75400	O75400	Pre-mRNA-processing factor 40 homolog A OS=Homo sapiens OX=9606 GN=PRPF40A PE=1 SV=2	0	87.189	17	17	230	17	17	957	108.7	7.56	483.6	17	PRPF40A	1.45826e+06	928961	1.66724e+06	1.59637e+06	750051	559831	1.05589e+06	649183	870285	2.60063	2.15981	3.09486	2.67602	2.78229	2.3211	3.38158	3.18813	3.23939	3	3	3	2.38564	2.82593	3.2697	0.440285	0.884059	0.443775	0.103993	0.00561357	0.0462124	0.680743	0.81854	1.01064
P16104	P16104	Histone H2AX OS=Homo sapiens OX=9606 GN=H2AX PE=1 SV=2	0	87.017	55	16	343	0	1	143	15.1	10.74	767.08	16	H2AFX	165647	97500.7	171866	1.70708e+06	415217	1.85014e+06	55144.8	34216.4	308952	-0.537438	-1.09232	-0.183241	2.77276	1.92917	4.04567	-0.877507	-1.05774	1.74528	3	3	3	1.9087	0.402832	-0.0633198	-1.50587	-1.97202	-0.466152	0.432224	0.332625	0.714976	0.527449	0.0368053	-0.113123
P60228	P60228	Eukaryotic translation initiation factor 3 subunit E OS=Homo sapiens OX=9606 GN=EIF3E PE=1 SV=1	0	86.986	43	17	215	17	17	445	52.2	6.04	386.36	17	EIF3E	2.0715e+06	1.48951e+06	1.75165e+06	2.10927e+06	520651	659022	421608	240168	432049	3.10705	2.84095	3.16612	3.07797	2.25562	2.55644	2.05709	1.75355	2.2291	3	3	3	2.82512	2.84293	2.01325	0.0178113	-0.811871	-0.829682	0.95961	0.0166927	0.0632947	0.822075	0.822371	0.587034
Q6UB35	Q6UB35	Monofunctional C1-tetrahydrofolate synthase, mitochondrial OS=Homo sapiens OX=9606 GN=MTHFD1L PE=1 SV=1	0	86.911	25	19	120	19	19	978	105.7	8.06	256.91	19	MTHFD1L	1.69016e+06	396682	2.86742e+06	354747	1.47169e+06	643266	454265	642959	915917	2.81353	0.93217	3.87715	0.506092	3.7547	2.52153	2.16472	3.17423	3.31312	3	3	3	1.31993	3.4818	2.88403	2.16186	1.5641	-0.597769	0.0365179	0.0930105	0.292715	0.336478	1.03228	0.881741
O75694	O75694	Nuclear pore complex protein Nup155 OS=Homo sapiens OX=9606 GN=NUP155 PE=1 SV=1	0	86.798	16	18	70	18	18	1391	155.1	6.16	138.78	18	NUP155	50338	27033.1	106537	158999	24474.7	58315.5	39100.8	30743.5	63503.3	-2.25583	-2.94301	-0.873181	-0.651678	-2.15534	-0.94194	-1.37354	-1.21215	-0.537196	3	3	3	-1.51221	-1.76145	-1.04096	-0.249239	0.471249	0.720488	0.783125	0.570964	0.233267	-0.572201	-0.663733	-0.441843
Q9Y5Q9	Q9Y5Q9	General transcription factor 3C polypeptide 3 OS=Homo sapiens OX=9606 GN=GTF3C3 PE=1 SV=1	0	86.77	24	16	223	16	16	886	101.2	5.07	519.57	16	GTF3C3	665994	596802	696177	1.05998e+06	402335	398425	554019	386168	665444	1.46996	1.52144	1.83492	2.08526	1.8837	1.83042	2.45113	2.43873	2.85222	3	3	3	1.81237	1.72953	2.5807	-0.0828454	0.768323	0.851168	0.71185	0.0223331	0.0106714	0.496358	0.463962	0.778538
P08195	P08195	4F2 cell-surface antigen heavy chain OS=Homo sapiens OX=9606 GN=SLC3A2 PE=1 SV=3	0	86.28	30	15	151	15	15	630	68	5.01	332.29	15	SLC3A2	748979	589351	295476	941199	175377	144150	186640	380051	309775	1.63938	1.50332	0.598509	1.9138	0.685765	0.36368	0.881453	2.4157	1.74912	3	3	3	1.26027	0.974552	1.68209	-0.285715	0.421826	0.707541	0.643137	0.547091	0.271641	0.319483	0.216258	0.477334
Q92889	Q92889	DNA repair endonuclease XPF OS=Homo sapiens OX=9606 GN=ERCC4 PE=1 SV=3	0	86.007	23	16	126	16	16	916	104.4	6.93	287.28	16	ERCC4	480133	160175	281764	258548	220184	123705	269955	218416	212402	0.997882	-0.37616	0.529959	0.0497325	1.01401	0.14301	1.41391	1.61658	1.20469	3	3	3	-0.0611391	0.847286	1.41173	0.908425	1.47287	0.564445	0.0156913	0.00178369	0.0465843	-0.106332	0.176927	0.384963
P62258	P62258	14-3-3 protein epsilon OS=Homo sapiens OX=9606 GN=YWHAE PE=1 SV=1	0	85.864	56	12	136	10	10	255	29.2	4.74	275.21	12	YWHAE	1.63047e+06	992300	696006	895224	306126	434809	193682	289100	446876	2.76167	2.25497	1.83457	1.84155	1.48943	1.95649	0.934883	2.02107	2.27777	3	3	3	2.01767	2.02856	1.74458	0.010888	-0.273094	-0.283982	0.979554	0.559541	0.638799	0.561891	0.557019	0.497796
Q14692	Q14692	Ribosome biogenesis protein BMS1 homolog OS=Homo sapiens OX=9606 GN=BMS1 PE=1 SV=1	0	85.807	20	20	132	20	20	1282	145.7	6.44	267.26	20	BMS1	1.02538e+06	632456	942509	781688	865456	537287	1.36304e+06	437176	578951	2.09253	1.60515	2.27198	1.64589	2.98876	2.2618	3.74994	2.61771	2.65134	3	3	3	1.83761	2.45109	3.00633	0.613478	1.16872	0.555241	0.151372	0.0525168	0.295568	0.503848	0.697482	0.921037
Q07955	Q07955	Serine/arginine-rich splicing factor 1 OS=Homo sapiens OX=9606 GN=SRSF1 PE=1 SV=2	0	85.7	52	16	353	15	15	248	27.7	10.36	625.85	16	SRSF1	6.90856e+06	3.11392e+06	4.84226e+06	2.91753e+06	2.65957e+06	1.36102e+06	3.33474e+06	1.24966e+06	1.88834e+06	4.84476	3.90485	4.63308	3.54598	4.60842	3.60273	5.04069	4.13297	4.35694	3	3	3	3.68452	4.69542	4.5102	1.0109	0.825683	-0.185219	0.00166692	0.0487967	0.548695	1.09794	1.42164	1.428
Q14151	Q14151	Scaffold attachment factor B2 OS=Homo sapiens OX=9606 GN=SAFB2 PE=1 SV=1	0	85.683	19	16	205	8	8	953	107.4	6.16	470.78	16	SAFB2	1.80841e+06	606620	2.08469e+06	1.33176e+06	828573	222534	2.37384e+06	688944	1.77545e+06	2.9111	1.54498	3.41723	2.41457	2.92593	0.99014	4.55034	3.27389	4.26801	3	3	3	1.6499	3.08476	4.03075	1.43486	2.38085	0.945995	0.03251	0.0137207	0.0880972	0.444838	0.90211	1.26594
P05783	P05783	Keratin, type I cytoskeletal 18 OS=Homo sapiens OX=9606 GN=KRT18 PE=1 SV=2	0	85.233	40	16	302	14	14	430	48	5.45	549.59	16	KRT18	1.07741e+06	1.23088e+06	705478	876188	2.24539e+06	2.07872e+06	384484	209245	244682	2.16395	2.5658	1.85407	1.81054	4.36419	4.21373	1.92412	1.5547	1.40881	3	3	3	2.86336	2.79407	1.62921	-0.0692854	-1.23414	-1.16486	0.951111	0.164324	0.221385	0.832486	0.808851	0.457681
Q8N3U4	Q8N3U4	Cohesin subunit SA-2 OS=Homo sapiens OX=9606 GN=STAG2 PE=1 SV=3	0	84.019	15	16	186	8	8	1231	141.2	5.43	368.16	16	STAG2	449926	485501	301068	504181	176349	150302	290879	371741	439115	0.904142	1.22366	0.625559	1.01324	0.693735	0.42398	1.52161	2.3838	2.2525	3	3	3	0.886961	0.741146	2.05264	-0.145815	1.16568	1.31149	0.59608	0.0315882	0.00953842	0.198736	0.142689	0.601488
P61221	P61221	ATP-binding cassette sub-family E member 1 OS=Homo sapiens OX=9606 GN=ABCE1 PE=1 SV=1	0	83.748	32	15	123	15	15	599	67.3	8.34	277.21	15	ABCE1	709533	437927	346185	375070	530223	722605	247034	102562	258349	1.56132	1.07488	0.827009	0.586462	2.2819	2.68932	1.2859	0.526004	1.48722	3	3	3	1.45022	1.55675	1.09971	0.106525	-0.350511	-0.457035	0.895531	0.642657	0.422428	0.378309	0.406612	0.278662
O95602	O95602	DNA-directed RNA polymerase I subunit RPA1 OS=Homo sapiens OX=9606 GN=POLR1A PE=1 SV=2	0	83.253	18	21	83	20	20	1720	194.7	7.03	168.79	21	POLR1A	225597	110006	277353	195029	73867.2	67269.7	276526	154870	139579	-0.0917975	-0.91823	0.507189	-0.357008	-0.561685	-0.73586	1.44861	1.12056	0.598984	3	3	3	-0.670366	-0.0487645	1.05605	0.621601	1.72642	1.10482	0.151006	0.00438704	0.0493376	-0.301941	-0.111619	0.264642
Q96PZ2	Q96PZ2	Serine protease FAM111A OS=Homo sapiens OX=9606 GN=FAM111A PE=1 SV=2	0	83.012	31	17	176	17	17	611	70.2	8.53	281.52	17	FAM111A	1.09873e+06	1.08254e+06	1.02948e+06	1.14154e+06	766380	822621	649855	479051	515830	2.19221	2.38053	2.39931	2.19221	2.81336	2.87634	2.68131	2.74968	2.4848	3	3	3	2.48303	2.4683	2.6386	-0.014732	0.155573	0.170305	0.959671	0.516573	0.440579	0.711288	0.702831	0.798262
Q8WVM7	Q8WVM7	Cohesin subunit SA-1 OS=Homo sapiens OX=9606 GN=STAG1 PE=1 SV=3	0	82.953	15	18	169	10	10	1258	144.3	5.59	300.27	18	STAG1	887928	1.2019e+06	1.06573e+06	1.80469e+06	332636	410915	486849	367295	526526	1.88489	2.53144	2.44924	2.85298	1.60925	1.87495	2.26466	2.36644	2.51441	3	3	3	2.41979	1.98113	2.38184	-0.438662	-0.0379507	0.400711	0.311949	0.904423	0.194827	0.692008	0.545002	0.711681
Q15424	Q15424	Scaffold attachment factor B1 OS=Homo sapiens OX=9606 GN=SAFB PE=1 SV=4	0	82.936	19	14	250	6	6	915	102.6	5.47	573.17	14	SAFB	690559	222386	704969	293979	492129	145698	472630	180337	341374	1.52222	0.0972599	1.85303	0.235022	2.17434	0.37909	2.2219	1.34019	1.88925	3	3	3	0.237124	1.84987	1.81712	1.61274	1.57999	-0.0327486	0.00141328	0.00423367	0.923085	-0.0105307	0.50305	0.520398
P06493	P06493	Cyclin-dependent kinase 1 OS=Homo sapiens OX=9606 GN=CDK1 PE=1 SV=3	0	82.876	47	11	194	9	9	297	34.1	8.4	423.84	11	CDK1	4.27673e+06	2.48932e+06	2.85896e+06	2.77437e+06	1.69074e+06	1.44613e+06	910418	925930	1.12878e+06	4.15289	3.58187	3.87289	3.47339	3.95488	3.69024	3.16772	3.7004	3.61459	3	3	3	3.58183	3.99356	3.49424	0.411721	-0.087594	-0.499315	0.016719	0.645899	0.0540382	1.06491	1.19457	1.08699
P46060	P46060	Ran GTPase-activating protein 1 OS=Homo sapiens OX=9606 GN=RANGAP1 PE=1 SV=1	0	82.787	37	18	112	18	18	587	63.5	4.68	249.37	18	RANGAP1	1.48905e+06	1.22623e+06	731959	936480	208665	307058	155626	236830	273063	2.63077	2.56035	1.90723	1.90655	0.936495	1.45462	0.619283	1.73335	1.56713	3	3	3	1.97384	1.82483	1.30659	-0.149009	-0.667251	-0.518242	0.811958	0.230896	0.437218	0.548038	0.49106	0.350308
Q16695	Q16695	Histone H3.1t OS=Homo sapiens OX=9606 GN=H3-4 PE=1 SV=3	0	82.708	35	12	265	0	0	136	15.5	11.12	383.18	12	HIST3H3	1.6503e+08	2.96528e+08	3.94204e+07	2.4786e+08	2.33651e+07	8.92078e+07	2.00319e+07	1.85795e+07	1.82204e+07	9.42296	10.4781	7.65827	9.95461	7.74351	9.63714	7.62735	8.02707	7.62731	3	3	3	10.0233	8.27492	7.76058	-1.74838	-2.26272	-0.514335	0.0488696	0.00125781	0.432398	3.13644	2.57545	2.52468
Q8WVB6	Q8WVB6	Chromosome transmission fidelity protein 18 homolog OS=Homo sapiens OX=9606 GN=CHTF18 PE=1 SV=1	0	82.622	22	17	147	17	17	975	107.3	7.21	346.6	17	CHTF18	482862	924784	375592	1.39308e+06	251324	446222	282818	276378	153868	1.00606	2.15331	0.944639	2.47951	1.20485	1.99387	1.48106	1.95615	0.739594	3	3	3	2.2089	1.05185	1.39227	-1.15705	-0.816627	0.340418	0.00208385	0.09918	0.400965	0.623924	0.243908	0.378815
P35609	P35609	Alpha-actinin-2 OS=Homo sapiens OX=9606 GN=ACTN2 PE=1 SV=1	0	82.108	14	11	336	0	1	894	103.8	5.45	894.01	11	ACTN2	1.4404e+06	1.64145e+06	1.52604e+06	1.85653e+06	843710	943525	969148	811099	952419	2.58285	2.98109	2.96719	2.89384	2.95205	3.07417	3.25791	3.50938	3.3695	3	3	3	2.98303	2.83403	3.37893	-0.149002	0.395899	0.544901	0.334868	0.0114618	0.0199007	0.872378	0.821161	1.04789
P14868	P14868	Aspartate--tRNA ligase, cytoplasmic OS=Homo sapiens OX=9606 GN=DARS1 PE=1 SV=2	0	82.083	40	17	189	17	17	501	57.1	6.55	338.04	17	DARS	1.78098e+06	1.58514e+06	1.80449e+06	2.12713e+06	552362	386210	989269	585417	1.17696e+06	2.88905	2.93073	3.20899	3.09014	2.34091	1.7855	3.28755	3.03896	3.67489	3	3	3	2.60212	2.81299	3.3338	0.210861	0.731679	0.520818	0.684826	0.17977	0.172323	0.750773	0.813388	1.03207
O43776	O43776	Asparagine--tRNA ligase, cytoplasmic OS=Homo sapiens OX=9606 GN=NARS1 PE=1 SV=1	0	81.935	30	14	118	14	14	548	62.9	6.25	262.27	14	NARS	835382	624504	243510	232968	232569	273579	187312	201486	312604	1.79689	1.5869	0.319449	-0.100568	1.09296	1.28807	0.886633	1.50018	1.76224	3	3	3	0.924801	1.06977	1.38302	0.144968	0.458219	0.313251	0.839884	0.474447	0.564487	0.209398	0.246589	0.375523
Q9UHB9	Q9UHB9	Signal recognition particle subunit SRP68 OS=Homo sapiens OX=9606 GN=SRP68 PE=1 SV=2	0	81.705	29	15	146	15	15	627	70.7	8.56	366.75	15	SRP68	577866	697799	362638	636494	165527	205287	308943	153166	242042	1.26519	1.747	0.893999	1.34945	0.602365	0.87375	1.60853	1.1046	1.39316	3	3	3	1.3234	0.920519	1.36877	-0.402882	0.045366	0.448248	0.272671	0.883901	0.136452	0.338965	0.200127	0.369701
O75150	O75150	E3 ubiquitin-protein ligase BRE1B OS=Homo sapiens OX=9606 GN=RNF40 PE=1 SV=5	0	81.633	21	17	191	15	15	1001	113.6	6.29	493.87	17	RNF40	481731	348752	494177	463223	516809	335711	398956	283236	446974	1.00268	0.74639	1.3405	0.891012	2.24493	1.58333	1.97742	1.99151	2.27809	3	3	3	1.07358	1.52937	2.08234	0.455795	1.00877	0.552971	0.370226	0.021734	0.222838	0.258147	0.399965	0.610644
A3KN83	A3KN83	Protein strawberry notch homolog 1 OS=Homo sapiens OX=9606 GN=SBNO1 PE=1 SV=1	0	81.359	15	16	137	13	16	1393	154.2	7.88	347.64	16	SBNO1	253401	141966	316854	588351	280885	309332	235769	149859	199955	0.0758825	-0.55026	0.699289	1.23598	1.36528	1.46527	1.21856	1.07311	1.11758	3	3	3	0.716998	0.713486	1.13642	-0.00351204	0.419423	0.422935	0.99643	0.547143	0.322196	0.144208	0.136597	0.291776
Q02543	Q02543	60S ribosomal protein L18a OS=Homo sapiens OX=9606 GN=RPL18A PE=1 SV=2	0	81.161	55	14	144	14	14	176	20.7	10.71	250.56	14	RPL18A	7.30956e+06	6.39859e+06	2.42052e+06	3.83736e+06	876146	2.22679e+06	603141	568931	938380	4.92616	4.94387	3.63271	3.94134	3.00647	4.313	2.57369	2.99775	3.34807	3	3	3	4.3994	3.85512	2.97317	-0.544289	-1.42623	-0.881942	0.440653	0.0179775	0.220478	1.32747	1.14656	0.911209
P07737	P07737	Profilin-1 OS=Homo sapiens OX=9606 GN=PFN1 PE=1 SV=2	0	81.06	63	9	264	9	9	140	15	8.27	581.5	9	PFN1	5.36207e+06	3.53476e+06	3.43662e+06	4.02029e+06	3.99503e+06	2.91595e+06	1.66099e+06	1.23387e+06	1.88411e+06	4.47917	4.08773	4.13839	4.00853	5.19544	4.702	4.03516	4.11462	4.35371	3	3	3	4.26609	4.60434	4.16783	0.338248	-0.098254	-0.436502	0.424663	0.702239	0.251457	1.28469	1.39287	1.31352
O14776	O14776	Transcription elongation regulator 1 OS=Homo sapiens OX=9606 GN=TCERG1 PE=1 SV=2	0	80.887	20	20	222	18	20	1098	123.8	8.65	386.79	20	TCERG1	1.48753e+06	1.1658e+06	1.86838e+06	1.72686e+06	656905	485236	775097	745328	703319	2.62929	2.48744	3.25919	2.78938	2.59099	2.1148	2.93557	3.38738	2.93208	3	3	3	2.46387	2.82649	3.08501	0.362618	0.621139	0.258521	0.281471	0.065594	0.383183	0.706013	0.818732	0.949088
P32969	P32969	60S ribosomal protein L9 OS=Homo sapiens OX=9606 GN=RPL9 PE=1 SV=1	0	80.866	60	12	109	12	12	192	21.9	9.95	286.11	12	RPL9	1.89537e+06	1.60125e+06	842214	1.45321e+06	412510	660637	178515	115818	456947	2.97886	2.94531	2.10966	2.54047	1.91973	2.55997	0.817243	0.701364	2.30993	3	3	3	2.68192	2.33609	1.27618	-0.345832	-1.40574	-1.05991	0.381088	0.0581764	0.15835	0.775545	0.656771	0.338584
Q5D862	Q5D862	Filaggrin-2 OS=Homo sapiens OX=9606 GN=FLG2 PE=1 SV=1	0	80.822	11	13	169	13	13	2391	247.9	8.31	350.3	13	FLG2	248506	904153	255803	110931	104473	48411.2	137180	233629	211897	0.0477325	2.12076	0.390509	-1.17103	-0.0615551	-1.21048	0.437263	1.71372	1.20127	3	3	3	-0.0869158	0.125562	1.11742	0.212478	1.20434	0.991858	0.857805	0.359475	0.0660167	-0.115617	-0.0553098	0.286776
Q14669	Q14669	E3 ubiquitin-protein ligase TRIP12 OS=Homo sapiens OX=9606 GN=TRIP12 PE=1 SV=1	0	80.601	11	16	135	16	16	1992	220.3	8.48	332.45	16	TRIP12	131052	275039	236768	559606	321298	237607	182720	97249.8	76961.4	-0.875408	0.40383	0.278939	1.16371	1.55921	1.08469	0.850823	0.449274	-0.259886	3	3	3	0.884078	0.320916	0.346737	-0.563162	-0.537341	0.0258214	0.49087	0.254759	0.975001	0.197809	0.0115616	0.0255764
Q5SSJ5	Q5SSJ5	Heterochromatin protein 1-binding protein 3 OS=Homo sapiens OX=9606 GN=HP1BP3 PE=1 SV=1	0	80.516	29	18	119	18	18	553	61.2	9.67	223.02	18	HP1BP3	1.80565e+06	2.93413e+06	842754	4.07314e+06	460977	849868	308141	183131	170396	2.9089	3.81905	2.11058	4.02737	2.07999	2.92335	1.60478	1.36238	0.886794	3	3	3	3.58992	2.36649	1.28465	-1.22343	-2.30527	-1.08184	0.0478677	0.00445522	0.0345797	1.06832	0.666935	0.341748
P61289	P61289	Proteasome activator complex subunit 3 OS=Homo sapiens OX=9606 GN=PSME3 PE=1 SV=1	0	80.438	38	9	180	9	9	254	29.5	5.95	445.08	9	PSME3	2.71425e+06	1.35179e+06	1.71355e+06	1.80794e+06	1.18818e+06	1.09722e+06	887474	682730	925542	3.49693	2.70099	3.13438	2.85558	3.44599	3.29189	3.1309	3.26082	3.3282	3	3	3	2.94949	3.3591	3.23998	0.409615	0.290489	-0.119125	0.123014	0.193669	0.402213	0.86152	0.989386	1.00091
Q6PJG6	Q6PJG6	BRCA1-associated ATM activator 1 OS=Homo sapiens OX=9606 GN=BRAT1 PE=1 SV=2	0	80.355	26	15	152	15	15	821	88.1	5.27	395.36	15	BRAT1	1.36305e+06	973173	514094	625804	231869	302216	339367	268383	275487	2.50321	2.22689	1.3975	1.32501	1.08861	1.43169	1.74404	1.9138	1.57988	3	3	3	1.6612	1.66311	1.74591	0.0019113	0.0847127	0.0828014	0.997217	0.791936	0.859924	0.447125	0.438409	0.497534
P05141	P05141	ADP/ATP translocase 2 OS=Homo sapiens OX=9606 GN=SLC25A5 PE=1 SV=7	0	80.016	37	14	276	5	5	298	32.8	9.69	505.03	14	SLC25A5	8.03474e+06	4.44648e+06	5.11275e+06	5.98708e+06	415349	770413	1.27872e+06	1.02272e+06	1.74753e+06	5.06263	4.41878	4.7115	4.58308	1.92962	2.78174	3.65782	3.84384	4.24515	3	3	3	3.92787	3.90125	3.91561	-0.0266154	-0.0122607	0.0143547	0.98258	0.98469	0.989299	1.17736	1.16184	1.22858
O43592	O43592	Exportin-T OS=Homo sapiens OX=9606 GN=XPOT PE=1 SV=2	0	79.847	18	16	155	16	16	962	109.9	5.39	371.57	16	XPOT	719197	482465	641828	800507	230492	181102	361564	263663	336621	1.58084	1.21461	1.71766	1.68021	1.08002	0.69292	1.83544	1.8882	1.86903	3	3	3	1.19591	1.45951	1.86423	0.263595	0.668313	0.404718	0.487172	0.079359	0.105825	0.298497	0.375408	0.537237
Q52LJ0	Q52LJ0	Protein FAM98B OS=Homo sapiens OX=9606 GN=FAM98B PE=1 SV=2	0	79.813	31	11	161	7	7	433	45.5	8.69	366.62	11	FAM98B	1.61393e+06	1.04212e+06	1.43859e+06	1.75304e+06	450875	431522	483473	528869	776922	2.74695	2.32565	2.88206	2.81109	2.04803	1.94555	2.25463	2.89241	3.07567	3	3	3	2.36076	2.55902	2.74091	0.198251	0.380143	0.181891	0.611064	0.34222	0.63883	0.673013	0.730814	0.833164
P08708	P08708	40S ribosomal protein S17 OS=Homo sapiens OX=9606 GN=RPS17 PE=1 SV=2	0	79.552	59	8	123	8	8	135	15.5	9.85	306.5	8	RPS17; RPS17L	4.01142e+06	3.2643e+06	1.07618e+06	1.38362e+06	462666	755526	327579	206043	481915	4.06049	3.97289	2.46332	2.46968	2.08527	2.75359	1.69303	1.53244	2.38668	3	3	3	3.06539	2.8697	1.87072	-0.195692	-1.19467	-0.998975	0.809732	0.0874084	0.20448	0.898396	0.827321	0.539054
P08133	P08133	Annexin A6 OS=Homo sapiens OX=9606 GN=ANXA6 PE=1 SV=3	0	79.509	24	16	126	16	16	673	75.8	5.6	237.77	16	ANXA6	572049	447248	459969	614834	43577	38605.8	139231	210419	185691	1.25059	1.10526	1.23701	1.2995	-1.32306	-1.537	0.458673	1.56277	1.0108	3	3	3	0.289254	0.388182	1.01075	0.098928	0.721496	0.622568	0.940844	0.4978	0.532772	0.00787863	0.026736	0.25068
Q8NE71	Q8NE71	ATP-binding cassette sub-family F member 1 OS=Homo sapiens OX=9606 GN=ABCF1 PE=1 SV=2	0	79.052	20	16	118	16	16	845	95.9	6.8	293.18	16	ABCF1	416634	130839	491670	299693	344017	183832	297885	64485.3	155939	0.793232	-0.66802	1.33316	0.262792	1.65778	0.7145	1.55595	-0.143456	0.758884	3	3	3	0.103091	1.26139	0.723794	1.1583	0.620703	-0.537599	0.0728205	0.385481	0.385139	-0.0535714	0.313264	0.151139
P68951	P68951	Pre-histone-like nucleoprotein OS=Human adenovirus C serotype 5 OX=28285 GN=L2 PE=1 SV=1	0	78.422	42	8	129	8	8	198	22	12.35	314.04	8	AdV_L2_VII	8.63827e+06	978127	6.83223e+06	377260	3.49514e+06	199978	90294.6	68996.7	136844	5.16712	2.23421	5.12975	0.594862	5.00258	0.83595	-0.166097	-0.0458961	0.570434	3	3	3	1.22167	5.09982	0.11948	3.87814	-1.10219	-4.98034	0.00164637	0.120241	2.85726e-05	0.305503	1.55277	-0.0508041
P62424	P62424	60S ribosomal protein L7a OS=Homo sapiens OX=9606 GN=RPL7A PE=1 SV=2	0	78.357	45	12	152	12	12	266	30	10.61	328.14	12	RPL7A	8.87183e+06	8.16653e+06	2.22084e+06	4.49517e+06	1.48733e+06	4.39554e+06	5.72775e+06	538756	663194	5.20561	5.29584	3.5085	4.1696	3.76995	5.29408	5.82109	2.91913	2.84733	3	3	3	4.91984	4.16136	3.86252	-0.758485	-1.05732	-0.298835	0.306338	0.370459	0.801517	1.49437	1.24541	1.20799
Q99714	Q99714	3-hydroxyacyl-CoA dehydrogenase type-2 OS=Homo sapiens OX=9606 GN=HSD17B10 PE=1 SV=3	0	78.137	62	9	68	9	9	261	26.9	7.78	230.84	9	HSD17B10	131046	122040	79254.3	107402	103757	137746	35071.7	200229	190462	-0.875478	-0.76846	-1.29997	-1.21767	-0.0714751	0.29812	-1.53043	1.49115	1.0474	3	3	3	-0.562669	-0.748974	0.336044	-0.186305	0.898713	1.08502	0.762577	0.437765	0.342556	-0.268636	-0.338514	0.0250234
P55209	P55209	Nucleosome assembly protein 1-like 1 OS=Homo sapiens OX=9606 GN=NAP1L1 PE=1 SV=1	0	77.444	23	11	182	9	9	391	45.3	4.46	346.67	11	NAP1L1	1.00242e+06	508777	1.33506e+06	883064	619093	323678	415843	240004	388579	2.05987	1.29123	2.77431	1.82182	2.50546	1.53067	2.03723	1.75256	2.07611	3	3	3	1.54791	2.44655	1.9553	0.898641	0.407396	-0.491245	0.0255053	0.0914762	0.101591	0.411324	0.696444	0.567554
P27816	P27816	Microtubule-associated protein 4 OS=Homo sapiens OX=9606 GN=MAP4 PE=1 SV=3	0	77.381	20	18	266	18	18	1152	120.9	5.43	613.2	18	MAP4	985300	1.23821e+06	903482	1.45316e+06	473253	927923	614864	377035	497700	2.03501	2.57437	2.21097	2.54042	2.11791	3.05012	2.60146	2.4042	2.43318	3	3	3	2.72164	2.1213	2.47962	-0.600339	-0.242021	0.358318	0.0252094	0.240309	0.0108938	0.788157	0.590052	0.744384
Q9UKM9	Q9UKM9	RNA-binding protein Raly OS=Homo sapiens OX=9606 GN=RALY PE=1 SV=1	0	77.243	33	12	163	11	12	306	32.4	9.17	393.03	12	RALY	3.72491e+06	2.09543e+06	3.81439e+06	4.3403e+06	572483	463874	1.20553e+06	812888	1.19016e+06	3.95358	3.33336	4.28885	4.11902	2.39253	2.04984	3.57279	3.51256	3.69098	3	3	3	3.16741	3.54499	3.59211	0.377581	0.424706	0.0471247	0.676241	0.521596	0.939834	0.933147	1.0492	1.11939
O95071	O95071	E3 ubiquitin-protein ligase UBR5 OS=Homo sapiens OX=9606 GN=UBR5 PE=1 SV=2	0	76.767	8	18	136	18	18	2799	309.2	5.85	282.56	18	UBR5	332893	436205	837428	857986	173083	249128	268295	248138	224488	0.469512	1.0692	2.10144	1.78025	0.666775	1.153	1.40501	1.80065	1.28454	3	3	3	1.33415	1.07924	1.49674	-0.254909	0.162586	0.417495	0.673157	0.583797	0.480588	0.342823	0.255472	0.413806
P55265	P55265	Double-stranded RNA-specific adenosine deaminase OS=Homo sapiens OX=9606 GN=ADAR PE=1 SV=4	0	76.534	14	13	224	13	13	1226	136	8.65	565.01	13	ADAR	1.20811e+06	1.05671e+06	1.27508e+06	1.3625e+06	462222	322326	524503	290082	485284	2.32913	2.3457	2.70799	2.44748	2.08389	1.52463	2.37214	2.02596	2.39673	3	3	3	2.10594	2.37367	2.26495	0.267735	0.159009	-0.108725	0.479795	0.640974	0.643322	0.59099	0.671688	0.671837
Q96QV6	Q96QV6	Histone H2A type 1-A OS=Homo sapiens OX=9606 GN=H2AC1 PE=1 SV=3	0	76.501	37	14	339	0	1	131	14.2	10.86	753.09	14	HIST1H2AA	165647	97500.7	171866	1.70708e+06	415217	1.85014e+06	55144.8	34216.4	308952	-0.537438	-1.09232	-0.183241	2.77276	1.92917	4.04567	-0.877507	-1.05774	1.74528	3	3	3	1.9087	0.402832	-0.0633198	-1.50587	-1.97202	-0.466152	0.432224	0.332625	0.714976	0.527449	0.0368053	-0.113123
Q9UKN8	Q9UKN8	General transcription factor 3C polypeptide 4 OS=Homo sapiens OX=9606 GN=GTF3C4 PE=1 SV=2	0	76.411	21	14	138	14	14	822	91.9	6.65	255.23	14	GTF3C4	773663	682824	1.15996e+06	1.1465e+06	646716	743536	630221	387927	519035	1.68616	1.7157	2.57147	2.19846	2.56843	2.73051	2.63705	2.44529	2.49373	3	3	3	2.21489	2.27536	2.52536	0.0604646	0.310469	0.250005	0.891348	0.357269	0.451755	0.62534	0.641762	0.759801
P05455	P05455	Lupus La protein OS=Homo sapiens OX=9606 GN=SSB PE=1 SV=2	0	76.407	35	14	159	14	14	408	46.8	7.12	412.23	14	SSB	2.04115e+06	729148	999662	727273	950131	595515	696482	392106	638077	3.08576	1.8104	2.35691	1.5418	3.12343	2.41025	2.78128	2.46074	2.79163	3	3	3	1.92082	2.85537	2.67789	0.934551	0.757069	-0.177482	0.0593697	0.0532029	0.549793	0.530376	0.82597	0.811028
P35659	P35659	Protein DEK OS=Homo sapiens OX=9606 GN=DEK PE=1 SV=1	0	76.285	30	15	250	15	15	375	42.6	8.56	568.43	15	DEK	2.79008e+06	2.44808e+06	1.30441e+06	2.83423e+06	1.36555e+06	2.03916e+06	900887	486858	599736	3.53668	3.55777	2.74079	3.50419	3.64671	4.18601	3.15254	2.773	2.70223	3	3	3	3.74932	3.30806	2.87593	-0.441262	-0.873397	-0.432135	0.287166	0.0282336	0.245517	1.11853	0.972338	0.877794
Q86XP3	Q86XP3	ATP-dependent RNA helicase DDX42 OS=Homo sapiens OX=9606 GN=DDX42 PE=1 SV=1	0	75.99	23	18	221	18	18	938	102.9	7.02	460.38	18	DDX42	942151	918982	916355	1.20396e+06	232073	495542	666168	447145	455624	1.97041	2.14423	2.23138	2.26902	1.08988	2.14512	2.71708	2.65024	2.30574	3	3	3	2.18612	1.76389	2.55769	-0.422232	0.371566	0.793798	0.291518	0.0501973	0.0972647	0.616345	0.473691	0.770889
Q14764	Q14764	Major vault protein OS=Homo sapiens OX=9606 GN=MVP PE=1 SV=4	0	75.725	26	19	102	19	19	893	99.3	5.48	189.15	19	MVP	5.40302e+06	1.06768e+07	1.6439e+06	1.36502e+06	36654.9	116680	828055	1.35351e+06	778889	4.49014	5.68252	3.07452	2.45016	-1.57262	0.0586703	3.03092	4.24814	3.07932	3	3	3	2.73045	1.99735	3.4528	-0.733102	0.722346	1.45545	0.779776	0.688921	0.480709	0.791657	0.541636	1.07387
O43747	O43747	AP-1 complex subunit gamma-1 OS=Homo sapiens OX=9606 GN=AP1G1 PE=1 SV=5	0	75.054	22	15	127	14	15	822	91.3	6.8	196.14	15	AP1G1	698192	624213	778632	1.33938e+06	435717	500919	1.37438e+06	167111	75165.3	1.53807	1.58623	1.99641	2.42279	1.99869	2.16069	3.7619	1.23031	-0.293956	3	3	3	2.05657	1.84439	1.56609	-0.212179	-0.490484	-0.278305	0.505861	0.705577	0.826948	0.574966	0.501303	0.434726
Q9BUQ8	Q9BUQ8	Probable ATP-dependent RNA helicase DDX23 OS=Homo sapiens OX=9606 GN=DDX23 PE=1 SV=3	0	74.965	21	17	186	17	17	820	95.5	9.55	366.75	17	DDX23	1.0627e+06	1.08923e+06	1.31839e+06	1.52902e+06	392487	404616	584856	360104	528519	2.14411	2.38943	2.75618	2.61383	1.84795	1.85266	2.52927	2.33791	2.51986	3	3	3	2.28531	2.24942	2.46235	-0.035892	0.177043	0.212935	0.923258	0.491836	0.481332	0.648617	0.631827	0.73854
Q13283	Q13283	Ras GTPase-activating protein-binding protein 1 OS=Homo sapiens OX=9606 GN=G3BP1 PE=1 SV=1	0	74.808	24	9	231	9	9	466	52.1	5.52	558.92	9	G3BP1	1.66313e+06	1.43159e+06	880141	1.81459e+06	316459	733220	365551	260865	481349	2.79028	2.78374	2.1732	2.86087	1.53732	2.71036	1.85126	1.8728	2.38499	3	3	3	2.78499	2.16694	2.03635	-0.618055	-0.748637	-0.130582	0.16503	0.0140926	0.761346	0.808922	0.602286	0.595107
O43809	O43809	Cleavage and polyadenylation specificity factor subunit 5 OS=Homo sapiens OX=9606 GN=NUDT21 PE=1 SV=1	0	74.735	41	10	186	10	10	227	26.2	8.82	368.91	10	NUDT21	2.41349e+06	896956	2.6541e+06	2.50362e+06	1.55484e+06	924035	749448	583439	896226	3.3275	2.10923	3.76562	3.32525	3.83399	3.04406	2.88702	3.03408	3.28176	3	3	3	2.82618	3.64237	3.06762	0.816191	0.241443	-0.574749	0.1111	0.564764	0.0427534	0.822566	1.0828	0.942808
Q96P63	Q96P63	Serpin B12 OS=Homo sapiens OX=9606 GN=SERPINB12 PE=1 SV=1	0	73.609	24	9	157	9	9	405	46.2	5.53	297.42	9	SERPINB12	1.25361e+06	1.38088e+06	915115	757854	259720	247247	283203	244508	287390	2.38247	2.73171	2.22942	1.60122	1.25226	1.14206	1.48303	1.77938	1.64091	3	3	3	1.825	1.95472	1.63444	0.129721	-0.190554	-0.320275	0.836812	0.711665	0.428846	0.500041	0.53451	0.460046
Q7L2H7	Q7L2H7	Eukaryotic translation initiation factor 3 subunit M OS=Homo sapiens OX=9606 GN=EIF3M PE=1 SV=1	0	73.539	41	12	78	12	12	374	42.5	5.63	137.4	12	EIF3M	1.08825e+06	576106	428917	672742	436527	404798	103397	114698	216292	2.17839	1.47052	1.13617	1.42935	2.00137	1.85331	0.0293832	0.687354	1.23088	3	3	3	1.58439	1.77198	0.649207	0.187585	-0.935187	-1.12277	0.619566	0.0660988	0.0767794	0.422502	0.474885	0.128214
P46782	P46782	40S ribosomal protein S5 OS=Homo sapiens OX=9606 GN=RPS5 PE=1 SV=4	0	73.432	48	11	185	11	11	204	22.9	9.72	525.24	11	RPS5	7.7487e+06	6.61531e+06	2.69029e+06	3.5687e+06	929326	1.70963e+06	1.19311e+06	712894	881366	5.01033	4.99193	3.78516	3.83663	3.09148	3.93172	3.55784	3.32319	3.25764	3	3	3	4.25343	3.96233	3.37956	-0.291102	-0.873867	-0.582765	0.687277	0.0837005	0.363123	1.28063	1.18134	1.04765
Q13112	Q13112	Chromatin assembly factor 1 subunit B OS=Homo sapiens OX=9606 GN=CHAF1B PE=1 SV=1	0	73.267	30	13	185	13	13	559	61.5	7.5	464.66	13	CHAF1B	1.62656e+06	1.74092e+06	1.22428e+06	3.70971e+06	605341	1.37752e+06	1.04678e+06	619721	285146	2.7582	3.06597	2.64933	3.89253	2.47305	3.62012	3.36907	3.12112	1.6296	3	3	3	3.52621	2.62686	2.7066	-0.899345	-0.819607	0.0797381	0.0249048	0.240533	0.891652	1.04755	0.752756	0.82114
P62249	P62249	40S ribosomal protein S16 OS=Homo sapiens OX=9606 GN=RPS16 PE=1 SV=2	0	73.192	59	12	276	12	12	146	16.4	10.21	531.1	12	RPS16	1.20448e+07	8.94003e+06	6.71094e+06	1.01366e+07	9.5687e+06	5.11717e+06	1.62049e+06	805250	4.77648e+06	5.64672	5.4264	5.10391	5.34273	6.45555	5.51339	3.99955	3.49894	5.69578	3	3	3	5.42751	5.7354	4.39809	0.307888	-1.02941	-1.3373	0.480054	0.197386	0.158294	1.65845	1.75843	1.39019
P45880	P45880	Voltage-dependent anion-selective channel protein 2 OS=Homo sapiens OX=9606 GN=VDAC2 PE=1 SV=2	0	73.179	52	11	163	11	11	294	31.5	7.56	385.08	11	VDAC2	2.81402e+06	2.39667e+06	1.18689e+06	2.0436e+06	1.0516e+06	913848	797693	479375	1.17592e+06	3.54901	3.52715	2.60458	3.03234	3.26981	3.02806	2.97702	2.75065	3.67361	3	3	3	3.19585	3.14114	3.13376	-0.0547154	-0.0620873	-0.00737195	0.874641	0.857097	0.985984	0.940796	0.917748	0.964621
Q02878	Q02878	60S ribosomal protein L6 OS=Homo sapiens OX=9606 GN=RPL6 PE=1 SV=3	0	73.176	36	13	169	13	13	288	32.7	10.58	385.15	13	RPL6	7.4484e+06	7.14479e+06	1.71539e+06	3.54784e+06	1.09832e+06	1.70313e+06	358334	127585	458978	4.95331	5.10301	3.13594	3.82817	3.33253	3.92623	1.82249	0.840964	2.31632	3	3	3	4.2858	3.80726	1.65993	-0.478542	-2.62588	-2.14734	0.535417	0.0116685	0.0407779	1.29101	1.13052	0.467147
Q96JM3	Q96JM3	Chromosome alignment-maintaining phosphoprotein 1 OS=Homo sapiens OX=9606 GN=CHAMP1 PE=1 SV=2	0	73.084	21	14	173	14	14	812	89	8.44	308.36	14	CHAMP1	1.57886e+06	944516	851755	1.19126e+06	278215	276634	392433	461604	451237	2.71526	2.18377	2.12591	2.25371	1.3515	1.30409	1.95364	2.69616	2.29179	3	3	3	1.91386	2.06423	2.31387	0.150368	0.400009	0.249641	0.7783	0.344386	0.608193	0.529229	0.569008	0.689467
P05556	P05556	Integrin beta-1 OS=Homo sapiens OX=9606 GN=ITGB1 PE=1 SV=2	0	72.922	16	11	132	11	11	798	88.4	5.39	273.64	11	ITGB1	645689	899919	466426	1.19893e+06	80849.1	134928	202098	238539	150465	1.42529	2.11399	1.25712	2.26298	-0.431395	0.2683	0.996243	1.74373	0.707334	3	3	3	1.54842	0.750339	1.1491	-0.798085	-0.399321	0.398765	0.412586	0.604811	0.582932	0.412312	0.14429	0.297079
Q8N1F7	Q8N1F7	Nuclear pore complex protein Nup93 OS=Homo sapiens OX=9606 GN=NUP93 PE=1 SV=2	0	72.878	22	17	85	17	17	819	93.4	5.72	125	17	NUP93	259574	205417	363534	500798	77872.2	73997.1	42985.6	57894.7	96443.3	0.110592	-0.0172601	0.897559	1.00353	-0.485515	-0.59835	-1.23688	-0.298996	0.0656536	3	3	3	0.129308	0.174212	-0.490073	0.0449046	-0.619381	-0.664285	0.9454	0.36597	0.299389	-0.0439922	-0.0393237	-0.255429
Q2KS19	Q2KS19	I-leader protein OS=Human adenovirus C serotype 5 OX=28285 PE=2 SV=2	0	72.644	61	9	107	9	9	145	16.1	6.52	226.51	9	AdV_Ileader	2.00383e+06	229415	1.51614e+06	57415.1	1.11294e+06	70657.5	189423	19255.3	127295	3.05914	0.14215	2.9578	-2.1212	3.3516	-0.66498	0.902803	-1.88717	0.466074	3	3	3	-0.881342	3.12285	-0.172763	4.00419	0.708579	-3.29561	0.00399761	0.551282	0.0196236	-0.3716	0.91372	-0.152281
P26583	P26583	High mobility group protein B2 OS=Homo sapiens OX=9606 GN=HMGB2 PE=1 SV=2	0	72.559	38	10	182	7	7	209	24	7.81	381.11	10	HMGB2	1.81374e+06	1.94981e+06	604387	1.13278e+06	488140	718620	211579	188332	221190	2.91535	3.22945	1.63094	2.1811	2.1626	2.68134	1.06239	1.40278	1.26319	3	3	3	2.6973	2.2363	1.24279	-0.460999	-1.45451	-0.993509	0.391312	0.0102804	0.0615	0.780043	0.624123	0.3281
P20585	P20585	DNA mismatch repair protein Msh3 OS=Homo sapiens OX=9606 GN=MSH3 PE=1 SV=4	0	72.493	19	16	130	15	15	1137	127.3	8.02	263.02	16	MSH3	285269	378955	415194	855770	188782	315060	274353	203494	265112	0.246772	0.86622	1.08925	1.77652	0.792025	1.49174	1.43722	1.51449	1.5245	3	3	3	1.37816	0.709349	1.49207	-0.668812	0.113913	0.782725	0.14074	0.695058	0.0344059	0.356845	0.134909	0.411839
Q9HCS7	Q9HCS7	Pre-mRNA-splicing factor SYF1 OS=Homo sapiens OX=9606 GN=XAB2 PE=1 SV=2	0	72.456	23	16	115	16	16	855	99.9	6.23	231.1	16	XAB2	1.00035e+06	1.20989e+06	520716	359307	173802	116846	291309	365192	323099	2.05688	2.54099	1.41597	0.524522	0.672745	0.0607203	1.52374	2.35816	1.80987	3	3	3	1.04208	1.38187	1.89726	0.339788	0.855183	0.515395	0.712923	0.345145	0.333417	0.248028	0.348223	0.549185
P62995	P62995	Transformer-2 protein homolog beta OS=Homo sapiens OX=9606 GN=TRA2B PE=1 SV=1	0	72.381	36	11	193	11	11	288	33.6	11.25	434.15	11	TRA2B	3.56306e+06	1.69439e+06	2.88967e+06	1.86574e+06	1.48693e+06	549526	1.56628e+06	534363	895130	3.8895	3.02689	3.8883	2.90098	3.76956	2.2943	3.95046	2.90732	3.28	3	3	3	2.74072	3.84912	3.37926	1.1084	0.638539	-0.469859	0.00847964	0.168052	0.201556	0.794878	1.14838	1.04672
O60361	O60361	Putative nucleoside diphosphate kinase OS=Homo sapiens OX=9606 GN=NME2P1 PE=5 SV=1	0	72.134	40	6	136	0	2	137	15.5	8.57	258.83	6	NME2P1	3.21551e+06	1.38108e+06	2.2055e+06	2.00645e+06	2.61424e+06	2.11584e+06	1.40582e+06	814420	1.92326e+06	3.74143	2.73192	3.4985	3.00587	4.58362	4.23927	3.79453	3.51527	4.38338	3	3	3	3.32569	3.94119	3.89773	0.615498	0.572043	-0.0434553	0.339739	0.340781	0.921947	0.982092	1.17867	1.22204
Q8WXF1	Q8WXF1	Paraspeckle component 1 OS=Homo sapiens OX=9606 GN=PSPC1 PE=1 SV=1	0	72.132	26	12	133	11	11	523	58.7	6.67	207.4	12	PSPC1	809755	510775	856155	976116	320993	241547	332888	323618	282963	1.75194	1.29688	2.13334	1.96635	1.55784	1.10841	1.71623	2.18379	1.61852	3	3	3	1.45721	1.81438	1.83952	0.357161	0.382303	0.0251414	0.313965	0.289466	0.922544	0.38251	0.490856	0.529397
Q5JTH9	Q5JTH9	RRP12-like protein OS=Homo sapiens OX=9606 GN=RRP12 PE=1 SV=2	0	71.959	15	13	94	13	13	1297	143.6	8.75	210	13	RRP12	735456	113754	595830	170566	561639	143704	415342	104110	217142	1.61309	-0.86989	1.61037	-0.550368	2.36494	0.35921	2.03549	0.547614	1.23654	3	3	3	-0.353682	1.8628	1.27322	2.21648	1.6269	-0.589585	0.00763163	0.0452734	0.301872	-0.200881	0.506794	0.336528
P57721	P57721	Poly(rC)-binding protein 3 OS=Homo sapiens OX=9606 GN=PCBP3 PE=1 SV=2	0	71.903	19	5	227	1	1	371	39.4	8.07	614.93	5	PCBP3	157411	144856	101151	126542	141667	129067	104254	80915.2	114655	-0.611018	-0.52119	-0.948021	-0.981088	0.377815	0.20423	0.0413032	0.183984	0.315204	3	3	3	-0.432682	-0.393741	0.180164	0.0389413	0.612846	0.573905	0.944604	0.158433	0.230037	-0.226659	-0.223313	-0.0302352
P11717	P11717	Cation-independent mannose-6-phosphate receptor OS=Homo sapiens OX=9606 GN=IGF2R PE=1 SV=3	0	71.898	9	20	73	20	20	2491	274.2	5.94	124.54	20	IGF2R	327870	208092	223873	299661	37705.3	55995.2	59041.1	73905.1	110639	0.447572	0.00140989	0.198149	0.262632	-1.53186	-1.00051	-0.779017	0.0532539	0.263764	3	3	3	-0.245489	-0.295378	-0.154	-0.0498887	0.0914893	0.141378	0.948923	0.863595	0.84961	-0.164918	-0.194154	-0.142238
P41091	P41091	Eukaryotic translation initiation factor 2 subunit 3 OS=Homo sapiens OX=9606 GN=EIF2S3 PE=1 SV=3	0	71.87	36	13	138	3	13	472	51.1	8.4	363.57	13	EIF2S3	1.47443e+06	2.21897e+06	599596	777002	488672	540291	341738	180256	360001	2.61653	3.41601	1.61946	1.63722	2.16417	2.26985	1.75408	1.33955	1.9659	3	3	3	2.44103	2.13339	1.68651	-0.307639	-0.754514	-0.446875	0.632429	0.243532	0.261312	0.697353	0.591582	0.476793
Q5TEC6	Q5TEC6	Histone HIST2H3PS2 OS=Homo sapiens OX=9606 GN=H3-2 PE=1 SV=1	0	71.757	37	14	189	1	1	136	15.4	11.27	305.7	14	HIST2H3PS2	NA	NA	NA	NA	14869	54313.4	NA	NA	NA	NA	NA	NA	NA	-2.87432	-1.04451	NA	NA	NA	1	1	0	-1.04451	-2.87432	NA	-1.82981	NA	NA	NA	NA	NA	-0.437237	-1.05626	NA
Q6NXT2	Q6NXT2	Histone H3.3C OS=Homo sapiens OX=9606 GN=H3-5 PE=1 SV=3	0	71.32	27	10	202	0	0	135	15.2	11.11	295.45	10	H3F3C	131575665	2.50424e+08	3.68196e+07	2.33043e+08	1.47579e+07	3.96376e+07	1.97976e+07	1.77789e+07	1.55712e+07	9.09613	10.2343	7.5598	9.86568	7.08065	8.46683	7.61037	7.96352	7.40064	3	3	3	9.52229	7.9122	7.65818	-1.61009	-1.86411	-0.254015	0.11842	0.0296013	0.707297	2.97597	2.45819	2.49016
Q12830	Q12830	Nucleosome-remodeling factor subunit BPTF OS=Homo sapiens OX=9606 GN=BPTF PE=1 SV=3	0	71.255	8	17	179	17	17	3046	338.1	6.54	433.34	17	BPTF	543747	515173	1.44601e+06	1.75957e+06	1.04395e+06	1.37764e+06	273320	233738	381686	1.17739	1.30925	2.88948	2.81645	3.25928	3.62024	1.43178	1.71439	2.05029	3	3	3	2.58198	2.44205	1.73216	-0.139929	-0.849824	-0.709895	0.888012	0.291831	0.346355	0.74353	0.698125	0.492866
P25440	P25440	Bromodomain-containing protein 2 OS=Homo sapiens OX=9606 GN=BRD2 PE=1 SV=2	0	70.929	21	15	115	13	13	801	88	9.09	215.87	15	BRD2	1.14282e+06	599108	520470	725800	206486	172046	367359	158865	328646	2.24898	1.52701	1.41529	1.53887	0.921345	0.6189	1.85838	1.1573	1.83444	3	3	3	1.22826	1.52854	1.61671	0.300278	0.388449	0.0881714	0.575279	0.366315	0.854354	0.308731	0.395404	0.453
Q8NHW5	Q8NHW5	60S acidic ribosomal protein P0-like OS=Homo sapiens OX=9606 GN=RPLP0P6 PE=5 SV=1	0	70.858	32	9	298	0	9	317	34.3	5.55	787.25	9	RPLP0P6	8.00159e+06	5.62371e+06	4.22868e+06	5.53652e+06	7.97186e+06	7.0725e+06	1.65547e+06	2.71264e+06	1.66255e+06	5.05667	4.75764	4.4376	4.47021	6.19214	5.98026	4.03036	5.25113	4.17323	3	3	3	5.06937	5.22881	4.48491	0.159435	-0.584461	-0.743895	0.828981	0.386821	0.311167	1.54249	1.59478	1.42167
Q96RE7	Q96RE7	Nucleus accumbens-associated protein 1 OS=Homo sapiens OX=9606 GN=NACC1 PE=1 SV=1	0	70.684	27	11	210	10	10	527	57.2	5.74	492.05	11	NACC1	217234	193473	1.13503e+06	1.55095e+06	192671	217458	689025	467999	386553	-0.146298	-0.10368	2.54013	2.63438	0.821445	0.95685	2.76575	2.71601	2.06857	3	3	3	1.16252	1.07176	2.51678	-0.0907587	1.35426	1.44502	0.939259	0.177309	0.151673	0.288789	0.255463	0.757179
P56545	P56545	C-terminal-binding protein 2 OS=Homo sapiens OX=9606 GN=CTBP2 PE=1 SV=1	0	70.573	34	14	175	8	8	445	48.9	6.95	348.76	14	CTBP2	2.5549e+06	2.6613e+06	1.52228e+06	3.12443e+06	645300	1.05976e+06	665793	712954	817019	3.40965	3.67825	2.96363	3.64482	2.56527	3.24177	2.71626	3.32331	3.14827	3	3	3	3.52161	2.97952	3.06262	-0.542095	-0.458997	0.0830981	0.126269	0.11497	0.797699	1.0459	0.865744	0.941624
P18887	P18887	DNA repair protein XRCC1 OS=Homo sapiens OX=9606 GN=XRCC1 PE=1 SV=2	0	70.366	26	13	153	13	13	633	69.4	6.39	345.51	13	XRCC1	1.34135e+06	1.59681e+06	798137	2.1756e+06	273225	693987	403100	352750	315212	2.48006	2.94131	2.03211	3.12264	1.32539	2.63102	1.99233	2.30814	1.77422	3	3	3	2.89832	1.94586	2.0249	-0.952469	-0.873424	0.0790447	0.0596607	0.014439	0.841328	0.845582	0.531149	0.591726
P31946	P31946	14-3-3 protein beta/alpha OS=Homo sapiens OX=9606 GN=YWHAB PE=1 SV=3	0	70.152	48	13	124	7	7	246	28.1	4.83	232.65	13	YWHAB	5.50497e+06	3.58165e+06	680906	676083	230595	220095	426501	330641	507008	4.51711	4.10674	1.80293	1.4365	1.08066	0.97424	2.07374	2.21477	2.45991	3	3	3	2.17249	2.4669	2.24948	0.294408	0.0769827	-0.217425	0.847032	0.941326	0.846379	0.611343	0.693891	0.667091
Q969G3	Q969G3	SWI/SNF-related matrix-associated actin-dependent regulator of chromatin subfamily E member 1 OS=Homo sapiens OX=9606 GN=SMARCE1 PE=1 SV=2	0	70.084	24	11	175	11	11	411	46.6	4.88	460.35	11	SMARCE1	1.34131e+06	1.27705e+06	1.24413e+06	1.67722e+06	1.18538e+06	1.37915e+06	701924	690673	1.14228e+06	2.48002	2.61893	2.67253	2.7473	3.44258	3.62182	2.79251	3.2775	3.63175	3	3	3	2.99602	2.86505	3.23392	-0.130972	0.237906	0.368878	0.776369	0.582252	0.388492	0.876235	0.831443	0.999136
P12236	P12236	ADP/ATP translocase 3 OS=Homo sapiens OX=9606 GN=SLC25A6 PE=1 SV=4	0	70.028	37	12	204	3	4	298	32.8	9.74	319.02	12	SLC25A6	73297	NA	175512	18649.7	8540.93	NA	23338.3	202253	46145.4	-1.71372	NA	-0.152961	-3.74348	-3.67416	NA	-2.11804	1.50566	-0.997836	1	3	3	-3.74348	-1.84694	-0.536736	1.89653	3.20674	1.31021	NA	NA	0.425503	-1.25947	-0.693039	-0.268136
Q8IX12	Q8IX12	Cell division cycle and apoptosis regulator protein 1 OS=Homo sapiens OX=9606 GN=CCAR1 PE=1 SV=2	0	70.005	13	12	127	12	12	1150	132.7	5.76	287.29	12	CCAR1	549079	554846	505403	553789	2.07123e+06	230439	355016	250696	312760	1.19146	1.41628	1.37291	1.14864	4.24772	1.0405	1.80908	1.81544	1.76296	3	3	3	1.20181	2.2707	1.79583	1.06889	0.594023	-0.474869	0.343696	0.00624917	0.656526	0.299701	0.641176	0.514152
Q13151	Q13151	Heterogeneous nuclear ribonucleoprotein A0 OS=Homo sapiens OX=9606 GN=HNRNPA0 PE=1 SV=1	0	69.662	29	12	183	10	10	305	30.8	9.29	408.18	12	HNRNPA0	1.22136e+06	782176	1.1297e+06	1.19735e+06	623289	543107	532125	331947	511670	2.34487	1.91168	2.53333	2.26107	2.5152	2.27735	2.39296	2.22045	2.47311	3	3	3	2.15003	2.46447	2.36218	0.314435	0.212143	-0.102292	0.078096	0.205966	0.34537	0.604728	0.70114	0.704785
O60832	O60832	H/ACA ribonucleoprotein complex subunit DKC1 OS=Homo sapiens OX=9606 GN=DKC1 PE=1 SV=3	0	69.535	37	15	86	15	15	514	57.6	9.42	150.69	15	DKC1	1.15885e+06	548359	586752	582392	744168	297158	312864	76406.6	194681	2.26907	1.39931	1.58822	1.22129	2.77093	1.40734	1.62673	0.101274	1.07901	3	3	3	1.34265	2.20941	0.935674	0.866761	-0.406974	-1.27374	0.0674649	0.41719	0.0862946	0.344855	0.617572	0.222684
Q15637	Q15637	Splicing factor 1 OS=Homo sapiens OX=9606 GN=SF1 PE=1 SV=4	0	69.484	20	9	210	9	9	639	68.3	8.98	491.88	9	SF1	1.23754e+06	689178	800251	1.07518e+06	446396	332975	722695	307670	679926	2.36385	1.72907	2.03592	2.10581	2.03362	1.57152	2.83458	2.11088	2.88328	3	3	3	1.80213	2.14447	2.60958	0.342331	0.807449	0.465118	0.150395	0.0524576	0.163369	0.493164	0.59635	0.787554
Q12931	Q12931	Heat shock protein 75 kDa, mitochondrial OS=Homo sapiens OX=9606 GN=TRAP1 PE=1 SV=3	0	69.48	23	14	168	13	13	704	80.1	8.21	443.38	14	TRAP1	307575	241472	256507	287486	43762.5	177486	139432	491978	263295	0.355392	0.21605	0.394469	0.202792	-1.31693	0.66382	0.460753	2.78809	1.51458	3	3	3	0.360888	-0.189021	1.58781	-0.549909	1.22692	1.77683	0.399744	0.149868	0.113017	0.0290507	-0.159007	0.446403
P35658	P35658	Nuclear pore complex protein Nup214 OS=Homo sapiens OX=9606 GN=NUP214 PE=1 SV=2	0	69.477	12	19	58	19	19	2090	213.5	7.47	81.66	19	NUP214	618680	650531	506235	465745	78093.9	160470	257654	295109	301126	1.36364	1.64581	1.37528	0.898842	-0.481415	0.51842	1.34663	2.05075	1.70827	3	3	3	1.02102	0.752502	1.70189	-0.268522	0.680863	0.949385	0.72087	0.154601	0.217683	0.241578	0.145288	0.483185
Q8IUE6	Q8IUE6	Histone H2A type 2-B OS=Homo sapiens OX=9606 GN=H2AC21 PE=1 SV=3	0	69.23	60	14	230	1	1	130	14	10.89	595.92	14	HIST2H2AB	127503	2.15896e+06	67979.3	7.32635e+06	12273.3	81157.5	553511	225750	199703	-0.915018	3.37646	-1.52136	4.87432	-3.15111	-0.46509	2.4498	1.66423	1.11576	3	3	3	2.59523	-1.86249	1.74327	-4.45773	-0.851964	3.60576	0.0610149	0.630139	0.0095038	0.751147	-0.701792	0.495821
O96019	O96019	Actin-like protein 6A OS=Homo sapiens OX=9606 GN=ACTL6A PE=1 SV=1	0	69.195	36	11	251	9	11	429	47.4	5.6	576.34	11	ACTL6A	1.50996e+06	1.09337e+06	1.45977e+06	1.81977e+06	913212	1.15344e+06	933758	643132	699145	2.65089	2.3949	2.90314	2.86498	3.06625	3.36398	3.20424	3.17462	2.92349	3	3	3	2.87462	2.87343	3.10079	-0.00119204	0.226166	0.227358	0.997066	0.484115	0.20441	0.837502	0.833735	0.953925
O00303	O00303	Eukaryotic translation initiation factor 3 subunit F OS=Homo sapiens OX=9606 GN=EIF3F PE=1 SV=1	0	68.957	29	8	187	8	8	357	37.5	5.45	512.8	8	EIF3F	1.49032e+06	1.19302e+06	1.12848e+06	1.36148e+06	297420	570580	459114	363968	399963	2.632	2.52074	2.53178	2.4464	1.4478	2.34854	2.18004	2.35331	2.11777	3	3	3	2.43856	2.20386	2.21704	-0.234699	-0.221517	0.0131814	0.572565	0.0622354	0.97437	0.697449	0.61512	0.656288
P23284	P23284	Peptidyl-prolyl cis-trans isomerase B OS=Homo sapiens OX=9606 GN=PPIB PE=1 SV=2	0	68.9	52	11	87	11	11	216	23.7	9.41	181.07	11	PPIB	1.88005e+06	1.39487e+06	667059	925460	451962	514800	308750	447190	432706	2.96715	2.74625	1.77329	1.88947	2.0515	2.20012	1.60763	2.65039	2.23129	3	3	3	2.27861	2.26398	2.16311	-0.014632	-0.115507	-0.100875	0.975012	0.783471	0.840886	0.645567	0.633067	0.638937
Q16630	Q16630	Cleavage and polyadenylation specificity factor subunit 6 OS=Homo sapiens OX=9606 GN=CPSF6 PE=1 SV=2	0	68.88	17	8	204	8	8	551	59.2	7.15	525.3	8	CPSF6	1.3579e+06	1.58172e+06	1.16821e+06	1.29424e+06	521933	415987	797593	688185	1.1791e+06	2.49775	2.92761	2.5817	2.37333	2.25917	1.89265	2.97684	3.2723	3.67752	3	3	3	2.39786	2.44621	3.30889	0.0483446	0.911026	0.862681	0.88518	0.0653327	0.0185253	0.684434	0.694682	1.02422
P53992	P53992	Protein transport protein Sec24C OS=Homo sapiens OX=9606 GN=SEC24C PE=1 SV=3	0	68.842	17	15	155	15	15	1094	118.2	7.06	256.09	15	SEC24C	871579	687692	380926	569358	109354	102249	415282	328684	207816	1.85808	1.72595	0.964979	1.18864	0.00431489	-0.13181	2.03528	2.2062	1.1732	3	3	3	0.927594	0.942459	1.8049	0.0148646	0.877303	0.862438	0.985501	0.240998	0.23876	0.212108	0.205268	0.517556
O00267	O00267	Transcription elongation factor SPT5 OS=Homo sapiens OX=9606 GN=SUPT5H PE=1 SV=1	0	68.762	21	17	105	17	17	1087	120.9	5.06	240.9	17	SUPT5H	544725	346419	655900	631687	292154	205441	287699	306212	208464	1.17998	0.73671	1.74895	1.33851	1.42203	0.87484	1.50575	2.10403	1.1777	3	3	3	0.983354	1.45032	1.59583	0.466968	0.612476	0.145508	0.129996	0.133996	0.670395	0.229898	0.373827	0.447467
Q9BTT0	Q9BTT0	Acidic leucine-rich nuclear phosphoprotein 32 family member E OS=Homo sapiens OX=9606 GN=ANP32E PE=1 SV=1	0	68.676	24	8	195	8	8	268	30.7	3.85	600.75	8	ANP32E	1.65718e+06	1.54186e+06	746917	1.71243e+06	421105	1.24018e+06	603885	521565	794390	2.78511	2.89079	1.93642	2.77727	1.94948	3.46859	2.57546	2.87235	3.10775	3	3	3	3.04555	2.22367	2.85186	-0.821879	-0.193694	0.628185	0.0804238	0.503345	0.121305	0.892194	0.620658	0.870234
Q9NVP1	Q9NVP1	ATP-dependent RNA helicase DDX18 OS=Homo sapiens OX=9606 GN=DDX18 PE=1 SV=2	0	68.556	26	15	104	15	15	670	75.4	9.5	182.12	15	DDX18	802578	316864	477331	371335	425297	153849	219803	108532	203309	1.73909	0.60806	1.29046	0.572022	1.96377	0.45763	1.1174	0.607624	1.14158	3	3	3	0.545904	1.66444	0.955537	1.11854	0.409633	-0.708905	0.0052978	0.0850736	0.0546935	0.088854	0.441433	0.230389
Q09161	Q09161	Nuclear cap-binding protein subunit 1 OS=Homo sapiens OX=9606 GN=NCBP1 PE=1 SV=1	0	68.554	23	14	101	14	14	790	91.8	6.43	194.72	14	NCBP1	268010	141985	495075	453382	134431	149989	273759	334493	369388	0.156742	-0.55007	1.34312	0.860032	0.302175	0.42097	1.43409	2.23147	2.00304	3	3	3	0.243644	0.600679	1.88954	0.357035	1.64589	1.28886	0.558143	0.0264465	0.0435505	-0.00774918	0.0999376	0.546484
P84077	P84077	ADP-ribosylation factor 1 OS=Homo sapiens OX=9606 GN=ARF1 PE=1 SV=2	0	68.54	55	7	108	0	3	181	20.7	6.8	260.48	7	ARF1	589040	560124	919394	1.41633e+06	470940	591842	206743	296410	383924	1.29281	1.42994	2.23615	2.50339	2.11084	2.40132	1.02903	2.0571	2.05872	3	3	3	2.11155	1.87994	1.71495	-0.231615	-0.396597	-0.164982	0.635512	0.458903	0.734084	0.592626	0.51391	0.487813
P61204	P61204	ADP-ribosylation factor 3 OS=Homo sapiens OX=9606 GN=ARF3 PE=1 SV=2	0	68.54	55	7	108	0	3	181	20.6	7.43	260.48	7	ARF3	589040	560124	919394	1.41633e+06	470940	591842	206743	296410	383924	1.29281	1.42994	2.23615	2.50339	2.11084	2.40132	1.02903	2.0571	2.05872	3	3	3	2.11155	1.87994	1.71495	-0.231615	-0.396597	-0.164982	0.635512	0.458903	0.734084	0.592626	0.51391	0.487813
O14929	O14929	Histone acetyltransferase type B catalytic subunit OS=Homo sapiens OX=9606 GN=HAT1 PE=1 SV=1	0	68.402	38	11	209	11	11	419	49.5	5.69	529.13	11	HAT1	1.48771e+06	1.05582e+06	893607	1.19192e+06	754531	862861	641549	459030	825715	2.62947	2.34449	2.19511	2.25452	2.79088	2.94524	2.66275	2.68809	3.16355	3	3	3	2.51475	2.53849	2.83813	0.023738	0.323383	0.299645	0.936613	0.298953	0.281977	0.721514	0.724074	0.865314
Q5VYK3	Q5VYK3	Proteasome adapter and scaffold protein ECM29 OS=Homo sapiens OX=9606 GN=ECPAS PE=1 SV=2	0	68.35	10	15	121	15	15	1845	204.2	7.12	279.47	15	KIAA0368	183813	223698	207457	248469	97713.4	101499	125611	95142.9	172363	-0.387308	0.10574	0.0882792	-0.00762752	-0.158065	-0.14243	0.310153	0.417674	0.903354	3	3	3	-0.0147724	-0.152364	0.543727	-0.137592	0.558499	0.696091	0.424656	0.046464	0.0380996	-0.091452	-0.144664	0.0921805
Q16666	Q16666	Gamma-interferon-inducible protein 16 OS=Homo sapiens OX=9606 GN=IFI16 PE=1 SV=3	0	68.223	24	14	146	13	14	785	88.2	9.28	247.34	14	IFI16	729467	1.4241e+06	409215	1.02748e+06	139957	296327	480929	279120	330130	1.60129	2.77617	1.06833	2.04034	0.360285	1.4033	2.24701	1.97038	1.84093	3	3	3	2.07327	1.00997	2.01944	-1.0633	-0.0538273	1.00947	0.117931	0.902908	0.0561271	0.580089	0.228254	0.589268
P09661	P09661	U2 small nuclear ribonucleoprotein A' OS=Homo sapiens OX=9606 GN=SNRPA1 PE=1 SV=2	0	68.171	50	14	114	14	14	255	28.4	8.62	264.85	14	SNRPA1	1.894e+06	931744	2.71777e+06	2.27226e+06	841258	572793	648868	1.07661e+07	401695	2.97782	2.16412	3.79982	3.18536	2.94785	2.35412	2.67912	7.23986	2.124	3	3	3	2.56787	3.24183	4.01433	0.673965	1.44646	0.772498	0.183681	0.43037	0.663014	0.739746	0.953373	1.26694
P54198	P54198	Protein HIRA OS=Homo sapiens OX=9606 GN=HIRA PE=1 SV=2	0	68.004	15	13	130	13	13	1017	111.8	8.07	294.64	13	HIRA	201535	233943	203607	472672	55186.5	86685.8	424744	400399	326950	-0.254518	0.17035	0.0612592	0.920142	-0.982305	-0.37002	2.06778	2.49094	1.82697	3	3	3	0.240158	-0.391854	2.12857	-0.632012	1.88841	2.52042	0.262631	0.0109804	0.00230378	-0.00859494	-0.223274	0.626785
O43660	O43660	Pleiotropic regulator 1 OS=Homo sapiens OX=9606 GN=PLRG1 PE=1 SV=1	0	67.961	32	11	130	11	11	514	57.2	9.17	259.78	11	PLRG1	435231	831353	522021	340909	129658	85249.1	495162	201930	319319	0.856232	1.99965	1.41958	0.448692	0.250015	-0.39413	2.28909	1.50335	1.7929	3	3	3	0.684738	0.841942	1.86178	0.157205	1.17705	1.01984	0.849753	0.185779	0.066908	0.133461	0.176262	0.53559
P61163	P61163	Alpha-centractin OS=Homo sapiens OX=9606 GN=ACTR1A PE=1 SV=1	0	67.901	39	10	85	6	6	376	42.6	6.64	240.18	10	ACTR1A	760480	649788	812947	607803	82585.8	131043	165261	106967	151274	1.66136	1.64416	2.05863	1.2829	-0.400725	0.22615	0.705943	0.586674	0.715064	3	3	3	1.05107	1.10642	0.669227	0.0553513	-0.381844	-0.437195	0.952484	0.422177	0.597492	0.25172	0.260163	0.13434
Q09472	Q09472	Histone acetyltransferase p300 OS=Homo sapiens OX=9606 GN=EP300 PE=1 SV=2	0	67.785	7	14	132	4	4	2414	264	8.5	214.13	14	EP300	56421.8	60779.3	63088.5	82664.4	12703.8	11918.1	39430.3	27961.2	39043.8	-2.09122	-1.77416	-1.62908	-1.59536	-3.10137	-3.23267	-1.36143	-1.349	-1.23893	3	3	3	-2.20073	-2.27389	-1.31645	-0.0731587	0.884279	0.957438	0.919109	0.164254	0.0933089	-0.793477	-0.83198	-0.534702
Q58FF6	Q58FF6	Putative heat shock protein HSP 90-beta 4 OS=Homo sapiens OX=9606 GN=HSP90AB4P PE=5 SV=1	0	67.771	18	12	240	2	2	505	58.2	4.73	525.64	12	HSP90AB4P	NA	NA	NA	NA	NA	5297.83	NA	NA	NA	NA	NA	NA	NA	NA	-4.40234	NA	NA	NA	1	0	0	-4.40234	NA	NA	NA	NA	NA	NA	NA	NA	-1.5115	NA	NA
Q53GS9	Q53GS9	U4/U6.U5 tri-snRNP-associated protein 2 OS=Homo sapiens OX=9606 GN=USP39 PE=1 SV=2	0	67.413	26	12	198	12	12	565	65.3	8.91	439.35	12	USP39	1.62502e+06	1.62954e+06	966774	1.31519e+06	1.54383e+06	1.01754e+06	417668	238502	488145	2.75683	2.97058	2.30865	2.3965	3.82375	3.18312	2.04355	1.7435	2.40521	3	3	3	2.85007	2.96308	2.06409	0.113011	-0.785977	-0.898989	0.834556	0.0604112	0.139481	0.829148	0.862222	0.604132
Q96KQ7	Q96KQ7	Histone-lysine N-methyltransferase EHMT2 OS=Homo sapiens OX=9606 GN=EHMT2 PE=1 SV=3	0	67.059	16	15	89	15	15	1210	132.3	5.45	205.54	15	EHMT2	369341	649690	336815	821024	178916	279889	71565.5	115601	137847	0.619412	1.64394	0.787429	1.71673	0.714585	1.32096	-0.501467	0.698664	0.580974	3	3	3	1.56054	0.707142	0.25939	-0.853402	-1.30115	-0.447752	0.00286524	0.0314923	0.309515	0.415313	0.132694	-0.00252655
Q9ULW0	Q9ULW0	Targeting protein for Xklp2 OS=Homo sapiens OX=9606 GN=TPX2 PE=1 SV=2	0	67.037	22	15	90	15	15	747	85.6	9.23	160.21	15	TPX2	224732	774863	167430	876749	53404.8	174817	124209	64257.5	76729.3	-0.0973375	1.89813	-0.220971	1.81146	-1.02966	0.64195	0.293963	-0.148556	-0.264246	3	3	3	1.45051	-0.449321	-0.0396131	-1.89984	-1.49013	0.409708	0.0190517	0.0274822	0.292445	0.380309	-0.242755	-0.10478
P54277	P54277	PMS1 protein homolog 1 OS=Homo sapiens OX=9606 GN=PMS1 PE=1 SV=1	0	67.01	20	16	154	16	16	932	105.8	6.67	379.72	16	PMS1	517122	516329	307752	592208	253606	376633	334471	311950	332352	1.10495	1.31248	0.657239	1.2454	1.21789	1.74927	1.72307	2.13081	1.85061	3	3	3	1.43572	0.993362	1.9015	-0.442355	0.465783	0.908138	0.130389	0.0789518	0.0122646	0.374641	0.224293	0.550173
Q2KS03	Q2KS03	Packaging protein 2 OS=Human adenovirus C serotype 5 OX=28285 GN=L4 PE=1 SV=2	0	66.827	38	7	123	6	6	196	21.7	5.41	245.51	7	AdV_L4_22K	2.18472e+06	179724	1.42751e+06	19300.8	252535	70186.3	169838	94922.3	129817	3.18383	-0.21003	2.8709	-3.69397	1.21178	-0.67463	0.745353	0.414324	0.494384	3	3	3	-1.52621	2.42217	0.551354	3.94838	2.07756	-1.87082	0.0343828	0.131084	0.039256	-0.580174	0.684642	0.0944352
P62333	P62333	26S proteasome regulatory subunit 10B OS=Homo sapiens OX=9606 GN=PSMC6 PE=1 SV=1	0	66.469	30	11	143	11	11	389	44.1	7.49	384.49	11	PSMC6	849291	893609	727932	862630	545956	510536	403997	267700	405170	1.82071	2.10383	1.89927	1.78804	2.32409	2.18812	1.99553	1.91012	2.13643	3	3	3	2.02666	2.01469	2.01403	-0.011972	-0.012634	-0.000661949	0.954726	0.931701	0.997075	0.564655	0.555814	0.587545
O60812	O60812	Heterogeneous nuclear ribonucleoprotein C-like 1 OS=Homo sapiens OX=9606 GN=HNRNPCL1 PE=1 SV=1	0	66.441	22	10	349	0	1	293	32.1	5.06	783.79	10	HNRNPCL1	51242.7	62665	99078.7	105365	66865	32144.7	19836.4	6908.69	36191.8	-2.23013	-1.73008	-0.977881	-1.2453	-0.705375	-1.80124	-2.35259	-3.36594	-1.34836	3	3	3	-1.59221	-1.30446	-2.35563	0.287745	-0.763421	-1.05117	0.596429	0.277632	0.23268	-0.5983	-0.514806	-0.886218
B7ZW38	B7ZW38	Heterogeneous nuclear ribonucleoprotein C-like 3 OS=Homo sapiens OX=9606 GN=HNRNPCL3 PE=2 SV=1	0	66.441	22	10	349	0	1	293	32	5.68	783.79	10	LOC101060301; HNRNPCL4; LOC649330; HNRNPCL3	51242.7	62665	99078.7	105365	66865	32144.7	19836.4	6908.69	36191.8	-2.23013	-1.73008	-0.977881	-1.2453	-0.705375	-1.80124	-2.35259	-3.36594	-1.34836	3	3	3	-1.59221	-1.30446	-2.35563	0.287745	-0.763421	-1.05117	0.596429	0.277632	0.23268	-0.5983	-0.514806	-0.886218
O15355	O15355	Protein phosphatase 1G OS=Homo sapiens OX=9606 GN=PPM1G PE=1 SV=1	0	66.23	31	13	214	13	13	546	59.2	4.36	488.87	13	PPM1G	1.71434e+06	1.17893e+06	2.18131e+06	2.4017e+06	3.29459e+06	4.04646e+06	1.26691e+06	744065	1.49925e+06	2.83403	2.5036	3.48259	3.26529	4.91733	5.1747	3.64443	3.38493	4.02407	3	3	3	3.64786	3.74465	3.68448	0.096788	0.036616	-0.0601719	0.927909	0.966353	0.929929	1.08546	1.1177	1.15024
Q14532	Q14532	Keratin, type I cuticular Ha2 OS=Homo sapiens OX=9606 GN=KRT32 PE=1 SV=3	0	66.099	18	11	230	3	3	448	50.3	4.84	354.92	11	KRT32	1.00463e+06	88944.2	93614.2	204259	NA	113124	8693.15	9845.28	8119.42	2.06304	-1.22484	-1.05973	-0.290298	NA	0.0140203	-3.54279	-2.85492	-3.50458	3	2	3	-0.500372	0.501656	-3.30076	1.00203	-2.80039	-3.80242	0.484364	0.00298111	0.0504221	-0.247543	0.0665719	-1.20264
Q16555	Q16555	Dihydropyrimidinase-related protein 2 OS=Homo sapiens OX=9606 GN=DPYSL2 PE=1 SV=1	0	65.895	29	12	101	10	11	572	62.3	6.38	256.71	12	DPYSL2	2.6694e+06	1.95004e+06	887932	1.79167e+06	234522	214605	431475	359032	289505	3.47289	3.22962	2.18592	2.84254	1.10502	0.9378	2.09047	2.33361	1.65149	3	3	3	2.33665	2.25461	2.02519	-0.082042	-0.311461	-0.229419	0.937617	0.693879	0.763718	0.665577	0.628522	0.591789
O95785	O95785	Protein Wiz OS=Homo sapiens OX=9606 GN=WIZ PE=1 SV=2	0	65.859	14	15	115	15	15	1651	178.6	6.86	224.01	15	WIZ	466932	963237	363466	1.02567e+06	193349	570085	271555	132804	203369	0.957662	2.21208	0.897289	2.0378	0.826505	2.34729	1.42243	0.898804	1.142	3	3	3	2.19906	0.893819	1.15441	-1.30524	-1.04464	0.260595	0.000178377	0.00402403	0.170063	0.620181	0.192489	0.297456
A6NHL2	A6NHL2	Tubulin alpha chain-like 3 OS=Homo sapiens OX=9606 GN=TUBAL3 PE=1 SV=2	0	65.787	6	5	274	0	0	446	49.9	6.05	415.69	5	TUBAL3	6.79745e+06	5.56357e+06	2.32572e+06	2.70073e+06	1.81415e+06	2.6888e+06	1.47301e+06	1.16172e+06	1.83925e+06	4.82137	4.74213	3.57507	3.43458	4.05653	4.585	3.86188	4.02769	4.31895	3	3	3	4.2539	4.15099	4.06951	-0.102912	-0.184394	-0.0814819	0.860463	0.692311	0.843401	1.28017	1.24341	1.28045
P05089	P05089	Arginase-1 OS=Homo sapiens OX=9606 GN=ARG1 PE=1 SV=2	0	65.698	40	11	131	11	11	322	34.7	7.21	231.4	11	ARG1	419769	671890	259384	164721	90699	94785.2	144330	166863	79224	0.804052	1.69242	0.410559	-0.600668	-0.265535	-0.24116	0.510573	1.22817	-0.218086	3	3	3	0.283531	0.316359	0.506887	0.032828	0.223356	0.190528	0.968346	0.80009	0.733306	0.00357505	0.00431546	0.0807109
Q9NSD9	Q9NSD9	Phenylalanine--tRNA ligase beta subunit OS=Homo sapiens OX=9606 GN=FARSB PE=1 SV=3	0	65.596	27	15	121	15	15	589	66.1	6.84	255.77	15	FARSB	1.71327e+06	1.50929e+06	577793	1.33954e+06	303244	294068	254235	181003	211976	2.83313	2.85999	1.56602	2.42296	1.47578	1.39226	1.32735	1.34552	1.2018	3	3	3	2.22507	1.95831	1.29156	-0.266759	-0.933511	-0.666752	0.688014	0.099753	0.204686	0.629204	0.533677	0.344244
P15531	P15531	Nucleoside diphosphate kinase A OS=Homo sapiens OX=9606 GN=NME1 PE=1 SV=1	0	65.519	57	10	181	3	3	152	17.1	6.19	281.11	10	NME1	160830	201827	211207	176044	170282	58200	135022	65053	26365.1	-0.580008	-0.0426901	0.114129	-0.504768	0.643235	-0.9448	0.414383	-0.130806	-1.8054	3	3	3	-0.497419	0.0591189	-0.507273	0.556538	-0.00985399	-0.566392	0.274256	0.989691	0.495381	-0.246588	-0.0749826	-0.262156
Q16629	Q16629	Serine/arginine-rich splicing factor 7 OS=Homo sapiens OX=9606 GN=SRSF7 PE=1 SV=1	0	65.18	34	12	216	11	11	238	27.4	11.82	402.15	12	SRSF7	6.21828e+06	3.07176e+06	4.87091e+06	2.72296e+06	4.76587e+06	4.2381e+06	2.69975e+06	724623	2.33904e+06	4.69289	3.88518	4.64159	3.4464	5.44997	5.24146	4.73594	3.34673	4.66574	3	3	3	4.19101	4.92815	4.24947	0.737138	0.0584593	-0.678679	0.286688	0.937837	0.263372	1.25984	1.4981	1.33948
P16615	P16615	Sarcoplasmic/endoplasmic reticulum calcium ATPase 2 OS=Homo sapiens OX=9606 GN=ATP2A2 PE=1 SV=1	0	65.178	17	13	119	6	13	1042	114.7	5.34	293.6	13	ATP2A2	369101	426058	323787	451934	152237	210424	603600	317950	495037	0.618472	1.03524	0.730509	0.855412	0.481625	0.90941	2.57478	2.1583	2.42544	3	3	3	0.933354	0.610202	2.38618	-0.323152	1.45282	1.77597	0.0225752	0.00039839	0.000231812	0.213312	0.101034	0.712648
P08758	P08758	Annexin A5 OS=Homo sapiens OX=9606 GN=ANXA5 PE=1 SV=2	0	64.708	40	11	120	11	11	320	35.9	5.05	308.22	11	ANXA5	716994	542463	593315	837961	137498	223733	131837	237241	252728	1.57641	1.38371	1.60427	1.74618	0.334715	0.99789	0.379943	1.73586	1.45548	3	3	3	1.37593	1.1718	1.19043	-0.204129	-0.185497	0.0186314	0.687128	0.711098	0.97625	0.356223	0.281488	0.311405
Q69YN4	Q69YN4	Protein virilizer homolog OS=Homo sapiens OX=9606 GN=VIRMA PE=1 SV=2	0	64.647	8	13	71	13	13	1812	201.9	5.01	151.26	13	KIAA1429; VIRMA	280279	151589	456543	197588	107280	35427.2	198406	144610	147796	0.221322	-0.45565	1.22622	-0.338198	-0.0233151	-1.66096	0.969653	1.02167	0.681514	3	3	3	-0.818269	0.474742	0.890947	1.29301	1.70922	0.416205	0.0858583	0.017211	0.35329	-0.349114	0.0585508	0.20931
Q96F07	Q96F07	Cytoplasmic FMR1-interacting protein 2 OS=Homo sapiens OX=9606 GN=CYFIP2 PE=1 SV=2	0	64.645	11	13	112	1	1	1278	148.3	7.31	218.66	13	CYFIP2	NA	NA	NA	NA	NA	NA	NA	NA	NA	NA	NA	NA	NA	NA	NA	NA	NA	NA	0	0	0	NA	NA	NA	NA	NA	NA	NA	NA	NA	NA	NA	NA
P62244	P62244	40S ribosomal protein S15a OS=Homo sapiens OX=9606 GN=RPS15A PE=1 SV=2	0	64.521	62	9	164	9	9	130	14.8	10.13	322.44	9	RPS15A	5.38327e+06	1.93969e+07	2.70797e+06	4.35761e+06	1.14859e+06	1.7774e+06	6.62746e+06	561750	1.11978e+06	4.48486	6.54387	3.79461	4.12477	3.39709	3.98781	6.03157	2.97943	3.60304	3	3	3	4.88548	3.89219	4.20468	-0.993295	-0.680801	0.312495	0.326379	0.61422	0.766638	1.48364	1.16029	1.32302
Q9BZJ0	Q9BZJ0	Crooked neck-like protein 1 OS=Homo sapiens OX=9606 GN=CRNKL1 PE=1 SV=4	0	64.409	18	14	153	14	14	848	100.4	8	416.9	14	CRNKL1	483002	517241	732941	716558	302215	261400	740289	413098	427538	1.00648	1.31503	1.90917	1.52038	1.47088	1.22237	2.86928	2.53599	2.21395	3	3	3	1.35259	1.46218	2.53974	0.109585	1.18715	1.07756	0.710717	0.00471475	0.0286756	0.348428	0.378405	0.764595
Q9Y2W2	Q9Y2W2	WW domain-binding protein 11 OS=Homo sapiens OX=9606 GN=WBP11 PE=1 SV=1	0	64.406	17	10	128	10	10	641	70	8.38	321.42	10	WBP11	835703	681402	487029	723802	286341	310687	550815	577236	248488	1.79744	1.7127	1.31948	1.5349	1.39304	1.47157	2.44276	3.01866	1.43108	3	3	3	1.57306	1.50332	2.2975	-0.0697354	0.724446	0.794181	0.694612	0.197769	0.178432	0.419083	0.388686	0.684042
Q02241	Q02241	Kinesin-like protein KIF23 OS=Homo sapiens OX=9606 GN=KIF23 PE=1 SV=3	0	64.307	18	13	113	13	13	960	110	8.51	270.53	13	KIF23	172629	296184	171952	415199	128602	205011	240093	182486	151962	-0.477868	0.51069	-0.182531	0.733102	0.238215	0.87181	1.24479	1.35729	0.721614	3	3	3	0.705201	-0.140728	1.1079	-0.845929	0.402699	1.24863	0.0221095	0.144305	0.0119398	0.140014	-0.140731	0.282537
P20073	P20073	Annexin A7 OS=Homo sapiens OX=9606 GN=ANXA7 PE=1 SV=3	0	63.982	32	13	91	13	13	488	52.7	5.68	200.61	13	ANXA7	673829	637107	1.02523e+06	1.53871e+06	172750	277253	103935	140603	110780	1.48683	1.61573	2.39335	2.62295	0.663995	1.30731	0.0368832	0.981134	0.265594	3	3	3	1.84866	1.51473	0.42787	-0.333939	-1.42079	-1.08686	0.628417	0.0437604	0.131582	0.508735	0.394194	0.0541399
O60934	O60934	Nibrin OS=Homo sapiens OX=9606 GN=NBN PE=1 SV=1	0	63.96	25	14	164	14	14	754	84.9	6.9	366.96	14	NBN	705360	1.49353e+06	485592	1.55072e+06	251025	419819	704143	594318	529152	1.55281	2.84484	1.31522	2.63416	1.20313	1.90588	2.79706	3.06073	2.52158	3	3	3	2.46163	1.35706	2.79313	-1.10457	0.331499	1.43607	0.0217559	0.364413	0.00153657	0.705172	0.341817	0.850569
P62081	P62081	40S ribosomal protein S7 OS=Homo sapiens OX=9606 GN=RPS7 PE=1 SV=1	0	63.855	39	10	154	10	10	194	22.1	10.1	355.27	10	RPS7	5.01106e+06	4.70219e+06	2.1973e+06	3.0103e+06	370306	744682	403117	439113	629724	4.38149	4.49945	3.49313	3.59114	1.76402	2.73274	1.99239	2.62409	2.77262	3	3	3	3.60778	3.21288	2.46304	-0.394895	-1.14474	-0.749845	0.690596	0.111965	0.404251	1.07361	0.938841	0.739524
Q86Y46	Q86Y46	Keratin, type II cytoskeletal 73 OS=Homo sapiens OX=9606 GN=KRT73 PE=1 SV=1	0	63.855	18	12	612	1	2	540	58.9	7.23	1231.68	12	KRT73	433804	1.38037e+06	2.21738e+06	1.16947e+06	1.72087e+06	1.05607e+06	819708	1.57123e+06	1.20528e+06	0.851492	2.73117	3.50626	2.22708	3.98037	3.23674	3.0163	4.46332	3.7092	3	3	3	2.73166	2.77938	3.72961	0.0477113	0.997946	0.950235	0.964807	0.121715	0.420482	0.790972	0.809712	1.16728
B2RPK0	B2RPK0	Putative high mobility group protein B1-like 1 OS=Homo sapiens OX=9606 GN=HMGB1P1 PE=5 SV=1	0	63.703	21	7	224	0	6	211	24.2	6.21	521.26	7	CTCFL	6.75259e+06	6.52782e+06	2.04391e+06	5.22626e+06	1.68791e+06	3.72412e+06	1.25226e+06	1.08224e+06	1.81254e+06	4.81182	4.97272	3.38873	4.38701	3.95246	5.05494	3.62765	3.92545	4.29784	3	3	3	4.80489	4.05101	3.95032	-0.753885	-0.854574	-0.100689	0.179633	0.0404222	0.836379	1.45782	1.2107	1.24038
P78344	P78344	Eukaryotic translation initiation factor 4 gamma 2 OS=Homo sapiens OX=9606 GN=EIF4G2 PE=1 SV=1	0	63.55	23	18	166	18	18	907	102.3	7.14	315.83	18	EIF4G2	552790	487636	558799	727234	155012	234427	274143	228424	274220	1.20118	1.22999	1.5178	1.54172	0.507685	1.06525	1.43612	1.68122	1.57323	3	3	3	1.27899	1.07556	1.56353	-0.203432	0.284539	0.487971	0.570253	0.143534	0.186696	0.324887	0.251339	0.436094
P83916	P83916	Chromobox protein homolog 1 OS=Homo sapiens OX=9606 GN=CBX1 PE=1 SV=1	0	62.945	31	6	234	5	5	185	21.4	4.93	749.19	6	CBX1	195828	219328	157426	393537	168227	273147	87117.1	117851	162285	-0.295958	0.0772799	-0.309861	0.655802	0.625715	1.28579	-0.217777	0.726464	0.816434	3	3	3	0.672958	0.00663219	0.441707	-0.666325	-0.231251	0.435075	0.226376	0.655675	0.391256	0.12948	-0.0933733	0.0586393
Q06210	Q06210	Glutamine--fructose-6-phosphate aminotransferase [isomerizing] 1 OS=Homo sapiens OX=9606 GN=GFPT1 PE=1 SV=3	0	62.941	23	12	139	9	12	699	78.8	7.11	344.64	12	GFPT1	616098	486612	455814	455932	259714	256467	416456	197581	415267	1.35761	1.22696	1.22392	0.868122	1.25223	1.19488	2.03935	1.47195	2.17194	3	3	3	1.09665	1.27792	1.89442	0.181268	0.797763	0.616495	0.21043	0.0305565	0.0477502	0.265623	0.31662	0.546702
Q7Z3K3	Q7Z3K3	Pogo transposable element with ZNF domain OS=Homo sapiens OX=9606 GN=POGZ PE=1 SV=2	0	62.898	13	15	109	15	15	1410	155.2	7.4	219.27	15	POGZ	444758	481906	388464	961020	126560	272677	221686	164841	199017	0.887472	1.21294	0.993249	1.94387	0.215125	1.2833	1.12971	1.21058	1.11079	3	3	3	1.48004	0.698616	1.15036	-0.781422	-0.329674	0.451748	0.0812494	0.232992	0.139677	0.389759	0.129114	0.296709
Q9BTC8	Q9BTC8	Metastasis-associated protein MTA3 OS=Homo sapiens OX=9606 GN=MTA3 PE=1 SV=2	0	62.776	27	15	132	5	5	594	67.5	8.57	170.88	15	MTA3	562004	444817	186708	336893	27522.6	56757.2	314156	254524	171918	1.22503	1.0974	-0.0637408	0.431592	-1.98601	-0.98101	1.63267	1.8373	0.899624	3	3	3	0.182661	-0.274904	1.45653	-0.457565	1.27387	1.73144	0.702855	0.132451	0.150541	-0.0274242	-0.190353	0.40017
Q14568	Q14568	Heat shock protein HSP 90-alpha A2 OS=Homo sapiens OX=9606 GN=HSP90AA2P PE=1 SV=2	0	62.559	24	9	394	0	1	343	39.3	4.65	808.57	9	HSP90AA2; HSP90AA2P	76785.2	103599	243061	233633	219444	120911	166068	161769	196192	-1.64665	-1.0048	0.316789	-0.0964575	1.00916	0.11006	0.712973	1.18344	1.09017	3	3	3	-0.330399	-0.106898	0.99553	0.223501	1.32593	1.10243	0.809071	0.0233753	0.244308	-0.19284	-0.125297	0.244883
P26196	P26196	Probable ATP-dependent RNA helicase DDX6 OS=Homo sapiens OX=9606 GN=DDX6 PE=1 SV=2	0	62.541	33	11	102	11	11	483	54.4	8.66	247.58	11	DDX6	798980	922694	752593	956388	166774	243293	170068	171600	174237	1.73261	2.15004	1.94734	1.9369	0.613205	1.11881	0.747303	1.26855	0.918954	3	3	3	1.73525	1.43105	0.97827	-0.304199	-0.756981	-0.452782	0.589592	0.0964009	0.362695	0.471642	0.365747	0.239165
P18754	P18754	Regulator of chromosome condensation OS=Homo sapiens OX=9606 GN=RCC1 PE=1 SV=1	0	62.309	26	9	158	9	9	421	44.9	7.52	410.96	9	RCC1	1.84325e+06	1.81493e+06	1.1148e+06	3.00383e+06	488629	1.01734e+06	475720	217795	431776	2.93863	3.12603	2.51418	3.58803	2.16404	3.18283	2.2313	1.61247	2.22818	3	3	3	3.29896	2.53895	2.02399	-0.760012	-1.27498	-0.514965	0.0465818	0.00718169	0.165651	0.974448	0.723359	0.590337
Q16891	Q16891	MICOS complex subunit MIC60 OS=Homo sapiens OX=9606 GN=IMMT PE=1 SV=1	0	62.21	22	14	105	14	14	758	83.6	6.48	223.01	14	IMMT	3.47758e+06	2.15569e+06	1.01412e+06	3.01512e+06	2.23189e+06	142860	509972	74158	391280	3.85446	3.37427	2.37763	3.59344	4.35549	0.35071	2.33161	0.0581739	2.0861	3	3	3	2.43947	3.5292	1.49196	1.08972	-0.947511	-2.03723	0.416249	0.497183	0.094493	0.699547	1.04313	0.40926
O00231	O00231	26S proteasome non-ATPase regulatory subunit 11 OS=Homo sapiens OX=9606 GN=PSMD11 PE=1 SV=3	0	62.198	33	11	109	11	11	422	47.4	6.48	235.92	11	PSMD11	756022	802534	626369	1.2577e+06	183868	312854	240674	852978	292624	1.65288	1.94875	1.68248	2.33202	0.753975	1.4816	1.24827	3.58201	1.66695	3	3	3	1.92079	1.36311	2.16575	-0.557679	0.244956	0.802635	0.227459	0.763149	0.361797	0.531495	0.343686	0.641301
P26373	P26373	60S ribosomal protein L13 OS=Homo sapiens OX=9606 GN=RPL13 PE=1 SV=4	0	62.111	47	11	166	11	11	211	24.2	11.65	369.65	11	RPL13	8.52213e+06	7.00954e+06	2.06923e+06	4.61301e+06	634950	1.24131e+06	633006	319857	583399	5.14759	5.07544	3.40649	4.20694	2.54194	3.4699	2.64341	2.16693	2.66238	3	3	3	4.25076	3.69868	2.49091	-0.552085	-1.75985	-1.20777	0.57103	0.0231545	0.197912	1.28031	1.0946	0.747842
Q9H3U1	Q9H3U1	Protein unc-45 homolog A OS=Homo sapiens OX=9606 GN=UNC45A PE=1 SV=1	0	62.062	16	12	79	12	12	944	103	6.07	191.25	12	UNC45A	260729	198682	339028	316015	1.11259e+06	967280	137814	46824.4	704298	0.117002	-0.0653501	0.796879	0.339292	3.35114	3.11004	0.443913	-0.605166	2.93409	3	3	3	1.12799	1.42168	0.92428	0.293681	-0.203714	-0.497395	0.844292	0.894933	0.74702	0.274584	0.367556	0.218757
Q9Y2A7	Q9Y2A7	Nck-associated protein 1 OS=Homo sapiens OX=9606 GN=NCKAP1 PE=1 SV=1	0	61.822	14	13	71	12	13	1128	128.7	6.62	166.35	13	NCKAP1	380239	379742	192599	282896	158154	30262.1	132714	119166	80976.4	0.661362	0.86921	-0.0189308	0.179572	0.536635	-1.8883	0.389513	0.742474	-0.186526	3	3	3	-0.279839	0.393022	0.315154	0.672861	0.594993	-0.0778686	0.475058	0.532326	0.831098	-0.175797	0.02954	0.0156618
Q9Y2L1	Q9Y2L1	Exosome complex exonuclease RRP44 OS=Homo sapiens OX=9606 GN=DIS3 PE=1 SV=2	0	61.791	19	14	107	14	14	958	108.9	7.14	266.43	14	DIS3	357220	278279	311822	521868	131537	171153	250505	143034	134671	0.571262	0.42072	0.676189	1.06298	0.270775	0.6114	1.30603	1.00585	0.547334	3	3	3	0.698368	0.506076	0.953074	-0.192292	0.254706	0.446998	0.442579	0.431458	0.150574	0.138261	0.067193	0.229951
O75131	O75131	Copine-3 OS=Homo sapiens OX=9606 GN=CPNE3 PE=1 SV=1	0	61.783	24	12	220	11	11	537	60.1	5.85	440.79	12	CPNE3	1.92254e+06	1.00174e+06	1.74548e+06	1.76775e+06	499204	292495	865781	462826	641234	2.99939	2.26863	3.16102	2.82315	2.19493	1.38452	3.09519	2.69997	2.79875	3	3	3	2.15877	2.78512	2.86464	0.626348	0.705873	0.0795247	0.290389	0.180307	0.816806	0.608391	0.803881	0.873942
Q14CN4	Q14CN4	Keratin, type II cytoskeletal 72 OS=Homo sapiens OX=9606 GN=KRT72 PE=1 SV=2	0	61.757	9	8	524	0	0	511	55.8	6.89	1049.13	8	KRT72	NA	NA	NA	NA	NA	NA	NA	NA	NA	NA	NA	NA	NA	NA	NA	NA	NA	NA	0	0	0	NA	NA	NA	NA	NA	NA	NA	NA	NA	NA	NA	NA
P62280	P62280	40S ribosomal protein S11 OS=Homo sapiens OX=9606 GN=RPS11 PE=1 SV=3	0	61.579	59	13	136	13	13	158	18.4	10.3	264.76	13	RPS11	7.00063e+06	5.52662e+06	3.20037e+06	4.36109e+06	940204	2.21237e+06	898470	483209	1.42129e+06	4.86386	4.73252	4.03564	4.12592	3.10827	4.30363	3.14866	2.76215	3.94703	3	3	3	4.38736	4.00259	3.28595	-0.384765	-1.10141	-0.716642	0.514083	0.0485375	0.308991	1.32381	1.19515	1.01571
P62913	P62913	60S ribosomal protein L11 OS=Homo sapiens OX=9606 GN=RPL11 PE=1 SV=2	0	61.571	55	13	157	13	13	178	20.2	9.6	384.38	13	RPL11	7.14419e+06	6.90746e+06	4.48509e+06	5.24854e+06	1.42466e+06	2.1563e+06	2.66057e+06	1.23279e+06	2.53073e+06	4.89315	5.05427	4.52253	4.39314	3.70784	4.2666	4.71486	4.11336	4.77938	3	3	3	4.57134	4.37451	4.53587	-0.196829	-0.0354673	0.161361	0.668669	0.917964	0.713525	1.38313	1.3167	1.43684
Q9P2D1	Q9P2D1	Chromodomain-helicase-DNA-binding protein 7 OS=Homo sapiens OX=9606 GN=CHD7 PE=1 SV=3	0	61.293	6	15	130	7	7	2997	335.7	6.34	257.23	15	CHD7	491365	320564	516852	579961	162212	281987	221677	189679	233319	1.03125	0.6248	1.40522	1.21526	0.573185	1.33174	1.12965	1.41306	1.3402	3	3	3	1.05727	1.00322	1.29431	-0.0540487	0.237039	0.291088	0.876072	0.369735	0.317615	0.253345	0.228257	0.345396
Q9UNF1	Q9UNF1	Melanoma-associated antigen D2 OS=Homo sapiens OX=9606 GN=MAGED2 PE=1 SV=2	0	61.256	26	15	146	12	15	606	64.9	9.32	293.76	15	MAGED2	1.51281e+06	1.26271e+06	846486	1.28556e+06	342023	289551	268137	311812	541548	2.65361	2.60264	2.11696	2.36362	1.64939	1.36993	1.40416	2.13018	2.55499	3	3	3	2.11206	2.13999	2.02978	0.0279246	-0.082284	-0.110209	0.956037	0.878541	0.816153	0.592901	0.593934	0.593548
O14578	O14578	Citron Rho-interacting kinase OS=Homo sapiens OX=9606 GN=CIT PE=1 SV=2	0	61.214	9	15	72	15	15	2027	231.3	6.57	158.9	15	CIT	1.45344e+06	197495	271753	530117	108066	130514	230729	210192	255452	2.59585	-0.0739901	0.477769	1.08561	-0.0127851	0.22031	1.18739	1.56121	1.47095	3	3	3	0.410644	1.02028	1.40652	0.609635	0.995876	0.386241	0.523353	0.0528451	0.657701	0.0461135	0.227767	0.383297
P53999	P53999	Activated RNA polymerase II transcriptional coactivator p15 OS=Homo sapiens OX=9606 GN=SUB1 PE=1 SV=3	0	61.057	43	8	103	8	8	127	14.4	9.6	212.28	8	SUB1	1.2964e+06	1.09153e+06	1.30456e+06	2.69771e+06	620692	1.22831e+06	558913	274609	394137	2.43089	2.39247	2.74096	3.43296	2.50918	3.45472	2.46382	1.94688	2.0966	3	3	3	3.09338	2.56035	2.1691	-0.533039	-0.924281	-0.391242	0.215562	0.0731344	0.0948878	0.908274	0.732255	0.639428
P11413	P11413	Glucose-6-phosphate 1-dehydrogenase OS=Homo sapiens OX=9606 GN=G6PD PE=1 SV=4	0	60.981	39	15	71	15	15	515	59.2	6.84	110.65	15	G6PD	513287	732177	345276	397747	101423	88089.8	190092	108552	192725	1.09422	1.81638	0.823219	0.671152	-0.104315	-0.34684	0.907893	0.607894	1.06445	3	3	3	0.713564	0.604376	0.86008	-0.109189	0.146516	0.255705	0.8872	0.829897	0.544709	0.142943	0.0975383	0.198427
P15927	P15927	Replication protein A 32 kDa subunit OS=Homo sapiens OX=9606 GN=RPA2 PE=1 SV=1	0	60.788	33	8	156	8	8	270	29.2	6.15	388.46	8	RPA2	741092	560034	1.48599e+06	3.29425e+06	384796	859815	568209	458756	291630	1.6241	1.4297	2.92882	3.72118	1.81939	2.94014	2.48761	2.68723	1.66204	3	3	3	2.69701	2.12411	2.27896	-0.572902	-0.418044	0.154858	0.506335	0.603328	0.777947	0.781611	0.59287	0.677339
P32119	P32119	Peroxiredoxin-2 OS=Homo sapiens OX=9606 GN=PRDX2 PE=1 SV=5	0	60.715	53	11	202	10	10	198	21.9	5.97	407.75	11	PRDX2	2.74835e+06	1.30653e+06	1.10528e+06	1.37759e+06	265570	179028	403761	292496	389454	3.51494	2.65186	2.5018	2.46338	1.28439	0.6763	1.99469	2.03792	2.07935	3	3	3	1.93051	2.43371	2.03732	0.503198	0.106809	-0.396389	0.606337	0.873589	0.572236	0.534969	0.687012	0.595549
Q8N5C6	Q8N5C6	S1 RNA-binding domain-containing protein 1 OS=Homo sapiens OX=9606 GN=SRBD1 PE=1 SV=2	0	60.561	17	14	99	14	14	995	111.7	8.72	215.18	14	SRBD1	532867	376383	316339	537838	127655	157687	172989	161228	220568	1.14822	0.85639	0.696939	1.10647	0.227555	0.49317	0.771873	1.17861	1.25913	3	3	3	0.818678	0.690906	1.06987	-0.127772	0.251196	0.378968	0.710009	0.342268	0.282709	0.176924	0.125496	0.269843
Q93074	Q93074	Mediator of RNA polymerase II transcription subunit 12 OS=Homo sapiens OX=9606 GN=MED12 PE=1 SV=4	0	60.388	8	15	81	14	15	2177	242.9	7.05	175.8	15	MED12	141800	88646.9	104966	115905	172304	75082	76616.8	137617	204958	-0.761688	-1.22967	-0.894611	-1.10776	0.660255	-0.57735	-0.403077	0.950164	1.15323	3	3	3	-0.971592	-0.332014	0.566774	0.639578	1.53837	0.898788	0.299016	0.0434996	0.266899	-0.399429	-0.202616	0.101134
P29692	P29692	Elongation factor 1-delta OS=Homo sapiens OX=9606 GN=EEF1D PE=1 SV=5	0	60.346	47	11	188	11	11	281	31.1	5.01	465.07	11	EEF1D	4.41729e+06	2.74004e+06	2.17452e+06	2.46553e+06	1.09845e+06	1.65723e+06	994614	654139	917138	4.19954	3.72032	3.4781	3.30313	3.3327	3.88681	3.29533	3.1991	3.31504	3	3	3	3.63675	3.67012	3.26983	0.0333613	-0.366927	-0.400289	0.921823	0.107221	0.212888	1.08228	1.08863	1.01076
P62191	P62191	26S proteasome regulatory subunit 4 OS=Homo sapiens OX=9606 GN=PSMC1 PE=1 SV=1	0	60.326	35	12	97	10	10	440	49.2	6.21	210.74	12	PSMC1	1.13387e+06	1.04187e+06	817011	1.00476e+06	475939	1.43915e+06	388927	252744	252803	2.23763	2.3253	2.06583	2.00809	2.12608	3.68326	1.94069	1.82718	1.45591	3	3	3	2.67222	2.14318	1.74126	-0.529035	-0.930954	-0.401919	0.363364	0.156341	0.0602764	0.771546	0.59639	0.495719
O75153	O75153	Clustered mitochondria protein homolog OS=Homo sapiens OX=9606 GN=CLUH PE=1 SV=2	0	60.216	14	16	92	15	16	1309	146.6	6.13	184.83	16	CLUH; KIAA0664	365468	364477	318065	452470	112982	166948	302587	140842	119980	0.604192	0.81002	0.704789	0.857122	0.0513949	0.57551	1.57854	0.983574	0.380694	3	3	3	0.747551	0.453459	0.980937	-0.294092	0.233386	0.527478	0.254069	0.548517	0.258741	0.153812	0.0499317	0.239102
Q7Z406	Q7Z406	Myosin-14 OS=Homo sapiens OX=9606 GN=MYH14 PE=1 SV=2	0	60.102	4	9	273	0	4	1995	227.7	5.6	653.54	9	MYH14	2.39551e+06	3.24987e+06	1.82058e+06	2.87804e+06	948172	1.09424e+06	1.50301e+06	1.29645e+06	1.47933e+06	3.31671	3.9665	3.2218	3.52631	3.12045	3.28797	3.89097	4.186	4.00477	3	3	3	3.59359	3.21966	4.02725	-0.373939	0.433656	0.807595	0.144646	0.115733	0.00142437	1.06884	0.944579	1.26642
P04844	P04844	Dolichyl-diphosphooligosaccharide--protein glycosyltransferase subunit 2 OS=Homo sapiens OX=9606 GN=RPN2 PE=1 SV=3	0	59.983	27	10	80	10	10	631	69.2	5.69	204.53	10	RPN2	192532	220053	142015	529311	35008	70352.7	109867	105018	132791	-0.320448	0.0820399	-0.458491	1.08342	-1.63894	-0.67121	0.116953	0.560144	0.527054	3	3	3	0.164751	-0.805958	0.401384	-0.970709	0.236633	1.20734	0.21433	0.677131	0.0523609	-0.0325169	-0.358482	0.044621
P30041	P30041	Peroxiredoxin-6 OS=Homo sapiens OX=9606 GN=PRDX6 PE=1 SV=3	0	59.674	49	10	62	10	10	224	25	6.38	91.06	10	PRDX6	2.73418e+06	1.73659e+06	1.67567e+06	1.60709e+06	351225	300487	158412	217822	155759	3.50749	3.06238	3.10214	2.68568	1.6877	1.42341	0.644873	1.61265	0.757224	3	3	3	2.39049	2.76578	1.00492	0.375288	-1.38557	-1.76086	0.639413	0.0760176	0.0491908	0.682541	0.795765	0.248652
Q13573	Q13573	SNW domain-containing protein 1 OS=Homo sapiens OX=9606 GN=SNW1 PE=1 SV=1	0	59.662	26	12	141	12	12	536	61.5	9.52	337.96	12	SNW1	695324	497606	489355	523952	235598	179035	322894	199332	414948	1.53214	1.25919	1.32635	1.06873	1.11163	0.67635	1.67225	1.48468	2.17083	3	3	3	1.00142	1.32338	1.77592	0.321951	0.774499	0.452548	0.200348	0.0441501	0.130055	0.235442	0.330909	0.507118
P40926	P40926	Malate dehydrogenase, mitochondrial OS=Homo sapiens OX=9606 GN=MDH2 PE=1 SV=3	0	59.609	43	11	175	11	11	338	35.5	8.68	439.84	11	MDH2	1.38061e+06	1.71344e+06	964381	351325	460034	392585	708753	507017	272915	2.52169	3.04301	2.30507	0.492102	2.07704	1.80911	2.80647	2.83153	1.56635	3	3	3	1.78141	2.30127	2.40145	0.519861	0.620046	0.100185	0.525113	0.504564	0.829877	0.484644	0.647132	0.718508
P21796	P21796	Voltage-dependent anion-selective channel protein 1 OS=Homo sapiens OX=9606 GN=VDAC1 PE=1 SV=2	0	59.469	47	11	63	10	10	283	30.8	8.54	152.59	11	VDAC1	1.60049e+06	1.76572e+06	558447	1.09613e+06	229819	324247	113172	231392	432112	2.73489	3.08637	1.51689	2.13365	1.0758	1.5332	0.159713	1.69984	2.22931	3	3	3	2.25107	1.77586	1.36296	-0.475212	-0.888117	-0.412905	0.518067	0.311865	0.630764	0.637182	0.474465	0.369548
Q13617	Q13617	Cullin-2 OS=Homo sapiens OX=9606 GN=CUL2 PE=1 SV=2	0	59.272	16	11	87	11	11	745	86.9	6.92	161.92	11	CUL2	320114	431720	647122	1.03383e+06	303694	143051	210771	96105.4	317630	0.413042	1.05429	1.72951	2.04922	1.47792	0.35264	1.05687	0.432194	1.78525	3	3	3	1.15205	1.20683	1.09144	0.0547746	-0.0606107	-0.115385	0.935551	0.927822	0.84731	0.284932	0.297047	0.275918
Q08554	Q08554	Desmocollin-1 OS=Homo sapiens OX=9606 GN=DSC1 PE=1 SV=2	0	59.245	16	12	76	12	12	894	99.9	5.43	86.06	12	DSC1	284161	403333	181100	52864.3	49072	18428.7	110633	118845	141897	0.241162	0.95616	-0.107741	-2.24033	-1.15173	-2.60386	0.126973	0.738584	0.622744	3	3	3	-1.29601	-0.339434	0.4961	0.956575	1.79211	0.835535	0.47203	0.193037	0.142534	-0.504217	-0.20801	0.0767097
A5A3E0	A5A3E0	POTE ankyrin domain family member F OS=Homo sapiens OX=9606 GN=POTEF PE=1 SV=2	0	59.082	7	8	584	0	3	1075	121.4	6.2	1151.33	8	POTEF	5.73655e+07	4.31603e+07	2.34057e+07	3.36557e+07	12697065	1.07017e+07	1.36401e+07	8.16484e+06	1.3263e+07	7.89849	7.69775	6.90619	7.07401	6.86365	6.5778	7.0729	6.84085	7.16917	3	3	3	7.11652	7.22278	7.02764	0.106258	-0.0888773	-0.195135	0.831613	0.805764	0.608709	2.20178	2.23702	2.27696
P51114	P51114	Fragile X mental retardation syndrome-related protein 1 OS=Homo sapiens OX=9606 GN=FXR1 PE=1 SV=3	0	58.977	23	10	115	8	9	621	69.7	6.15	245.54	10	FXR1	1.53301e+06	1.09788e+06	738586	1.15306e+06	326653	478828	409041	229496	262303	2.67274	2.40084	1.92024	2.2067	1.58306	2.09562	2.01343	1.68797	1.50914	3	3	3	2.23439	2.05868	1.73685	-0.175705	-0.497537	-0.321832	0.626871	0.0447942	0.415071	0.631767	0.567213	0.494001
Q9P2I0	Q9P2I0	Cleavage and polyadenylation specificity factor subunit 2 OS=Homo sapiens OX=9606 GN=CPSF2 PE=1 SV=2	0	58.962	18	12	98	12	12	782	88.4	5.11	196.29	12	CPSF2	449651	239191	556132	363853	132542	54560.6	227773	163431	289737	0.903252	0.20235	1.5109	0.542662	0.281755	-1.03796	1.16879	1.19818	1.65264	3	3	3	-0.0976491	0.898636	1.33987	0.996285	1.43752	0.441238	0.170568	0.0466092	0.318795	-0.117181	0.194654	0.360414
Q16576	Q16576	Histone-binding protein RBBP7 OS=Homo sapiens OX=9606 GN=RBBP7 PE=1 SV=1	0	58.863	39	14	209	6	6	425	47.8	5.05	342.54	14	RBBP7	54385.6	NA	43017.1	60335.2	1.13089e+06	232884	48224.5	174037	260073	-2.14425	NA	-2.18155	-2.04963	3.37469	1.05572	-1.07097	1.2889	1.49682	2	3	3	-0.496954	-0.317034	0.571587	0.179919	1.06854	0.888621	0.950127	0.545297	0.682906	-0.237931	-0.193762	0.103668
P41219	P41219	Peripherin OS=Homo sapiens OX=9606 GN=PRPH PE=1 SV=2	0	58.779	7	7	304	0	4	470	53.6	5.47	684.58	7	PRPH	1.74018e+07	1.61689e+07	6.81451e+06	1.06208e+07	1.12089e+06	1.04665e+06	5.95568e+06	3.53e+06	1.47533e+06	6.17755	6.28127	5.12601	5.41005	3.36187	3.22382	5.87738	5.6311	4.00086	3	3	3	4.97171	4.88848	5.16978	-0.0832354	0.198069	0.281305	0.949109	0.863826	0.794548	1.51294	1.4803	1.65125
Q9BXJ9	Q9BXJ9	N-alpha-acetyltransferase 15, NatA auxiliary subunit OS=Homo sapiens OX=9606 GN=NAA15 PE=1 SV=1	0	58.675	18	12	38	11	12	866	101.2	7.42	68.04	12	NAA15	235853	242635	109697	220759	18243.3	112481	119492	31196.7	79010.9	-0.0276575	0.22298	-0.831001	-0.178228	-2.57926	0.00579032	0.238113	-1.19104	-0.221976	3	3	3	0.0168476	-1.14597	-0.391633	-1.16282	-0.408481	0.754338	0.201756	0.402703	0.431407	-0.0815412	-0.470671	-0.224524
B2RXH8	B2RXH8	Heterogeneous nuclear ribonucleoprotein C-like 2 OS=Homo sapiens OX=9606 GN=HNRNPCL2 PE=1 SV=1	0	58.464	16	9	342	0	0	293	32.1	5.44	765.97	9	HNRNPCP5; LOC440563; HNRNPCL2	1.63154e+07	8.85712e+06	1.42592e+07	1.17384e+07	6.82231e+06	3.29548e+06	7.45056e+06	3.57978e+06	5.83261e+06	6.08454	5.41296	6.19122	5.55439	5.96749	4.87853	6.20047	5.6513	5.98397	3	3	3	5.28196	6.08109	5.94525	0.799125	0.663289	-0.135835	0.0207507	0.0635636	0.474536	1.61217	1.8704	1.91191
Q6P1J9	Q6P1J9	Parafibromin OS=Homo sapiens OX=9606 GN=CDC73 PE=1 SV=1	0	58.44	30	13	84	13	13	531	60.5	9.61	178.42	13	CDC73	309301	270592	417244	771159	111776	91961.1	528385	278424	203749	0.363462	0.38031	1.09636	1.62633	0.0359249	-0.28479	2.38278	1.96678	1.14469	3	3	3	0.573951	0.498582	1.83142	-0.0753687	1.25747	1.33284	0.912188	0.132853	0.0500444	0.0992241	0.0657481	0.525919
P83731	P83731	60S ribosomal protein L24 OS=Homo sapiens OX=9606 GN=RPL24 PE=1 SV=1	0	58.422	35	8	125	8	8	157	17.8	11.25	244.77	8	RPL24	3.09256e+06	3.23769e+06	841870	1.89501e+06	338578	966314	314200	201371	367963	3.68518	3.96108	2.10907	2.92344	1.63479	3.1086	1.63288	1.49936	1.99746	3	3	3	3.33104	2.47635	1.7099	-0.854692	-1.62114	-0.766445	0.287506	0.0100382	0.29547	0.984009	0.700071	0.484956
Q07666	Q07666	KH domain-containing, RNA-binding, signal transduction-associated protein 1 OS=Homo sapiens OX=9606 GN=KHDRBS1 PE=1 SV=1	0	58.379	19	8	157	7	8	443	48.2	8.66	290.22	8	KHDRBS1	3.73584e+06	2.11951e+06	1.51652e+06	1.73744e+06	1.05428e+06	648352	599542	403099	617770	3.95781	3.34985	2.95816	2.79819	3.27349	2.53289	2.56505	2.50063	2.74497	3	3	3	2.89364	3.39649	2.60355	0.502845	-0.290091	-0.792935	0.257081	0.312926	0.0595124	0.843743	0.999863	0.786227
P09211	P09211	Glutathione S-transferase P OS=Homo sapiens OX=9606 GN=GSTP1 PE=1 SV=2	0	58.024	57	9	160	9	9	210	23.3	5.64	394.89	9	GSTP1	3.93689e+06	1.72982e+06	1.26042e+06	1.08323e+06	954227	704427	395151	461506	1.52291e+06	4.03343	3.05674	2.6913	2.11657	3.12963	2.65256	1.96359	2.69585	4.04665	3	3	3	2.60862	3.28479	2.90203	0.676165	0.293409	-0.382755	0.231603	0.683223	0.626337	0.75154	0.962984	0.887312
P31942	P31942	Heterogeneous nuclear ribonucleoprotein H3 OS=Homo sapiens OX=9606 GN=HNRNPH3 PE=1 SV=2	0	57.653	29	8	232	8	8	346	36.9	6.87	563.72	8	HNRNPH3	4.03408e+06	2.64633e+06	3.66951e+06	3.62123e+06	1.6494e+06	1.10605e+06	2.27953e+06	1.8156e+06	1.93071e+06	4.06862	3.67011	4.23299	3.85771	3.91917	3.30346	4.49185	4.67188	4.38896	3	3	3	3.61043	4.0736	4.51757	0.463168	0.907139	0.443971	0.0677514	0.00765599	0.0223736	1.07461	1.22121	1.43157
Q9Y4B6	Q9Y4B6	DDB1- and CUL4-associated factor 1 OS=Homo sapiens OX=9606 GN=DCAF1 PE=1 SV=3	0	57.648	10	13	87	13	13	1507	168.9	5.06	152.06	13	VPRBP; DCAF1	360697	516138	262453	505823	60015.7	101293	86199.7	76924.1	146439	0.585242	1.31195	0.427529	1.01793	-0.861285	-0.14536	-0.233057	0.111014	0.668204	3	3	3	0.728174	0.0504955	0.182054	-0.677679	-0.546121	0.131558	0.348461	0.350099	0.81553	0.147965	-0.081646	-0.0295021
P62195	P62195	26S proteasome regulatory subunit 8 OS=Homo sapiens OX=9606 GN=PSMC5 PE=1 SV=1	0	57.64	32	10	123	8	8	406	45.6	7.55	260.29	10	PSMC5	1.49663e+06	1.45869e+06	773469	749971	156062	120176	252648	144761	216146	2.6381	2.81079	1.98681	1.58613	0.517425	0.10126	1.31832	1.02318	1.22991	3	3	3	1.49939	1.71411	1.19047	0.214718	-0.308921	-0.523639	0.841038	0.715108	0.454767	0.395872	0.454966	0.309823
Q08043	Q08043	Alpha-actinin-3 OS=Homo sapiens OX=9606 GN=ACTN3 PE=1 SV=2	0	57.631	11	9	271	0	0	901	103.2	5.52	661.54	9	ACTN3	1.7965e+06	1.84293e+06	1.59436e+06	2.11566e+06	819123	1.05169e+06	795160	717785	835220	2.90157	3.14812	3.03038	3.08233	2.90938	3.23074	2.97244	3.33305	3.18006	3	3	3	3.15373	2.94711	3.16185	-0.206619	0.00812268	0.214741	0.0259968	0.946133	0.128942	0.927292	0.856984	0.974838
P18621	P18621	60S ribosomal protein L17 OS=Homo sapiens OX=9606 GN=RPL17 PE=1 SV=3	0	57.623	38	8	76	8	8	184	21.4	10.17	157.83	8	RPL17	2.72718e+06	2.34488e+06	519854	839426	115759	684439	163477	69440	222352	3.50379	3.49563	1.41358	1.7487	0.0864249	2.61103	0.690283	-0.0366561	1.27075	3	3	3	2.61845	1.66793	0.64146	-0.950522	-1.97699	-1.02647	0.44206	0.034974	0.389372	0.754291	0.43651	0.124193
Q5T4S7	Q5T4S7	E3 ubiquitin-protein ligase UBR4 OS=Homo sapiens OX=9606 GN=UBR4 PE=1 SV=1	0	57.475	4	14	81	14	14	5183	573.5	6.04	188.76	14	UBR4	186711	311694	78081.2	187415	16449	16781.3	68010.9	58432.7	80547.6	-0.364738	0.58432	-1.32148	-0.414458	-2.72863	-2.73896	-0.574967	-0.285646	-0.194186	3	3	3	-0.856366	-1.47161	-0.3516	-0.615249	0.504766	1.12001	0.635224	0.637363	0.182872	-0.361138	-0.576057	-0.209296
O76094	O76094	Signal recognition particle subunit SRP72 OS=Homo sapiens OX=9606 GN=SRP72 PE=1 SV=3	0	57.467	25	14	42	14	14	671	74.6	9.26	85.54	14	SRP72	151262	204642	121551	225513	100963	115098	133757	109166	118053	-0.668498	-0.0227101	-0.682961	-0.147488	-0.110865	0.0389803	0.400803	0.616024	0.357334	3	3	3	-0.0437391	-0.487441	0.458054	-0.443702	0.501793	0.945495	0.0864923	0.00663166	0.00987425	-0.100946	-0.253507	0.0635576
P21980	P21980	Protein-glutamine gamma-glutamyltransferase 2 OS=Homo sapiens OX=9606 GN=TGM2 PE=1 SV=2	0	57.431	21	11	135	11	11	687	77.3	5.22	317.24	11	TGM2	560386	233215	363065	280153	203526	173922	541371	581725	423355	1.22087	0.16585	0.895699	0.165522	0.900515	0.63455	2.41781	3.02984	2.19977	3	3	3	0.321974	1.0057	2.54914	0.683721	2.22717	1.54345	0.02269	0.00161816	0.00468002	0.0165368	0.22807	0.768723
Q5T5X7	Q5T5X7	BEN domain-containing protein 3 OS=Homo sapiens OX=9606 GN=BEND3 PE=1 SV=1	0	57.422	17	13	98	13	13	828	94.4	5.43	190.68	13	BEND3	1.13419e+07	127384	8.11507e+06	145273	128888	99819.6	1.4631e+07	5.83884e+06	3.60446e+06	5.55997	-0.70662	5.378	-0.781928	0.241425	-0.16649	7.17407	6.35711	5.28961	3	3	3	-0.551679	3.72647	6.2736	4.27814	6.82528	2.54713	0.0712848	0.000296368	0.235657	-0.264503	1.10353	2.0226
P26639	P26639	Threonine--tRNA ligase 1, cytoplasmic OS=Homo sapiens OX=9606 GN=TARS1 PE=1 SV=3	0	57.159	24	14	92	12	14	723	83.4	6.67	227.75	14	TARS	305054	236650	426331	317782	238711	118103	243294	141690	240172	0.343512	0.18695	1.12744	0.347342	1.13057	0.0761603	1.26389	0.992234	1.38197	3	3	3	0.203484	0.867176	1.2127	0.663691	1.00922	0.345525	0.0721791	0.00194628	0.293726	-0.0211146	0.186086	0.317298
Q99615	Q99615	DnaJ homolog subfamily C member 7 OS=Homo sapiens OX=9606 GN=DNAJC7 PE=1 SV=2	0	57.15	25	11	110	11	11	494	56.4	6.96	259.54	11	DNAJC7	397575	287327	433062	445498	283820	334147	675696	300842	473348	0.725682	0.46688	1.15004	0.834722	1.38028	1.57659	2.73757	2.07851	2.3608	3	3	3	0.959398	1.08534	2.3923	0.125938	1.4329	1.30696	0.756047	0.0192716	0.00845715	0.221468	0.255943	0.714488
P25398	P25398	40S ribosomal protein S12 OS=Homo sapiens OX=9606 GN=RPS12 PE=1 SV=3	0	57.124	58	9	144	9	9	132	14.5	7.21	291.33	9	RPS12	3.28907e+06	1.83865e+06	1.21401e+06	1.50633e+06	1.82645e+06	1.6962e+06	533103	751575	1.04959e+06	3.77406	3.14477	2.63718	2.59226	4.06627	3.92034	2.3956	3.39942	3.50966	3	3	3	3.21912	3.49251	3.10156	0.273381	-0.117561	-0.390942	0.662855	0.833298	0.524822	0.947535	1.03162	0.955051
P07305	P07305	Histone H1.0 OS=Homo sapiens OX=9606 GN=H1-0 PE=1 SV=3	0	57.038	33	8	80	8	8	194	20.9	10.84	177.2	8	H1F0	2.91165e+06	9.25557e+06	113866	993965	499528	1.46704e+06	751915	131768	98685.7	3.59822	5.47644	-0.777191	1.9925	2.19587	3.71094	2.89176	0.887504	0.0988136	3	3	3	3.72663	1.6723	1.29269	-2.05433	-2.43393	-0.379609	0.277489	0.135567	0.816802	1.10967	0.436166	0.342923
P46783	P46783	40S ribosomal protein S10 OS=Homo sapiens OX=9606 GN=RPS10 PE=1 SV=1	0	57.034	54	8	183	5	8	165	18.9	10.15	426.99	8	RPS10	2.52463e+06	1.92265e+06	1.83426e+06	2.52009e+06	828970	930463	488983	398312	943603	3.39245	3.20921	3.2326	3.3347	2.92662	3.05406	2.27097	2.4834	3.35608	3	3	3	3.19932	3.18389	2.70349	-0.015432	-0.495837	-0.480405	0.927325	0.220476	0.251884	0.942243	0.932655	0.820028
Q6KC79	Q6KC79	Nipped-B-like protein OS=Homo sapiens OX=9606 GN=NIPBL PE=1 SV=2	0	57.003	6	14	92	14	14	2804	315.9	7.91	201.96	14	NIPBL	397586	387573	283476	339568	96337.2	136227	211548	151067	161064	0.725722	0.89866	0.538689	0.443002	-0.178525	0.28213	1.06218	1.08469	0.805534	3	3	3	0.541264	0.361962	0.984137	-0.179302	0.442873	0.622175	0.617526	0.0970781	0.0982933	0.0872666	0.0195499	0.240675
Q13148	Q13148	TAR DNA-binding protein 43 OS=Homo sapiens OX=9606 GN=TARDBP PE=1 SV=1	0	56.956	32	10	164	10	10	414	44.7	6.19	418.62	10	TARDBP	1.91395e+06	1.42597e+06	1.09567e+06	1.9771e+06	626714	825338	504387	552040	743578	2.99293	2.77806	2.48921	2.98461	2.52311	2.88109	2.31572	2.95427	3.01238	3	3	3	2.88125	2.66842	2.76079	-0.212835	-0.120461	0.0923747	0.286345	0.62957	0.75475	0.839888	0.76539	0.839892
P35998	P35998	26S proteasome regulatory subunit 7 OS=Homo sapiens OX=9606 GN=PSMC2 PE=1 SV=3	0	56.906	32	12	106	12	12	433	48.6	5.95	246.68	12	PSMC2	1.10117e+06	1.0253e+06	651850	853078	211824	413565	307690	209994	352702	2.19541	2.30216	1.74001	1.77198	0.958175	1.88422	1.60267	1.55985	1.93635	3	3	3	1.98612	1.6312	1.69963	-0.354922	-0.286494	0.0684281	0.420403	0.226154	0.86598	0.551713	0.429295	0.4816
O14818	O14818	Proteasome subunit alpha type-7 OS=Homo sapiens OX=9606 GN=PSMA7 PE=1 SV=1	0	56.866	56	11	118	7	11	248	27.9	8.46	346.74	11	PSMA7	1.53432e+06	1.05188e+06	1.34537e+06	1.72181e+06	718844	781684	283161	240028	537302	2.67398	2.33909	2.7854	2.78516	2.72098	2.8027	1.48281	1.7527	2.54363	3	3	3	2.64232	2.72679	1.92638	0.0844713	-0.715934	-0.800405	0.614947	0.112162	0.0666435	0.763057	0.785738	0.558216
P24937	P24937	Pre-protein VI OS=Human adenovirus C serotype 5 OX=28285 GN=L3 PE=1 SV=1	0	56.803	50	9	57	9	9	250	27	9.86	163.02	9	AdV_L3_VI	813707	106535	721089	NA	1.43971e+06	3528.67	2854.57	3228.58	NA	1.75896	-0.96449	1.88565	NA	3.723	-4.98862	-5.14939	-4.46346	NA	2	3	2	-2.97655	2.45587	-4.80642	5.43243	-1.82987	-7.26229	0.0501366	0.464587	0.00346473	-1.05961	0.699948	-1.71618
P62277	P62277	40S ribosomal protein S13 OS=Homo sapiens OX=9606 GN=RPS13 PE=1 SV=2	0	56.635	47	11	151	11	11	151	17.2	10.54	263.97	11	RPS13	5.76978e+06	4.11919e+06	2.40212e+06	3.62915e+06	1.37651e+06	2.13465e+06	647348	373998	1.27966e+06	4.5849	4.30848	3.62171	3.86086	3.65824	4.25204	2.67573	2.39253	3.79559	3	3	3	4.14046	3.95495	2.95462	-0.185509	-1.18584	-1.00033	0.61945	0.0581862	0.133124	1.24435	1.18031	0.904102
P18583	P18583	Protein SON OS=Homo sapiens OX=9606 GN=SON PE=1 SV=4	0	56.436	8	13	77	13	13	2426	263.7	5.64	161.52	13	SON	467177	369332	298069	387531	133688	95983.3	204002	441105	153680	0.958422	0.82911	0.611119	0.633612	0.294175	-0.22303	1.00977	2.63062	0.737834	3	3	3	0.413231	0.621239	1.45941	0.208008	1.04618	0.838171	0.609349	0.195257	0.248564	0.0465507	0.103373	0.402617
Q7L2E3	Q7L2E3	ATP-dependent RNA helicase DHX30 OS=Homo sapiens OX=9606 GN=DHX30 PE=1 SV=1	0	56.31	14	14	102	14	14	1194	133.9	8.78	198.03	14	DHX30	341222	342055	337164	325450	67492.6	61395.6	117462	150220	117821	0.505162	0.71842	0.788919	0.381742	-0.691895	-0.86768	0.213383	1.07657	0.354504	3	3	3	0.0774942	0.200729	0.548154	0.123235	0.470659	0.347425	0.861452	0.441589	0.545509	-0.0612369	-0.0321179	0.0946027
P35606	P35606	Coatomer subunit beta' OS=Homo sapiens OX=9606 GN=COPB2 PE=1 SV=2	0	55.993	16	12	115	12	12	906	102.4	5.27	254.16	12	COPB2	779742	809209	403876	657286	121662	164882	290092	142377	207267	1.69745	1.9607	1.04938	1.39582	0.158185	0.55755	1.5177	0.999224	1.16939	3	3	3	1.30469	0.968339	1.22877	-0.336352	-0.0759173	0.260435	0.607497	0.870001	0.610162	0.333098	0.214325	0.322535
P30101	P30101	Protein disulfide-isomerase A3 OS=Homo sapiens OX=9606 GN=PDIA3 PE=1 SV=4	0	55.862	31	13	102	13	13	505	56.7	6.35	208.78	13	PDIA3	1.70552e+06	1.53742e+06	954391	1.2888e+06	634973	454721	326808	379181	250490	2.82659	2.88663	2.29005	2.36725	2.542	2.02109	1.68963	2.41239	1.44265	3	3	3	2.42499	2.55288	1.84823	0.127891	-0.576764	-0.704655	0.687415	0.208088	0.0993621	0.693093	0.728146	0.532645
Q08J23	Q08J23	RNA cytosine C(5)-methyltransferase NSUN2 OS=Homo sapiens OX=9606 GN=NSUN2 PE=1 SV=2	0	55.556	22	12	102	12	12	767	86.4	6.77	233.53	12	NSUN2	820693	1.15228e+06	902684	1.24918e+06	125090	174647	402823	207877	420464	1.77129	2.4706	2.20969	2.32221	0.198275	0.64055	1.99134	1.54523	2.18988	3	3	3	1.81112	1.39309	1.90882	-0.418035	0.0976993	0.515735	0.647473	0.881863	0.465334	0.49653	0.353399	0.551677
A5YKK6	A5YKK6	CCR4-NOT transcription complex subunit 1 OS=Homo sapiens OX=9606 GN=CNOT1 PE=1 SV=2	0	55.541	8	16	99	16	16	2376	266.8	7.11	214.26	16	CNOT1	155269	299017	214038	412036	10129.5	40394.9	131628	25574	65241.1	-0.630778	0.52442	0.133329	0.722072	-3.42806	-1.47164	0.377663	-1.47775	-0.498246	3	3	3	-0.0750491	-1.3085	-0.532776	-1.23345	-0.457727	0.775725	0.392949	0.631202	0.555686	-0.10962	-0.52096	-0.272478
P54577	P54577	Tyrosine--tRNA ligase, cytoplasmic OS=Homo sapiens OX=9606 GN=YARS1 PE=1 SV=4	0	55.528	30	15	96	15	15	528	59.1	7.05	197.14	15	YARS	486827	420923	672220	899330	613429	150244	381084	311263	344458	1.01786	1.01775	1.7844	1.84815	2.4922	0.42342	1.9113	2.12763	1.90223	3	3	3	1.09644	1.76482	1.98039	0.668381	0.883949	0.215568	0.322904	0.102925	0.644008	0.266854	0.477016	0.576574
O43242	O43242	26S proteasome non-ATPase regulatory subunit 3 OS=Homo sapiens OX=9606 GN=PSMD3 PE=1 SV=2	0	55.481	21	9	122	9	9	534	60.9	8.44	268.99	9	PSMD3	679274	474921	683445	663296	269451	409293	231044	316510	282719	1.49844	1.19188	1.8083	1.40895	1.30532	1.86925	1.18936	2.15175	1.61727	3	3	3	1.49003	1.53736	1.6528	0.047328	0.162769	0.115441	0.857759	0.659499	0.732229	0.392211	0.401151	0.466915
Q92620	Q92620	Pre-mRNA-splicing factor ATP-dependent RNA helicase PRP16 OS=Homo sapiens OX=9606 GN=DHX38 PE=1 SV=2	0	55.48	12	12	162	12	12	1227	140.4	6.54	388.74	12	DHX38	1.61605e+06	933033	545488	950028	161705	183663	365729	204942	297416	2.74885	2.16612	1.48302	1.92727	0.568675	0.71317	1.85197	1.52472	1.69038	3	3	3	1.60219	1.60018	1.68903	-0.00200537	0.0868393	0.0888447	0.998061	0.859346	0.896157	0.429062	0.417081	0.477813
E9PAV3	E9PAV3	Nascent polypeptide-associated complex subunit alpha, muscle-specific form OS=Homo sapiens OX=9606 GN=NACA PE=1 SV=1	0	55.315	3	6	120	0	4	2078	205.3	9.58	340.09	6	NACA	1.3476e+06	918755	1.2349e+06	1.79493e+06	1.08767e+06	1.46706e+06	511311	436637	791379	2.48677	2.14387	2.66179	2.84516	3.31847	3.71097	2.33539	2.61593	3.10227	3	3	3	2.9	2.82235	2.68453	-0.0776554	-0.215467	-0.137812	0.888328	0.691898	0.704389	0.845529	0.817482	0.813781
Q13765	Q13765	Nascent polypeptide-associated complex subunit alpha OS=Homo sapiens OX=9606 GN=NACA PE=1 SV=1	0	55.315	33	6	120	0	4	215	23.4	4.56	340.09	6	NACA	1.3476e+06	918755	1.2349e+06	1.79493e+06	1.08767e+06	1.46706e+06	511311	436637	791379	2.48677	2.14387	2.66179	2.84516	3.31847	3.71097	2.33539	2.61593	3.10227	3	3	3	2.9	2.82235	2.68453	-0.0776554	-0.215467	-0.137812	0.888328	0.691898	0.704389	0.845529	0.817482	0.813781
Q92925	Q92925	SWI/SNF-related matrix-associated actin-dependent regulator of chromatin subfamily D member 2 OS=Homo sapiens OX=9606 GN=SMARCD2 PE=1 SV=3	0	55.097	18	8	58	6	6	531	58.9	9.64	137.9	8	SMARCD2	238883	204348	217830	141586	72085.3	80717.7	103378	91521	155161	-0.00924752	-0.0247801	0.158679	-0.819018	-0.596915	-0.47293	0.0291132	0.361674	0.751674	3	3	3	-0.438909	-0.149161	0.38082	0.289748	0.819729	0.529981	0.422428	0.0576167	0.162463	-0.228299	-0.144889	0.037505
Q8NI27	Q8NI27	THO complex subunit 2 OS=Homo sapiens OX=9606 GN=THOC2 PE=1 SV=2	0	54.97	9	14	167	14	14	1593	182.7	8.44	331.1	14	THOC2	674361	407866	817989	694325	356074	327355	391081	328051	271718	1.48797	0.97229	2.06755	1.47491	1.70748	1.54697	1.94866	2.20342	1.56001	3	3	3	1.33139	1.75434	1.90403	0.422945	0.572643	0.149698	0.162539	0.0925103	0.584546	0.341493	0.472145	0.550961
Q96I24	Q96I24	Far upstream element-binding protein 3 OS=Homo sapiens OX=9606 GN=FUBP3 PE=1 SV=2	0	54.862	23	10	149	7	7	572	61.6	8.38	335.7	10	FUBP3	359956	313610	411059	374723	30341.3	50138.6	82940.6	45464.7	72550.3	0.582272	0.59316	1.07482	0.585132	-1.84534	-1.15989	-0.288657	-0.647676	-0.345046	3	3	3	0.00613423	-0.0627478	-0.427126	-0.068882	-0.433261	-0.364379	0.951961	0.50589	0.709141	-0.0838183	-0.118154	-0.235379
P34897	P34897	Serine hydroxymethyltransferase, mitochondrial OS=Homo sapiens OX=9606 GN=SHMT2 PE=1 SV=3	0	54.817	26	11	143	10	11	504	56	8.53	333.55	11	SHMT2	682163	629335	406770	592827	294549	441487	1.90473e+06	547508	447752	1.50457	1.59802	1.05968	1.24691	1.43381	1.97848	4.23271	2.94238	2.2806	3	3	3	1.6078	1.33269	3.1519	-0.275115	1.5441	1.81921	0.336872	0.0648222	0.0367279	0.429772	0.333868	0.97009
Q9Y4G6	Q9Y4G6	Talin-2 OS=Homo sapiens OX=9606 GN=TLN2 PE=1 SV=4	0	54.787	5	13	300	1	1	2542	271.4	5.57	635.03	13	TLN2	NA	NA	41410.5	NA	NA	NA	NA	NA	28687.9	NA	NA	-2.23646	NA	NA	NA	NA	NA	-1.68359	0	1	1	NA	-2.23646	-1.68359	NA	NA	0.552874	NA	NA	NA	NA	-0.787617	-0.647474
P13929	P13929	Beta-enolase OS=Homo sapiens OX=9606 GN=ENO3 PE=1 SV=5	0	54.772	18	6	210	0	1	434	47	7.71	554.67	6	ENO3	1.9029e+06	1.51972e+06	1.96057e+06	1.69538e+06	1.50533e+06	1.78117e+06	1.79466e+06	783781	1.62994e+06	2.98458	2.86992	3.32867	2.76284	3.78731	3.99087	4.14683	3.45995	4.14464	3	3	3	3.20788	3.36686	3.91714	0.158978	0.709266	0.550288	0.745145	0.193574	0.16675	0.944101	0.993827	1.22825
Q15717	Q15717	ELAV-like protein 1 OS=Homo sapiens OX=9606 GN=ELAVL1 PE=1 SV=2	0	54.732	34	11	159	10	11	326	36.1	9.17	385.18	11	ELAVL1	2.61684e+06	2.05402e+06	2.10421e+06	3.20639e+06	622288	632881	625215	542456	678713	3.4442	3.30457	3.43068	3.68218	2.51288	2.49805	2.62554	2.92901	2.8807	3	3	3	3.1616	3.12926	2.81175	-0.0323454	-0.349847	-0.317502	0.94797	0.388191	0.380297	0.930679	0.91478	0.856783
Q13618	Q13618	Cullin-3 OS=Homo sapiens OX=9606 GN=CUL3 PE=1 SV=2	0	54.666	19	12	86	12	12	768	88.9	8.48	235.71	12	CUL3	246225	185245	198284	305006	75876.5	89982.2	241226	158118	170052	0.0344325	-0.16638	0.0230392	0.288142	-0.522965	-0.31618	1.25158	1.15051	0.883884	3	3	3	-0.0648058	-0.155164	1.09533	-0.0903587	1.16013	1.25049	0.744342	0.00544718	0.0042874	-0.107121	-0.147088	0.278031
P46087	P46087	Probable 28S rRNA (cytosine(4447)-C(5))-methyltransferase OS=Homo sapiens OX=9606 GN=NOP2 PE=1 SV=2	0	54.625	18	11	94	11	11	812	89.2	9.23	216.67	11	NOP2	941470	251658	889449	285976	767490	229137	305170	218271	205829	1.96937	0.27565	2.18838	0.195202	2.81545	1.03232	1.5908	1.61562	1.15934	3	3	3	0.501058	2.3244	1.45526	1.82334	0.954199	-0.869145	0.00773054	0.0352451	0.0415573	0.0738997	0.656525	0.399479
Q13363	Q13363	C-terminal-binding protein 1 OS=Homo sapiens OX=9606 GN=CTBP1 PE=1 SV=2	0	54.182	21	11	111	5	5	440	47.5	6.77	245.67	11	CTBP1	944583	1.14182e+06	444786	980804	113994	256601	186946	120809	112444	1.97413	2.45746	1.18858	1.97327	0.0642549	1.19564	0.883823	0.762234	0.287114	3	3	3	1.87546	1.07566	0.64439	-0.799802	-1.23107	-0.431265	0.295414	0.039881	0.500768	0.516628	0.248464	0.126091
Q9H9Y6	Q9H9Y6	DNA-directed RNA polymerase I subunit RPA2 OS=Homo sapiens OX=9606 GN=POLR1B PE=1 SV=2	0	54.116	17	14	47	14	14	1135	128.1	7.83	93.38	14	POLR1B	85459.1	11329.4	153650	52912.1	96259	15485.8	127384	58613.9	69174.9	-1.49224	-4.19766	-0.344881	-2.23903	-0.179705	-2.85487	0.330373	-0.281176	-0.413776	3	3	3	-3.09719	-0.672274	-0.121526	2.42491	2.97566	0.550748	0.0269466	0.00874978	0.308182	-1.08179	-0.310716	-0.132534
Q8WXI9	Q8WXI9	Transcriptional repressor p66-beta OS=Homo sapiens OX=9606 GN=GATAD2B PE=1 SV=1	0	54.105	23	10	188	9	9	593	65.2	9.7	417.67	10	GATAD2B	1.15223e+06	972568	796430	1.3091e+06	964369	1.35151e+06	652432	436975	530020	2.2608	2.22599	2.02902	2.3898	3.14489	3.59261	2.68702	2.61705	2.52395	3	3	3	2.73613	2.47824	2.60934	-0.257895	-0.126791	0.131105	0.662897	0.784425	0.721917	0.792496	0.705593	0.788242
P09104	P09104	Gamma-enolase OS=Homo sapiens OX=9606 GN=ENO2 PE=1 SV=3	0	54.099	21	7	175	2	2	434	47.2	5.03	420.95	7	ENO2	11237.4	6392.67	NA	NA	139010	110830	NA	NA	NA	-4.41916	-5.02325	NA	NA	0.350485	-0.0155397	NA	NA	NA	2	2	0	-2.51939	-2.03434	NA	0.485059	NA	NA	0.901293	NA	NA	-0.914927	-0.75835	NA
O43432	O43432	Eukaryotic translation initiation factor 4 gamma 3 OS=Homo sapiens OX=9606 GN=EIF4G3 PE=1 SV=2	0	54.071	4	7	100	0	7	1585	176.5	5.38	164.82	7	EIF4G3	1.08889e+06	1.05851e+06	701178	830228	156463	211862	313889	187297	258993	2.17924	2.34816	1.84525	1.73281	0.521125	0.91924	1.63145	1.39483	1.49082	3	3	3	1.66674	1.51521	1.5057	-0.151532	-0.161034	-0.00950195	0.828116	0.720594	0.986053	0.449492	0.391579	0.41613
P22102	P22102	Trifunctional purine biosynthetic protein adenosine-3 OS=Homo sapiens OX=9606 GN=GART PE=1 SV=1	0	54.055	15	13	94	13	13	1010	107.7	6.7	239.45	13	GART	400715	312477	254535	184738	139674	107508	250145	282832	194952	0.737032	0.58794	0.383329	-0.435218	0.357375	-0.0594497	1.30395	1.98945	1.08102	3	3	3	0.0310909	0.492579	1.45814	0.461488	1.42705	0.965565	0.22619	0.0243654	0.0321657	-0.0772448	0.0620202	0.401143
P48741	P48741	Putative heat shock 70 kDa protein 7 OS=Homo sapiens OX=9606 GN=HSPA7 PE=5 SV=2	0	54.007	16	10	357	0	3	367	40.2	7.87	667.24	10	HSPA7	5.62988e+06	1.61666e+06	1.58418e+06	696254	459849	329668	732326	917791	947795	4.54948	2.95914	3.02114	1.47892	2.07646	1.55713	2.85368	3.68767	3.36248	3	3	3	1.9984	3.2157	3.30128	1.2173	1.30288	0.0855847	0.23265	0.0728649	0.915794	0.555407	0.938864	1.02229
Q14137	Q14137	Ribosome biogenesis protein BOP1 OS=Homo sapiens OX=9606 GN=BOP1 PE=1 SV=2	0	53.806	24	13	77	13	13	746	83.6	6.19	158.23	13	BOP1	320686	289797	692557	711207	697867	601570	216872	126622	264911	0.415612	0.47923	1.8274	1.50957	2.67825	2.42484	1.09804	0.830034	1.52341	3	3	3	1.47121	1.64042	1.1505	0.169208	-0.320717	-0.489925	0.854729	0.619687	0.516893	0.386147	0.438557	0.296277
P22492	P22492	Histone H1t OS=Homo sapiens OX=9606 GN=H1-6 PE=2 SV=4	0	53.78	8	9	175	0	0	207	22	11.71	426.31	9	HIST1H1T	1.1752e+07	2.94325e+07	2.11087e+06	1.39026e+07	4.2061e+06	1.72097e+07	1.74914e+06	330616	814854	5.61121	7.14546	3.43524	5.79851	5.26971	7.26319	4.10977	2.21466	3.14444	3	3	3	6.73572	4.77206	3.15629	-1.96367	-3.57943	-1.61576	0.0754825	0.00768719	0.136632	2.07805	1.44318	0.970699
Q14444	Q14444	Caprin-1 OS=Homo sapiens OX=9606 GN=CAPRIN1 PE=1 SV=2	0	53.747	11	10	113	10	10	709	78.3	5.25	255.38	10	CAPRIN1	755286	987310	562597	1.3374e+06	351289	647387	190599	101569	275134	1.65147	2.24769	1.52757	2.42066	1.68796	2.53074	0.911733	0.511974	1.57803	3	3	3	2.3997	1.62234	1.00058	-0.777362	-1.39912	-0.621755	0.0012451	0.0121605	0.119387	0.684909	0.428157	0.24556
P35268	P35268	60S ribosomal protein L22 OS=Homo sapiens OX=9606 GN=RPL22 PE=1 SV=2	0	53.737	63	8	114	8	8	128	14.8	9.19	275.42	8	RPL22	6.48514e+06	4.8719e+06	2.17762e+06	3.47165e+06	2.86019e+06	3.55964e+06	590550	370913	936041	4.75352	4.5506	3.48015	3.79685	4.71334	4.98977	2.54325	2.38058	3.34447	3	3	3	4.44574	4.31567	2.7561	-0.130069	-1.68964	-1.55957	0.822799	0.0210865	0.0384508	1.34199	1.29731	0.837401
P61353	P61353	60S ribosomal protein L27 OS=Homo sapiens OX=9606 GN=RPL27 PE=1 SV=2	0	53.568	54	8	125	8	8	136	15.8	10.56	214.08	8	RPL27	6.78639e+06	4.53266e+06	2.1572e+06	3.63146e+06	905546	1.64639e+06	426627	310878	619397	4.81902	4.44648	3.46656	3.86178	3.05409	3.87734	2.07417	2.12585	2.74876	3	3	3	4.06187	3.77989	2.31626	-0.281975	-1.7456	-1.46363	0.644884	0.00382771	0.0637389	1.21924	1.12228	0.68944
P62750	P62750	60S ribosomal protein L23a OS=Homo sapiens OX=9606 GN=RPL23A PE=1 SV=1	0	53.5	47	11	97	11	11	156	17.7	10.45	188.6	11	RPL23A	1.43929e+07	1.01688e+07	1.79629e+06	2.69173e+06	2.488e+06	3.165e+06	438545	253671	450640	5.90366	5.61219	3.20242	3.42976	4.51221	4.82024	2.11392	1.83246	2.28988	3	3	3	4.62073	4.53943	2.07876	-0.0812987	-2.54197	-2.46068	0.939563	0.0175268	0.0358694	1.39774	1.36612	0.609133
Q9H1B7	Q9H1B7	Probable E3 ubiquitin-protein ligase IRF2BPL OS=Homo sapiens OX=9606 GN=IRF2BPL PE=1 SV=1	0	53.327	16	8	97	7	8	796	82.6	8.24	239.32	8	IRF2BPL	314471	427677	305076	446872	66485.3	59220.1	121416	119400	147999	0.387382	1.04071	0.644639	0.839162	-0.713585	-0.91973	0.261143	0.745314	0.683494	3	3	3	0.320048	0.106146	0.563317	-0.213902	0.243269	0.457171	0.789403	0.723566	0.360824	0.0170776	-0.0626594	0.0992349
P05023	P05023	Sodium/potassium-transporting ATPase subunit alpha-1 OS=Homo sapiens OX=9606 GN=ATP1A1 PE=1 SV=1	0	53.272	15	12	104	5	12	1023	112.8	5.49	202.26	12	ATP1A1	295751	440205	162676	422651	58366.5	100111	252950	96085.8	91107.1	0.298832	1.08237	-0.262521	0.758772	-0.901485	-0.1623	1.32004	0.431904	-0.0164564	3	3	3	0.559614	-0.288391	0.578497	-0.848005	0.0188827	0.866888	0.171145	0.973854	0.173322	0.093621	-0.19166	0.103184
O15294	O15294	UDP-N-acetylglucosamine--peptide N-acetylglucosaminyltransferase 110 kDa subunit OS=Homo sapiens OX=9606 GN=OGT PE=1 SV=3	0	53.242	18	14	81	14	14	1046	116.9	6.7	154.7	14	OGT	311049	244581	484367	629176	238044	288750	88640.7	154857	93996.8	0.371592	0.2345	1.31157	1.33276	1.12653	1.36593	-0.192767	1.12043	0.0285836	3	3	3	0.977731	0.936566	0.31875	-0.0411654	-0.658981	-0.617815	0.934407	0.297305	0.282055	0.227961	0.208747	0.0177778
Q9UKV3	Q9UKV3	Apoptotic chromatin condensation inducer in the nucleus OS=Homo sapiens OX=9606 GN=ACIN1 PE=1 SV=2	0	53.222	12	14	116	14	14	1341	151.8	6.43	232.95	14	ACIN1	1.19125e+06	802986	875998	791630	295909	275302	465582	267201	285656	2.30886	1.94957	2.1664	1.66413	1.44045	1.29713	2.20023	1.90743	1.63218	3	3	3	1.63694	1.97191	1.91328	0.334961	0.276339	-0.0586219	0.365633	0.331207	0.861405	0.439762	0.540331	0.553507
O95218	O95218	Zinc finger Ran-binding domain-containing protein 2 OS=Homo sapiens OX=9606 GN=ZRANB2 PE=1 SV=2	0	52.695	24	9	43	9	9	330	37.4	10.01	99.44	9	ZRANB2	459703	495761	269308	471185	314359	250178	977906	90603.2	5131.5	0.935152	1.25383	0.464729	0.915592	1.52771	1.15906	3.27089	0.347144	-4.16657	3	3	3	1.10949	0.975866	-0.182843	-0.133629	-1.29234	-1.15871	0.700833	0.582812	0.623984	0.269803	0.21905	-0.154405
P31689	P31689	DnaJ homolog subfamily A member 1 OS=Homo sapiens OX=9606 GN=DNAJA1 PE=1 SV=2	0	52.676	46	13	124	12	12	397	44.8	7.08	284.62	13	DNAJA1	1.10447e+06	442232	853095	727581	747300	422641	522302	375527	525111	2.19973	1.08899	2.12818	1.54241	2.77699	1.91554	2.36607	2.39842	2.51052	3	3	3	1.51565	2.3683	2.42501	0.852655	0.909359	0.0567047	0.0537659	0.02007	0.800501	0.400565	0.670005	0.726172
O43148	O43148	mRNA cap guanine-N7 methyltransferase OS=Homo sapiens OX=9606 GN=RNMT PE=1 SV=1	0	52.529	24	10	121	10	10	476	54.8	6.61	255.31	10	RNMT	851542	512547	858061	920162	237992	382442	281384	239980	206047	1.82453	1.30188	2.13655	1.88119	1.12621	1.77135	1.47373	1.75242	1.16088	3	3	3	1.65147	1.69577	1.46235	0.0442913	-0.189127	-0.233419	0.904735	0.485679	0.534764	0.444543	0.451911	0.402126
P30050	P30050	60S ribosomal protein L12 OS=Homo sapiens OX=9606 GN=RPL12 PE=1 SV=1	0	52.389	55	6	189	6	6	165	17.8	9.42	496.94	6	RPL12	5.80835e+06	4.54775e+06	3.27645e+06	4.82739e+06	2.01114e+06	4.03668e+06	1.40539e+06	728590	1.66521e+06	4.59451	4.45127	4.06953	4.27247	4.20524	5.17121	3.79409	3.35461	4.17554	3	3	3	4.63165	4.28976	3.77475	-0.341889	-0.856901	-0.515012	0.340882	0.0775585	0.144633	1.4021	1.2898	1.18046
Q9GZV4	Q9GZV4	Eukaryotic translation initiation factor 5A-2 OS=Homo sapiens OX=9606 GN=EIF5A2 PE=1 SV=3	0	52.384	30	7	154	0	7	153	16.8	5.58	319.33	7	EIF5A2	1.73743e+06	1.03885e+06	802584	1.12658e+06	558469	621898	780846	483206	617040	2.85334	2.32111	2.04012	2.17318	2.35678	2.47279	2.94623	2.76214	2.74326	3	3	3	2.32236	2.41675	2.81721	0.094388	0.494853	0.400465	0.726976	0.0101804	0.177983	0.659845	0.683477	0.858175
Q9BXS5	Q9BXS5	AP-1 complex subunit mu-1 OS=Homo sapiens OX=9606 GN=AP1M1 PE=1 SV=3	0	52.31	32	10	45	7	10	423	48.6	7.3	70.82	10	AP1M1	135278	131839	239399	259061	95688.7	73473.3	13054.6	66975.6	60307.8	-0.829618	-0.65703	0.294889	0.0525925	-0.188275	-0.6086	-2.95618	-0.0887861	-0.611676	3	3	3	-0.404346	-0.241001	-1.21888	0.163345	-0.814534	-0.977879	0.702588	0.42175	0.3569	-0.216201	-0.171905	-0.499104
O00139	O00139	Kinesin-like protein KIF2A OS=Homo sapiens OX=9606 GN=KIF2A PE=1 SV=3	0	52.257	21	14	34	11	12	706	79.9	6.68	70.85	14	KIF2A	168687	265915	187736	448689	24601	59908.5	16062.6	48780.6	44619.2	-0.511198	0.35516	-0.0558308	0.845022	-2.14791	-0.90306	-2.65703	-0.546116	-1.04636	3	3	3	0.0990409	-0.904978	-1.4165	-1.00402	-1.51554	-0.511522	0.288637	0.139205	0.59998	-0.0537977	-0.389857	-0.566391
Q9ULK4	Q9ULK4	Mediator of RNA polymerase II transcription subunit 23 OS=Homo sapiens OX=9606 GN=MED23 PE=1 SV=2	0	52.24	13	14	107	14	14	1368	156.4	7.4	220.4	14	MED23	344755	308803	412826	400647	78568.8	58787.3	346246	212963	176806	0.520022	0.57088	1.08101	0.681632	-0.472665	-0.93031	1.77299	1.5801	0.940074	3	3	3	0.107401	0.376122	1.43106	0.268721	1.32366	1.05493	0.716919	0.083698	0.112041	-0.0512929	0.0252421	0.391163
Q2VIR3	Q2VIR3	Eukaryotic translation initiation factor 2 subunit 3B OS=Homo sapiens OX=9606 GN=EIF2S3B PE=2 SV=2	0	52.168	29	10	88	0	10	472	51.2	8.4	235.29	10	LOC255308	1.06781e+06	1.93491e+06	512819	583507	314109	353970	229333	140400	200508	2.15104	3.21839	1.39392	1.22405	1.52657	1.65974	1.17863	0.979054	1.12156	3	3	3	2.03406	1.69051	1.09308	-0.343549	-0.940977	-0.597429	0.624484	0.19678	0.0681775	0.566531	0.448572	0.277103
Q6KB66	Q6KB66	Keratin, type II cytoskeletal 80 OS=Homo sapiens OX=9606 GN=KRT80 PE=1 SV=2	0	52.015	28	12	232	10	10	452	50.5	5.67	578.09	12	KRT80	149758	310231	151669	205746	54136.4	87784	78532.9	92580.3	101365	-0.682918	0.57753	-0.363611	-0.279838	-1.01003	-0.35186	-0.367437	0.378284	0.137474	3	3	3	-0.0180558	-0.685518	0.0494402	-0.667462	0.067496	0.734958	0.130848	0.864364	0.063338	-0.0927562	-0.317866	-0.073666
Q12874	Q12874	Splicing factor 3A subunit 3 OS=Homo sapiens OX=9606 GN=SF3A3 PE=1 SV=1	0	51.94	22	9	147	9	9	501	58.8	5.38	294.83	9	SF3A3	1.09373e+06	708839	955317	1.19448e+06	277000	310535	524241	369200	549187	2.18564	1.76965	2.29145	2.25761	1.34518	1.47087	2.37142	2.3739	2.5752	3	3	3	1.83271	1.94076	2.44018	0.108048	0.607466	0.499418	0.788691	0.0638837	0.178968	0.503166	0.530681	0.731239
Q8N684	Q8N684	Cleavage and polyadenylation specificity factor subunit 7 OS=Homo sapiens OX=9606 GN=CPSF7 PE=1 SV=1	0	51.569	28	10	170	10	10	471	52	8	385.31	10	CPSF7	978785	750782	1.54202e+06	1.30159e+06	315471	146105	650638	385506	726944	2.02544	1.85259	2.98222	2.3815	1.53281	0.38311	2.68304	2.43625	2.97974	3	3	3	1.53907	2.18016	2.69968	0.641091	1.16061	0.519521	0.431601	0.133638	0.315921	0.409415	0.609794	0.818396
Q13243	Q13243	Serine/arginine-rich splicing factor 5 OS=Homo sapiens OX=9606 GN=SRSF5 PE=1 SV=1	0	51.357	31	10	102	9	9	272	31.2	11.59	194.82	10	SRSF5	684524	439186	379478	492038	341975	191316	324507	111562	115852	1.50955	1.07902	0.959489	0.978072	1.64919	0.77207	1.67944	0.647344	0.330184	3	3	3	0.943054	1.37275	0.885657	0.429691	-0.0573973	-0.487089	0.133943	0.897224	0.347963	0.216596	0.346852	0.206539
P62888	P62888	60S ribosomal protein L30 OS=Homo sapiens OX=9606 GN=RPL30 PE=1 SV=2	0	51.177	60	8	133	8	8	115	12.8	9.63	361.71	8	RPL30	2.66371e+06	2.32087e+06	1.15968e+06	1.88101e+06	1.12243e+06	2.5185e+06	557783	470446	909587	3.46982	3.48079	2.57112	2.91274	3.36386	4.4906	2.4609	2.72353	3.30311	3	3	3	3.62804	3.13494	2.82918	-0.493109	-0.798861	-0.305752	0.414056	0.202199	0.463117	1.07889	0.915979	0.862492
Q7RTS7	Q7RTS7	Keratin, type II cytoskeletal 74 OS=Homo sapiens OX=9606 GN=KRT74 PE=1 SV=2	0	51.158	12	9	586	0	1	529	57.8	7.71	1180.79	9	KRT74	433804	1.38037e+06	2.21738e+06	1.16947e+06	1.72087e+06	1.05607e+06	819708	1.57123e+06	1.20528e+06	0.851492	2.73117	3.50626	2.22708	3.98037	3.23674	3.0163	4.46332	3.7092	3	3	3	2.73166	2.77938	3.72961	0.0477113	0.997946	0.950235	0.964807	0.121715	0.420482	0.790972	0.809712	1.16728
P52948	P52948	Nuclear pore complex protein Nup98-Nup96 OS=Homo sapiens OX=9606 GN=NUP98 PE=1 SV=4	0	51.101	7	11	50	11	11	1817	197.5	6.4	80.53	11	NUP98	735417	558226	1.374e+06	1.43665e+06	54245.4	55456.2	1.21167e+06	477749	363294	1.61301	1.42504	2.81578	2.52394	-1.00713	-1.01447	3.58012	2.74575	1.97904	3	3	3	0.978171	1.14056	2.76831	0.162385	1.79014	1.62775	0.921023	0.192448	0.252893	0.230055	0.271964	0.841255
P60660	P60660	Myosin light polypeptide 6 OS=Homo sapiens OX=9606 GN=MYL6 PE=1 SV=2	0	50.857	48	7	133	5	7	151	16.9	4.65	266.7	7	MYL6	1.24778e+06	1.05465e+06	735636	1.19639e+06	491316	584532	446483	349565	396877	2.37574	2.34289	1.91446	2.25991	2.17195	2.38339	2.1398	2.29506	2.10659	3	3	3	2.32873	2.15405	2.18049	-0.174679	-0.148244	0.0264347	0.275244	0.0964978	0.864717	0.662008	0.599356	0.643943
P68400	P68400	Casein kinase II subunit alpha OS=Homo sapiens OX=9606 GN=CSNK2A1 PE=1 SV=1	0	50.779	29	9	112	1	9	391	45.1	7.74	175.67	9	CSNK2A1	642398	338851	558400	739548	308734	192737	444551	197780	401385	1.41792	0.70484	1.51677	1.56594	1.50166	0.78274	2.13354	1.4734	2.12289	3	3	3	1.01784	1.47879	1.90995	0.460945	0.892106	0.431161	0.171052	0.0639137	0.122135	0.241237	0.382132	0.551862
Q99661	Q99661	Kinesin-like protein KIF2C OS=Homo sapiens OX=9606 GN=KIF2C PE=1 SV=2	0	50.685	18	11	60	8	9	725	81.3	7.83	133.35	11	KIF2C	466336	650950	1.86149e+06	1.82288e+06	429705	381207	1.55995e+06	561160	458582	0.955822	1.64674	3.25386	2.86744	1.97865	1.76669	3.94462	2.97791	2.31508	3	3	3	2.09362	2.06278	3.07921	-0.0308454	0.985583	1.01643	0.969962	0.182686	0.280834	0.58745	0.575403	0.945886
Q9NYF8	Q9NYF8	Bcl-2-associated transcription factor 1 OS=Homo sapiens OX=9606 GN=BCLAF1 PE=1 SV=2	0	50.648	13	12	113	12	12	920	106.1	9.98	127.22	12	BCLAF1	675664	427231	794167	683271	274997	203173	410782	371816	293445	1.49076	1.03921	2.02491	1.45176	1.33472	0.85882	2.01956	2.38409	1.67099	3	3	3	1.1166	1.6168	2.02488	0.500201	0.908286	0.408085	0.140729	0.0283676	0.236563	0.272761	0.427238	0.591801
Q8NCA5	Q8NCA5	Protein FAM98A OS=Homo sapiens OX=9606 GN=FAM98A PE=1 SV=2	0	50.6	17	8	107	4	4	518	55.2	8.95	256.79	8	FAM98A	191081	157620	228416	237046	164503	159851	167423	35806.1	207209	-0.331358	-0.39936	0.227139	-0.0755275	0.593415	0.51283	0.724693	-0.992216	1.16899	3	3	3	0.0126476	0.163066	0.30049	0.150418	0.287843	0.137425	0.71166	0.706305	0.856294	-0.0829043	-0.0418627	0.00821593
Q15054	Q15054	DNA polymerase delta subunit 3 OS=Homo sapiens OX=9606 GN=POLD3 PE=1 SV=2	0	50.535	26	10	140	10	10	466	51.4	9.35	341.81	10	POLD3	395822	1.13229e+06	375737	1.71121e+06	286526	991069	313283	242503	196877	0.719302	2.44537	0.945189	2.77625	1.39397	3.1451	1.62866	1.7675	1.09519	3	3	3	2.78891	1.01949	1.49712	-1.76942	-1.29179	0.477631	0.00334169	0.0109198	0.169229	0.80997	0.234349	0.413734
O00232	O00232	26S proteasome non-ATPase regulatory subunit 12 OS=Homo sapiens OX=9606 GN=PSMD12 PE=1 SV=3	0	50.115	32	12	94	12	12	456	52.9	7.65	224.28	12	PSMD12	527178	364749	795887	664409	171301	225794	335679	207902	242658	1.13274	0.81109	2.02803	1.41137	0.651835	1.01112	1.72827	1.5454	1.39682	3	3	3	1.07786	1.27087	1.55683	0.193008	0.478973	0.285965	0.683668	0.0755721	0.528164	0.260253	0.315631	0.433459
Q9NTZ6	Q9NTZ6	RNA-binding protein 12 OS=Homo sapiens OX=9606 GN=RBM12 PE=1 SV=1	0	50.071	12	10	141	10	10	932	97.3	8.63	226.37	10	RBM12	721050	569676	774091	892047	621875	1.11347e+06	841387	326307	396967	1.58455	1.45433	1.98797	1.83642	2.51193	3.3131	3.05396	2.19573	2.10692	3	3	3	2.20128	2.02815	2.45221	-0.173132	0.250923	0.424055	0.796166	0.715907	0.35317	0.620419	0.561085	0.734572
Q8N1G2	Q8N1G2	Cap-specific mRNA (nucleoside-2'-O-)-methyltransferase 1 OS=Homo sapiens OX=9606 GN=CMTR1 PE=1 SV=1	0	50.058	14	10	58	10	10	835	95.3	7.05	136.29	10	CMTR1; FTSJD2	338876	308911	100454	240282	48563.6	68489.4	132906	130433	101215	0.495212	0.57138	-0.957991	-0.0559675	-1.16675	-0.70994	0.391593	0.872814	0.135334	3	3	3	-0.0648424	-0.543174	0.46658	-0.478332	0.531423	1.00975	0.496579	0.282628	0.148775	-0.107417	-0.275921	0.0667695
P25787	P25787	Proteasome subunit alpha type-2 OS=Homo sapiens OX=9606 GN=PSMA2 PE=1 SV=2	0	49.954	39	7	48	7	7	234	25.9	7.43	126.13	7	PSMA2	404561	262054	354861	257401	121251	108355	44420.5	139507	156133	0.750812	0.33406	0.862719	0.0433225	0.153295	-0.0481297	-1.18951	0.969844	0.760674	3	3	3	0.109751	0.588942	0.180337	0.479191	0.070586	-0.408605	0.126088	0.924226	0.601667	-0.0514842	0.0937248	-0.0282787
P27348	P27348	14-3-3 protein theta OS=Homo sapiens OX=9606 GN=YWHAQ PE=1 SV=1	0	49.918	40	10	155	5	5	245	27.7	4.78	328.11	10	YWHAQ	256746	385747	405852	510694	328176	332425	269397	174326	235162	0.0947925	0.89185	1.05643	1.03176	1.58977	1.56914	1.41092	1.29129	1.35156	3	3	3	1.16425	0.913666	1.35126	-0.250585	0.187009	0.437595	0.631747	0.422096	0.375071	0.287388	0.202072	0.364196
Q96L21	Q96L21	60S ribosomal protein L10-like OS=Homo sapiens OX=9606 GN=RPL10L PE=1 SV=3	0	49.862	26	8	83	0	8	214	24.5	10.01	94.92	8	RPL10L	4.81506e+06	4.52212e+06	794495	2.4646e+06	195470	702693	261361	220321	495817	4.32393	4.44312	2.02551	3.30258	0.842255	2.64901	1.36723	1.62911	2.42771	3	3	3	3.4649	2.39723	1.80802	-1.06767	-1.65688	-0.589212	0.405267	0.054087	0.611402	1.02748	0.671981	0.518319
O00763	O00763	Acetyl-CoA carboxylase 2 OS=Homo sapiens OX=9606 GN=ACACB PE=1 SV=3	0	49.781	5	9	220	0	9	2458	276.4	6.49	457.5	9	ACACB	343495	462888	334313	432368	229821	138040	359915	843829	606462	0.514742	1.15485	0.776669	0.791562	1.07581	0.30119	1.82885	3.56645	2.71832	3	3	3	0.749201	0.789076	2.70454	0.0398746	1.95534	1.91547	0.899251	0.0249869	0.0220935	0.154339	0.159781	0.822117
Q9NWH9	Q9NWH9	SAFB-like transcription modulator OS=Homo sapiens OX=9606 GN=SLTM PE=1 SV=2	0	49.693	8	8	68	8	8	1034	117.1	7.87	133.05	8	SLTM	695236	167624	431299	246856	278767	166473	304677	156834	181136	1.53195	-0.31058	1.14416	-0.0170275	1.35436	0.5714	1.58847	1.13874	0.974974	3	3	3	0.0812642	1.34349	1.23406	1.26223	1.1528	-0.109429	0.0110899	0.0221676	0.637469	-0.0608482	0.337352	0.324448
O00541	O00541	Pescadillo homolog OS=Homo sapiens OX=9606 GN=PES1 PE=1 SV=1	0	49.689	21	11	148	11	11	588	68	7.33	215.81	11	PES1	1.07984e+06	618164	868566	925872	397555	384571	588646	163960	284698	2.16719	1.57218	2.15411	1.89011	1.86645	1.77936	2.53859	1.20284	1.62733	3	3	3	1.74722	2.06259	1.78959	0.315368	0.0423727	-0.272995	0.0802123	0.921692	0.538244	0.475256	0.5704	0.510735
P30154	P30154	Serine/threonine-protein phosphatase 2A 65 kDa regulatory subunit A beta isoform OS=Homo sapiens OX=9606 GN=PPP2R1B PE=1 SV=3	0	49.648	19	8	92	3	3	601	66.2	4.94	207.28	8	PPP2R1B	84164.6	104580	90697.1	116776	16150.8	20203.3	12291.1	5220.48	44256	-1.51426	-0.9912	-1.1054	-1.09695	-2.75502	-2.47123	-3.04313	-3.77017	-1.05815	3	3	3	-1.51979	-1.79156	-2.62381	-0.271765	-1.10402	-0.832255	0.712964	0.30547	0.430543	-0.574736	-0.67629	-0.976477
Q6PKG0	Q6PKG0	La-related protein 1 OS=Homo sapiens OX=9606 GN=LARP1 PE=1 SV=2	0	49.324	10	11	61	9	11	1096	123.4	8.82	129.72	11	LARP1	666768	239375	210811	271872	221051	330520	138634	118987	175098	1.47163	0.20347	0.111419	0.122232	1.01968	1.56085	0.452483	0.740304	0.926074	3	3	3	0.628851	0.867579	0.706287	0.238728	0.077436	-0.161292	0.717466	0.88125	0.722378	0.114665	0.181623	0.147187
Q96QK1	Q96QK1	Vacuolar protein sorting-associated protein 35 OS=Homo sapiens OX=9606 GN=VPS35 PE=1 SV=2	0	49.303	16	10	90	10	10	796	91.6	5.49	184.48	10	VPS35	461756	414664	325341	444982	50708.8	62883.7	165751	144678	155451	0.941582	0.99613	0.737419	0.833052	-1.10439	-0.83313	0.710213	1.02235	0.754364	3	3	3	0.332018	0.191539	0.828977	-0.140479	0.496959	0.637438	0.880179	0.448846	0.387466	0.0208872	-0.0366691	0.188647
P29590	P29590	Protein PML OS=Homo sapiens OX=9606 GN=PML PE=1 SV=3	0	49.286	15	11	117	11	11	882	97.5	6.21	257.03	11	PML	333070	461043	329249	715795	257240	380267	367638	251688	297656	0.470272	1.14909	0.754649	1.51885	1.23841	1.76312	1.85948	1.82114	1.69155	3	3	3	1.47702	0.821112	1.79073	-0.655909	0.313706	0.969615	0.0839774	0.166205	0.0135049	0.388191	0.170373	0.512407
Q6IS14	Q6IS14	Eukaryotic translation initiation factor 5A-1-like OS=Homo sapiens OX=9606 GN=EIF5AL1 PE=2 SV=2	0	49.244	25	6	144	0	6	154	16.8	5	313.75	6	EIF5AL1	1.2917e+06	857909	802584	1.12658e+06	558469	614599	490790	374670	609956	2.42565	2.04502	2.04012	2.17318	2.35678	2.45576	2.2763	2.39512	2.72661	3	3	3	2.22465	2.27419	2.46601	0.0495313	0.241359	0.191828	0.784948	0.253944	0.345593	0.628514	0.638457	0.740025
P40222	P40222	Alpha-taxilin OS=Homo sapiens OX=9606 GN=TXLNA PE=1 SV=3	0	49.22	23	11	54	11	11	546	61.9	6.52	126.15	11	TXLNA	363980	303007	532284	532406	107245	86722.4	229318	191098	206523	0.598312	0.54354	1.44767	1.09183	-0.0237751	-0.36941	1.17854	1.42381	1.1642	3	3	3	0.421988	0.674069	1.25552	0.252081	0.833533	0.581451	0.697336	0.127463	0.252015	0.0499111	0.122412	0.332328
Q9Y4W2	Q9Y4W2	Ribosomal biogenesis protein LAS1L OS=Homo sapiens OX=9606 GN=LAS1L PE=1 SV=2	0	49.152	17	9	68	9	9	734	83	4.73	164.68	9	LAS1L	275787	222501	257237	408096	709542	104454	185062	190383	295712	0.198012	0.0979999	0.398569	0.708212	2.70219	-0.10102	0.869203	1.4184	1.68209	3	3	3	0.235064	1.09959	1.32323	0.864528	1.08817	0.223641	0.361274	0.0333189	0.80283	-0.0105359	0.261936	0.355317
P98179	P98179	RNA-binding protein 3 OS=Homo sapiens OX=9606 GN=RBM3 PE=1 SV=1	0	49.078	50	5	64	5	5	157	17.2	8.91	96.49	5	RBM3	1.01761e+06	626854	742424	1.11311e+06	128087	266335	203740	97546.8	255645	2.08156	1.59232	1.92771	2.15583	0.232425	1.24935	1.00792	0.453674	1.47204	3	3	3	1.66583	1.4139	0.97788	-0.251935	-0.687954	-0.436019	0.717514	0.156995	0.545826	0.449592	0.358924	0.23778
P62917	P62917	60S ribosomal protein L8 OS=Homo sapiens OX=9606 GN=RPL8 PE=1 SV=2	0	49.038	25	10	83	10	10	257	28	11.03	200.72	10	RPL8	4.90602e+06	4.40631e+06	860389	4.76171e+06	107621	747172	339781	249619	371668	4.35093	4.40569	2.14046	4.25271	-0.0187251	2.73755	1.74579	1.80923	2.01192	3	3	3	3.79865	2.15756	1.85565	-1.6411	-1.943	-0.301905	0.296841	0.0225798	0.82296	1.13556	0.593772	0.534311
Q13123	Q13123	Protein Red OS=Homo sapiens OX=9606 GN=IK PE=1 SV=3	0	48.863	26	12	137	12	12	557	65.6	6.64	239.14	12	IK	876838	501616	1.09221e+06	958365	261421	160182	478301	456647	353675	1.86676	1.27077	2.48465	1.93988	1.26168	0.51582	2.23911	2.68058	1.94033	3	3	3	1.24216	1.87103	2.28668	0.628875	1.04452	0.415645	0.310522	0.0876048	0.37154	0.313665	0.509171	0.6801
Q13247	Q13247	Serine/arginine-rich splicing factor 6 OS=Homo sapiens OX=9606 GN=SRSF6 PE=1 SV=2	0	48.862	24	10	136	6	6	344	39.6	11.43	244.65	10	SRSF6	5.46621e+06	3.71179e+06	3.64838e+06	3.64332e+06	2.46271e+06	1.44805e+06	2.37146e+06	823071	984969	4.50692	4.15823	4.22465	3.86648	4.49748	3.69215	4.54889	3.53052	3.41798	3	3	3	3.90562	4.40969	3.83247	0.504065	-0.073154	-0.577219	0.0374876	0.858381	0.195114	1.16919	1.32933	1.19957
Q16181	Q16181	Septin-7 OS=Homo sapiens OX=9606 GN=SEPTIN7 PE=1 SV=2	0	48.85	30	10	103	9	9	437	50.6	8.63	181.68	10	SEPTIN7	1.17754e+06	907510	623470	828285	619518	704137	194069	162029	208643	2.29216	2.1261	1.67579	1.72943	2.50645	2.65197	0.937763	1.18575	1.17894	3	3	3	2.16917	2.15814	1.10082	-0.011032	-1.06835	-1.05732	0.977349	0.018708	0.0156607	0.610171	0.600822	0.280146
O95232	O95232	Luc7-like protein 3 OS=Homo sapiens OX=9606 GN=LUC7L3 PE=1 SV=2	0	48.611	25	10	84	10	10	432	51.4	9.79	226.59	10	LUC7L3	483948	253035	666508	530940	391110	301583	527650	186466	240872	1.0093	0.28353	1.77209	1.08785	1.84288	1.42866	2.38077	1.38841	1.38617	3	3	3	0.933348	1.54143	1.71845	0.608078	0.785106	0.177028	0.231831	0.173171	0.698592	0.213436	0.404158	0.48716
Q8NEV1	Q8NEV1	Casein kinase II subunit alpha 3 OS=Homo sapiens OX=9606 GN=CSNK2A3 PE=1 SV=2	0	48.599	24	8	110	0	8	391	45.2	8.5	173.03	8	CSNK2A1; CSNK2A1P; CSNK2A3	615551	338851	558400	739548	289718	176925	395260	197780	390897	1.35633	0.70484	1.51677	1.56594	1.40995	0.65925	1.96399	1.4734	2.08469	3	3	3	0.976678	1.42769	1.8407	0.451008	0.864019	0.413011	0.205547	0.0686164	0.0988199	0.228068	0.365676	0.528687
O95782	O95782	AP-2 complex subunit alpha-1 OS=Homo sapiens OX=9606 GN=AP2A1 PE=1 SV=3	0	48.476	15	13	34	7	13	977	107.5	7.03	64.49	13	AP2A1	284781	163889	192069	193919	4692.61	17144.1	62190.3	31357.1	41758.5	0.244302	-0.34309	-0.0229008	-0.365238	-4.53816	-2.7081	-0.704047	-1.18364	-1.14196	3	3	3	-1.13881	-1.43892	-1.00988	-0.300109	0.128929	0.429038	0.871341	0.879707	0.796805	-0.451671	-0.566656	-0.431821
Q6IN85	Q6IN85	Serine/threonine-protein phosphatase 4 regulatory subunit 3A OS=Homo sapiens OX=9606 GN=PPP4R3A PE=1 SV=1	0	48.438	13	8	66	5	5	833	95.3	4.94	147.62	8	SMEK1; PPP4R3A	35229.3	42340.8	69837.7	65914.9	34610.5	19213.6	88369.4	57743.4	51280.8	-2.7707	-2.29569	-1.48245	-1.92202	-1.65542	-2.54369	-0.197187	-0.302766	-0.845606	3	3	3	-2.2538	-1.96952	-0.44852	0.284278	1.80528	1.521	0.555371	0.00260811	0.0279596	-0.811042	-0.730223	-0.242187
Q8IZL8	Q8IZL8	Proline-, glutamic acid- and leucine-rich protein 1 OS=Homo sapiens OX=9606 GN=PELP1 PE=1 SV=2	0	48.323	15	12	120	12	12	1130	119.6	4.34	231.6	12	PELP1	518202	633000	283100	638641	61405.3	127434	197508	177989	185530	1.10797	1.6064	0.536779	1.35431	-0.828255	0.18586	0.963103	1.32129	1.00955	3	3	3	1.04886	0.272166	1.09798	-0.776692	0.049126	0.825818	0.342648	0.918652	0.231089	0.251101	-0.0110769	0.279352
O14497	O14497	AT-rich interactive domain-containing protein 1A OS=Homo sapiens OX=9606 GN=ARID1A PE=1 SV=3	0	48.288	7	11	58	9	9	2285	241.9	6.7	109.8	11	ARID1A	292911	388788	406022	767485	496663	611202	123154	76490.4	132284	0.284912	0.90317	1.05703	1.61944	2.18757	2.44776	0.281653	0.102854	0.521544	3	3	3	1.65679	1.17651	0.302017	-0.480285	-1.35477	-0.874489	0.535965	0.0428368	0.197004	0.445779	0.287159	0.010479
P36957	P36957	Dihydrolipoyllysine-residue succinyltransferase component of 2-oxoglutarate dehydrogenase complex, mitochondrial OS=Homo sapiens OX=9606 GN=DLST PE=1 SV=4	0	48.282	19	8	68	8	8	453	48.7	8.95	174.6	8	DLST	136984	268315	71463.3	95441.8	58124	132994	91722.4	133843	128465	-0.811548	0.36812	-1.44925	-1.38801	-0.907485	0.24747	-0.143457	0.910044	0.479284	3	3	3	-0.257472	-1.05609	0.41529	-0.798622	0.672763	1.47138	0.254059	0.354902	0.0156586	-0.170937	-0.439028	0.0499417
Q8IYB3	Q8IYB3	Serine/arginine repetitive matrix protein 1 OS=Homo sapiens OX=9606 GN=SRRM1 PE=1 SV=2	0	48.27	10	7	70	7	7	904	102.3	11.84	125.43	7	SRRM1	477890	371580	213275	213787	353021	228974	241961	25649.1	72173	0.991132	0.83786	0.128179	-0.224518	1.69505	1.03129	1.25597	-1.47352	-0.352566	3	3	3	0.548211	0.938122	-0.190036	0.389911	-0.738247	-1.12816	0.549999	0.450193	0.283988	0.0885512	0.20632	-0.157797
O60701	O60701	UDP-glucose 6-dehydrogenase OS=Homo sapiens OX=9606 GN=UGDH PE=1 SV=1	0	48.237	26	10	128	10	10	494	55	7.12	309.19	10	UGDH	740318	415144	677934	787086	411082	498768	338349	215739	414382	1.62259	0.9978	1.79662	1.65582	1.91473	2.15448	1.7397	1.59879	2.16886	3	3	3	1.6027	1.77798	1.83579	0.175281	0.233086	0.0578047	0.638655	0.569162	0.777564	0.428549	0.479212	0.527357
P98175	P98175	RNA-binding protein 10 OS=Homo sapiens OX=9606 GN=RBM10 PE=1 SV=3	0	48.227	16	11	100	11	11	930	103.5	5.97	221.54	11	RBM10	308778	239283	348303	296980	214076	160519	238291	164700	226200	0.361022	0.20291	0.835819	0.249672	0.973435	0.51885	1.23391	1.20934	1.2955	3	3	3	0.323811	0.723426	1.24625	0.399615	0.922443	0.522828	0.129814	0.000819924	0.0492171	0.0172503	0.138937	0.328891
P85037	P85037	Forkhead box protein K1 OS=Homo sapiens OX=9606 GN=FOXK1 PE=1 SV=1	0	48.161	17	10	98	8	8	733	75.4	9.32	198.91	10	FOXK1	1.04437e+06	515751	555156	613835	444276	364225	220232	192097	184419	2.11901	1.31087	1.50836	1.29715	2.02676	1.70094	1.12021	1.43134	1.00089	3	3	3	1.43632	1.88471	1.18415	0.448391	-0.252171	-0.700562	0.124948	0.243152	0.0378386	0.374905	0.512114	0.308371
P03281	P03281	Hexon-interlacing protein OS=Human adenovirus C serotype 5 OX=28285 GN=IX PE=1 SV=1	0	48.134	45	5	67	5	5	140	14.4	6.7	203.63	5	AdV_IX	1.48364e+06	150311	1.16135e+06	30646.6	781640	22506.6	179895	116843	177241	2.62552	-0.46786	2.5732	-3.0269	2.8418	-2.31547	0.828353	0.714074	0.943614	3	3	3	-1.93674	2.68018	0.82868	4.61692	2.76542	-1.8515	0.00383736	0.022504	6.21216e-05	-0.71066	0.77056	0.188059
P49750	P49750	YLP motif-containing protein 1 OS=Homo sapiens OX=9606 GN=YLPM1 PE=1 SV=4	0	48.076	8	13	63	13	13	2146	241.5	6.55	124.39	13	YLPM1	308828	148262	460816	620866	79379.1	100109	224727	279157	295770	0.361262	-0.48766	1.23966	1.31358	-0.457865	-0.16232	1.14936	1.97058	1.68237	3	3	3	0.221201	0.381019	1.60077	0.159818	1.37957	1.21975	0.839545	0.0844642	0.0892077	-0.0142867	0.0274966	0.449206
Q9UPN9	Q9UPN9	E3 ubiquitin-protein ligase TRIM33 OS=Homo sapiens OX=9606 GN=TRIM33 PE=1 SV=3	0	47.918	9	11	129	10	10	1127	122.5	6.67	320.04	11	TRIM33	51625.7	355720	60875.6	650828	90798.9	215049	301486	191868	348114	-2.21939	0.77493	-1.68059	1.38158	-0.263945	0.94077	1.57328	1.42961	1.91746	3	3	3	1.03243	-1.38797	1.64012	-2.4204	0.607693	3.02809	0.0166215	0.058681	0.00728302	0.245667	-0.542551	0.461433
Q96E39	Q96E39	RNA binding motif protein, X-linked-like-1 OS=Homo sapiens OX=9606 GN=RBMXL1 PE=1 SV=1	0	47.824	27	10	181	1	1	390	42.1	9.89	392.7	10	RBMXL1	NA	NA	NA	NA	NA	NA	NA	NA	NA	NA	NA	NA	NA	NA	NA	NA	NA	NA	0	0	0	NA	NA	NA	NA	NA	NA	NA	NA	NA	NA	NA	NA
Q6P3W7	Q6P3W7	SCY1-like protein 2 OS=Homo sapiens OX=9606 GN=SCYL2 PE=1 SV=1	0	47.678	14	11	53	11	11	929	103.6	8.22	85.53	11	SCYL2	82686	83339.6	171341	217980	392800	370158	49259.3	23687.4	55814.4	-1.53983	-1.31874	-0.187661	-0.196508	1.8491	1.72425	-1.04034	-1.5883	-0.723386	3	3	3	0.0696676	0.0405389	-1.11734	-0.0291287	-1.18701	-1.15788	0.983532	0.268126	0.318385	-0.0650674	-0.0779015	-0.468264
Q8WXX5	Q8WXX5	DnaJ homolog subfamily C member 9 OS=Homo sapiens OX=9606 GN=DNAJC9 PE=1 SV=1	0	47.67	43	10	95	10	10	260	29.9	5.73	227.95	10	DNAJC9	545702	639085	352492	914334	153018	484420	254231	158959	201880	1.18256	1.6202	0.853059	1.87202	0.489005	2.11237	1.32733	1.15815	1.1314	3	3	3	1.8682	0.841542	1.20563	-1.02666	-0.662567	0.364088	0.0139117	0.0128362	0.157191	0.513948	0.174623	0.315092
P0C0S5	P0C0S5	Histone H2A.Z OS=Homo sapiens OX=9606 GN=H2AZ1 PE=1 SV=2	0	47.643	54	6	276	0	4	128	13.5	10.58	517.7	6	H2AFZ	1.13099e+06	1.89157e+06	764685	3.10115e+06	205235	2.88019e+06	340096	263659	455905	2.23397	3.18571	1.97034	3.63403	0.912575	4.6842	1.74713	1.88818	2.30663	3	3	3	3.83465	1.70563	1.98065	-2.12902	-1.854	0.275021	0.0238557	0.0174671	0.563555	1.14591	0.453594	0.576462
Q71UI9	Q71UI9	Histone H2A.V OS=Homo sapiens OX=9606 GN=H2AZ2 PE=1 SV=3	0	47.643	54	6	276	0	4	128	13.5	10.58	517.7	6	H2AFV	1.13099e+06	1.89157e+06	764685	3.10115e+06	205235	2.88019e+06	340096	263659	455905	2.23397	3.18571	1.97034	3.63403	0.912575	4.6842	1.74713	1.88818	2.30663	3	3	3	3.83465	1.70563	1.98065	-2.12902	-1.854	0.275021	0.0238557	0.0174671	0.563555	1.14591	0.453594	0.576462
Q13835	Q13835	Plakophilin-1 OS=Homo sapiens OX=9606 GN=PKP1 PE=1 SV=2	0	47.608	18	10	62	10	10	747	82.8	9.13	147.59	10	PKP1	324298	268682	108095	62370.2	46570.3	39328.6	293666	134979	85085.2	0.431772	0.37009	-0.852231	-2.00177	-1.22722	-1.51024	1.53537	0.922244	-0.115116	3	3	3	-1.04731	-0.549224	0.780834	0.498081	1.82814	1.33006	0.601702	0.103094	0.128568	-0.424472	-0.277604	0.17174
Q96A72	Q96A72	Protein mago nashi homolog 2 OS=Homo sapiens OX=9606 GN=MAGOHB PE=1 SV=1	0	47.439	57	8	52	0	8	148	17.3	6.39	98.14	8	MAGOHB	7.50554e+06	5.45507e+06	4.70096e+06	4.33063e+06	723517	619773	313474	3.52767e+06	300497	4.96433	4.71372	4.59035	4.1158	2.73033	2.46785	1.62954	5.63014	1.70525	3	3	3	3.76579	4.09501	2.98831	0.329215	-0.777477	-1.10669	0.749765	0.627576	0.499107	1.12494	1.22531	0.920423
P61326	P61326	Protein mago nashi homolog OS=Homo sapiens OX=9606 GN=MAGOH PE=1 SV=1	0	47.439	58	8	52	0	8	146	17.2	6.11	98.14	8	MAGOH	7.50554e+06	5.45507e+06	4.70096e+06	4.33063e+06	723517	619773	313474	3.52767e+06	300497	4.96433	4.71372	4.59035	4.1158	2.73033	2.46785	1.62954	5.63014	1.70525	3	3	3	3.76579	4.09501	2.98831	0.329215	-0.777477	-1.10669	0.749765	0.627576	0.499107	1.12494	1.22531	0.920423
Q13561	Q13561	Dynactin subunit 2 OS=Homo sapiens OX=9606 GN=DCTN2 PE=1 SV=4	0	47.373	30	10	78	10	10	401	44.2	5.21	208.28	10	DCTN2	394305	571010	229655	317388	23302.4	61718.3	204765	64680.2	109298	0.713762	1.45771	0.234939	0.345552	-2.22615	-0.86012	1.01516	-0.139096	0.246174	3	3	3	0.314381	-0.425814	0.37408	-0.740195	0.0596993	0.799895	0.548265	0.940409	0.456716	0.014691	-0.23761	0.0338862
P25685	P25685	DnaJ homolog subfamily B member 1 OS=Homo sapiens OX=9606 GN=DNAJB1 PE=1 SV=4	0	47.352	35	10	86	9	9	340	38	8.63	209.91	10	DNAJB1	733675	524592	492858	560959	172108	190077	419536	194723	248054	1.60959	1.33539	1.33664	1.1672	0.658625	0.7627	2.04999	1.45093	1.42855	3	3	3	1.08843	1.20162	1.64316	0.113188	0.554729	0.441541	0.748763	0.104574	0.273719	0.263433	0.290924	0.462148
P46379	P46379	Large proline-rich protein BAG6 OS=Homo sapiens OX=9606 GN=BAG6 PE=1 SV=2	0	47.292	10	9	132	9	9	1132	119.3	5.6	311.71	9	BAG6	287795	292882	349190	483293	175226	172204	378840	160223	194958	0.259492	0.49451	0.839479	0.952202	0.684525	0.62023	1.90278	1.16958	1.08106	3	3	3	0.688981	0.594499	1.38448	-0.094482	0.695496	0.789978	0.690586	0.0772057	0.0649994	0.135124	0.0972325	0.374864
P08243	P08243	Asparagine synthetase [glutamine-hydrolyzing] OS=Homo sapiens OX=9606 GN=ASNS PE=1 SV=4	0	47.224	18	8	116	8	8	561	64.3	6.86	239.39	8	ASNS	839874	368119	511636	310707	173801	94231.4	490532	362703	413044	1.80462	0.82436	1.39059	0.314862	0.672745	-0.24961	2.27554	2.34829	2.1642	3	3	3	0.296538	1.28932	2.26268	0.992781	1.96614	0.973361	0.0937056	0.00334787	0.043854	0.0087759	0.318892	0.671566
P05165	P05165	Propionyl-CoA carboxylase alpha chain, mitochondrial OS=Homo sapiens OX=9606 GN=PCCA PE=1 SV=4	0	47.218	18	10	26	10	10	728	80	7.52	64.55	10	PCCA	113759	93508.3	46532.5	79575.2	123994	95300.4	29555.9	133177	110781	-1.07957	-1.15264	-2.06822	-1.65031	0.185575	-0.23334	-1.77729	0.902844	0.265614	3	3	3	-1.0121	-0.987404	-0.202943	0.0246913	0.809153	0.784461	0.976051	0.423542	0.492141	-0.413117	-0.416093	-0.156883
O75475	O75475	PC4 and SFRS1-interacting protein OS=Homo sapiens OX=9606 GN=PSIP1 PE=1 SV=1	0	47.207	18	8	77	7	7	530	60.1	9.13	107.03	8	PSIP1	620199	981706	295999	824787	168216	366217	86474.3	98845.9	50514.1	1.36718	2.23948	0.601059	1.72332	0.625615	1.70881	-0.228467	0.472754	-0.867336	3	3	3	1.89054	0.864619	-0.207683	-1.02592	-2.09822	-1.0723	0.0285048	0.00780259	0.080811	0.52105	0.181343	-0.160133
P31150	P31150	Rab GDP dissociation inhibitor alpha OS=Homo sapiens OX=9606 GN=GDI1 PE=1 SV=2	0	47.047	13	6	66	0	6	447	50.6	5.14	155.1	6	GDI1	1.53005e+06	1.21872e+06	540323	356613	255588	184816	114594	148522	160663	2.66996	2.55149	1.46929	0.513662	1.22912	0.7222	0.177723	1.06018	0.801944	3	3	3	1.26245	1.78946	0.67995	0.527008	-0.582501	-1.10951	0.539224	0.451114	0.0983966	0.318519	0.479095	0.138941
P17661	P17661	Desmin OS=Homo sapiens OX=9606 GN=DES PE=1 SV=3	0	46.91	9	7	335	0	0	470	53.5	5.27	714.07	7	DES	NA	NA	NA	NA	NA	NA	NA	NA	NA	NA	NA	NA	NA	NA	NA	NA	NA	NA	0	0	0	NA	NA	NA	NA	NA	NA	NA	NA	NA	NA	NA	NA
P62847	P62847	40S ribosomal protein S24 OS=Homo sapiens OX=9606 GN=RPS24 PE=1 SV=1	0	46.733	29	5	98	5	5	133	15.4	10.78	229.44	5	RPS24	2.87182e+06	2.73912e+06	1.21502e+06	1.76142e+06	391365	882074	293334	215502	393458	3.57834	3.71983	2.63837	2.81797	1.84382	2.97701	1.53373	1.5972	2.09411	3	3	3	3.1716	2.68685	1.74168	-0.484759	-1.42992	-0.945162	0.445332	0.0122682	0.15009	0.932793	0.769462	0.495845
A6NKT7	A6NKT7	RanBP2-like and GRIP domain-containing protein 3 OS=Homo sapiens OX=9606 GN=RGPD3 PE=3 SV=2	0	46.723	8	12	55	0	12	1758	197.4	6.33	86.87	12	RGPD3	59477.8	80511.1	146952	268690	74552.4	133371	21861.1	30226.4	27349.4	-2.01513	-1.36855	-0.409191	0.105242	-0.548365	0.25155	-2.21237	-1.23662	-1.75252	3	3	3	-0.337252	-0.990894	-1.73383	-0.653642	-1.39658	-0.742939	0.420648	0.0767813	0.273586	-0.194848	-0.412884	-0.674358
Q14562	Q14562	ATP-dependent RNA helicase DHX8 OS=Homo sapiens OX=9606 GN=DHX8 PE=1 SV=1	0	46.684	13	11	100	10	10	1220	139.2	8.32	187.52	11	DHX8	190060	171325	186680	194490	36924.8	43515.1	86153.2	83235.6	108839	-0.339088	-0.27907	-0.0639608	-0.360998	-1.56204	-1.3643	-0.233827	0.224774	0.240104	3	3	3	-0.668122	-0.655028	0.0770169	0.0130946	0.745139	0.732045	0.983001	0.122847	0.20643	-0.301064	-0.308919	-0.0646852
O43795	O43795	Unconventional myosin-Ib OS=Homo sapiens OX=9606 GN=MYO1B PE=1 SV=3	0	46.614	11	10	54	8	10	1136	131.9	9.38	116.09	10	MYO1B	208592	311250	154135	235796	50263.1	30653.1	37816.4	44794.3	55993.6	-0.204858	0.58226	-0.340341	-0.0831575	-1.11713	-1.86978	-1.42172	-0.669106	-0.718766	3	3	3	-0.456892	-0.554108	-0.93653	-0.0972154	-0.479637	-0.382422	0.907453	0.567762	0.364277	-0.232879	-0.276644	-0.405967
Q13347	Q13347	Eukaryotic translation initiation factor 3 subunit I OS=Homo sapiens OX=9606 GN=EIF3I PE=1 SV=1	0	46.613	41	11	37	11	11	325	36.5	5.64	68.1	11	EIF3I	1.33779e+06	1.10928e+06	452342	789322	15659.9	33031.3	48688.1	45501.8	104852	2.47623	2.41574	1.21288	1.65991	-2.79955	-1.76199	-1.05717	-0.646496	0.186254	3	3	3	0.771221	0.296522	-0.505803	-0.474699	-1.27702	-0.802325	0.827818	0.393368	0.648731	0.16291	-0.00744909	-0.261303
Q01844	Q01844	RNA-binding protein EWS OS=Homo sapiens OX=9606 GN=EWSR1 PE=1 SV=1	0	46.527	14	7	139	7	7	656	68.4	9.33	352.18	7	EWSR1	842274	787674	906777	878032	1.21034e+06	583580	720555	339515	798072	1.80874	1.92179	2.21622	1.81357	3.47264	2.38104	2.8303	2.25298	3.11442	3	3	3	2.0388	2.4992	2.73257	0.460401	0.693769	0.233368	0.434105	0.0869683	0.698877	0.568526	0.714128	0.829115
Q9UNX4	Q9UNX4	WD repeat-containing protein 3 OS=Homo sapiens OX=9606 GN=WDR3 PE=1 SV=1	0	46.5	17	11	65	11	11	943	106	6.64	157.49	11	WDR3	213484	78705.9	506600	211014	90788.6	34184.4	196324	109599	172206	-0.171418	-1.40127	1.37632	-0.243358	-0.264115	-1.71248	0.954433	0.621744	0.902044	3	3	3	-1.11904	0.313596	0.826074	1.43263	1.94511	0.512478	0.108238	0.0132621	0.397901	-0.445451	0.0074448	0.186973
P61981	P61981	14-3-3 protein gamma OS=Homo sapiens OX=9606 GN=YWHAG PE=1 SV=2	0	46.425	38	8	110	4	4	247	28.3	4.89	209.32	8	YWHAG	1.14524e+06	513817	397945	583618	82575.4	83906.7	142370	192939	155557	2.25203	1.30544	1.02804	1.22432	-0.400915	-0.41703	0.490843	1.43765	0.755354	3	3	3	0.704244	0.959719	0.894617	0.255475	0.190373	-0.0651019	0.801296	0.776903	0.940304	0.140593	0.209569	0.211427
Q9BYX7	Q9BYX7	Putative beta-actin-like protein 3 OS=Homo sapiens OX=9606 GN=POTEKP PE=5 SV=1	0	46.384	11	5	477	0	3	375	42	6.33	949.77	5	POTEKP	1.51174e+07	1.09218e+07	1.25063e+07	1.50854e+07	1.0904e+07	8.90851e+06	7.76158e+06	4.54937e+06	8.04813e+06	5.97451	5.71526	6.00198	5.91631	6.64402	6.31322	6.25947	5.9971	6.44848	3	3	3	5.9816	6.20684	6.23502	0.225241	0.253423	0.0281814	0.467049	0.311723	0.917291	1.83658	1.91168	2.0098
P49720	P49720	Proteasome subunit beta type-3 OS=Homo sapiens OX=9606 GN=PSMB3 PE=1 SV=2	0	46.313	38	6	63	6	6	205	22.9	6.55	176.72	6	PSMB3	466924	341246	480408	560508	155248	231611	108367	122799	205593	0.957642	0.715	1.29973	1.16603	0.509875	1.04782	0.0971232	0.785804	1.15769	3	3	3	0.976284	0.922416	0.680207	-0.0538687	-0.296077	-0.242209	0.849163	0.431443	0.564163	0.227392	0.202083	0.138724
Q01469	Q01469	Fatty acid-binding protein 5 OS=Homo sapiens OX=9606 GN=FABP5 PE=1 SV=3	0	46.305	50	7	77	7	7	135	15.2	7.01	150	7	FABP5	413268	394151	422212	507413	244527	175329	179457	239760	213131	0.781532	0.92294	1.11344	1.02246	1.1653	0.64618	0.824833	1.75109	1.20964	3	3	3	0.863861	1.02009	1.26186	0.156231	0.397996	0.241765	0.396527	0.243607	0.457551	0.19128	0.23444	0.335139
O75152	O75152	Zinc finger CCCH domain-containing protein 11A OS=Homo sapiens OX=9606 GN=ZC3H11A PE=1 SV=3	0	46.258	18	10	78	8	10	810	89.1	8.37	177.58	10	ZC3H11A	578371	281155	387489	629871	227032	204568	264885	213588	201230	1.26645	0.43556	0.989619	1.33436	1.0582	0.86869	1.38656	1.58433	1.12675	3	3	3	0.879538	1.10476	1.36588	0.225221	0.486346	0.261125	0.455031	0.170424	0.170475	0.1966	0.260291	0.369517
Q14847	Q14847	LIM and SH3 domain protein 1 OS=Homo sapiens OX=9606 GN=LASP1 PE=1 SV=2	0	46.233	26	8	258	8	8	261	29.7	7.05	598.58	8	LASP1	2.58648e+06	1.53448e+06	1.49335e+06	1.65919e+06	2.06633e+06	1.52176e+06	998023	416762	806450	3.42737	2.88387	2.93595	2.7317	4.2443	3.76378	3.30026	2.54872	3.12949	3	3	3	3.12645	3.53588	2.99283	0.409425	-0.133624	-0.543049	0.458074	0.751539	0.288631	0.918011	1.04717	0.916719
Q6NZI2	Q6NZI2	Caveolae-associated protein 1 OS=Homo sapiens OX=9606 GN=CAVIN1 PE=1 SV=1	0	46.223	20	6	59	6	6	390	43.5	5.6	157.75	6	PTRF; CAVIN1	284209	249989	323400	483070	41178.3	39178.4	66918.2	21467.4	131624	0.241402	0.26606	0.728789	0.951532	-1.40474	-1.51576	-0.598337	-1.73028	0.514334	3	3	3	-0.0993891	-0.144848	-0.60476	-0.0454587	-0.505371	-0.459912	0.96517	0.633293	0.64149	-0.117157	-0.143979	-0.296336
P25789	P25789	Proteasome subunit alpha type-4 OS=Homo sapiens OX=9606 GN=PSMA4 PE=1 SV=1	0	45.976	36	7	76	7	7	261	29.5	7.72	196.06	7	PSMA4	863229	2.17454e+06	684865	671606	437843	426795	175697	162415	294085	1.84419	3.38683	1.81129	1.42692	2.00571	1.92965	0.794283	1.18918	1.67414	3	3	3	2.2478	1.88707	1.2192	-0.360735	-1.0286	-0.667862	0.574448	0.183523	0.0629968	0.635236	0.514038	0.320074
Q3SY84	Q3SY84	Keratin, type II cytoskeletal 71 OS=Homo sapiens OX=9606 GN=KRT71 PE=1 SV=3	0	45.943	15	9	417	2	2	523	57.3	6.61	841.44	9	KRT71	7895.19	NA	NA	NA	2898.43	NA	NA	NA	NA	-4.92843	NA	NA	NA	-5.23329	NA	NA	NA	NA	0	2	0	NA	-5.08086	NA	NA	NA	NA	NA	NA	NA	NA	-1.74958	NA
O43684	O43684	Mitotic checkpoint protein BUB3 OS=Homo sapiens OX=9606 GN=BUB3 PE=1 SV=1	0	45.938	34	10	199	10	10	328	37.1	6.84	461.41	10	BUB3	1.81627e+06	968061	1.39419e+06	1.88482e+06	985436	981041	917206	488219	628436	2.91736	2.21929	2.83683	2.91565	3.17606	3.13042	3.17844	2.77703	2.76967	3	3	3	2.75512	2.97675	2.90838	0.221631	0.153263	-0.0683686	0.492082	0.643162	0.707219	0.799295	0.866472	0.888699
Q12788	Q12788	Transducin beta-like protein 3 OS=Homo sapiens OX=9606 GN=TBL3 PE=1 SV=2	0	45.7	14	9	61	9	9	808	89	6.9	155.23	9	TBL3	2.20869e+06	771300	2.40793e+06	1.57187e+06	1.90731e+06	843314	2.52628e+06	1.17166e+06	172312	3.19957	1.89148	3.62519	2.65371	4.12877	2.91218	4.64013	4.03999	0.902924	3	3	3	2.48579	3.65118	3.19435	1.16539	0.708559	-0.456829	0.0459096	0.586192	0.720472	0.712683	1.08603	0.985524
Q96QC0	Q96QC0	Serine/threonine-protein phosphatase 1 regulatory subunit 10 OS=Homo sapiens OX=9606 GN=PPP1R10 PE=1 SV=1	0	45.68	18	12	73	12	12	940	99	9.17	170.27	12	PPP1R10	245659	137212	222181	222897	80006.3	1941.85	160171	80195.3	75816.2	0.0311125	-0.5994	0.187209	-0.164318	-0.446505	-5.85031	0.660803	0.171094	-0.281516	3	3	3	-2.20468	-0.0760611	0.18346	2.12861	2.38814	0.259521	0.311038	0.265705	0.478355	-0.792459	-0.121162	-0.0295792
Q58FG0	Q58FG0	Putative heat shock protein HSP 90-alpha A5 OS=Homo sapiens OX=9606 GN=HSP90AA5P PE=2 SV=1	0	45.534	14	7	173	0	3	334	38.7	6.57	314.64	7	HSP90AA5P	252486	186499	573719	694139	387639	258755	554288	609489	671896	0.0706525	-0.15664	1.55581	1.47452	1.83001	1.2077	2.45183	3.0971	2.86614	3	3	3	0.841861	1.15216	2.80503	0.310298	1.96317	1.65287	0.698124	0.021957	0.0459916	0.184587	0.28029	0.854863
Q6A162	Q6A162	Keratin, type I cytoskeletal 40 OS=Homo sapiens OX=9606 GN=KRT40 PE=1 SV=2	0	45.416	7	5	62	0	0	431	48.1	4.41	116.93	5	KRT40	NA	NA	NA	NA	NA	NA	NA	NA	NA	NA	NA	NA	NA	NA	NA	NA	NA	NA	0	0	0	NA	NA	NA	NA	NA	NA	NA	NA	NA	NA	NA	NA
O15347	O15347	High mobility group protein B3 OS=Homo sapiens OX=9606 GN=HMGB3 PE=1 SV=4	0	45.409	39	9	60	9	9	200	23	8.37	148.65	9	HMGB3	685176	588719	434603	680596	321193	683355	347830	291568	383963	1.51093	1.50177	1.15517	1.4461	1.55874	2.60875	1.77957	2.03333	2.05887	3	3	3	1.85221	1.40828	1.95726	-0.443925	0.105053	0.548978	0.328709	0.800459	0.0241808	0.508214	0.35857	0.568762
P67809	P67809	Y-box-binding protein 1 OS=Homo sapiens OX=9606 GN=YBX1 PE=1 SV=3	0	45.386	32	5	121	3	3	324	35.9	9.88	360.92	5	YBX1	75057.9	32812.8	323657	409801	185571	343568	154740	87025.8	440036	-1.67947	-2.66348	0.729939	0.714222	0.767275	1.6167	0.611043	0.289024	2.25552	3	3	3	-0.110852	-0.0607511	1.05186	0.0501013	1.16272	1.11261	0.975504	0.464096	0.333697	-0.121911	-0.109856	0.26273
Q9BQ39	Q9BQ39	ATP-dependent RNA helicase DDX50 OS=Homo sapiens OX=9606 GN=DDX50 PE=1 SV=1	0	45.217	17	10	113	7	7	737	82.5	9.17	257.55	10	DDX50	349968	114220	219873	15195.9	35652.2	5362.58	39702.5	20942.5	37924.7	0.541672	-0.86399	0.172139	-4.03895	-1.61264	-4.38482	-1.35151	-1.766	-1.28089	3	3	3	-3.09592	-0.299608	-1.46613	2.79631	1.62979	-1.16652	0.0984111	0.222882	0.162413	-1.08301	-0.195879	-0.585607
P60174	P60174	Triosephosphate isomerase OS=Homo sapiens OX=9606 GN=TPI1 PE=1 SV=4	0	45.09	55	9	79	9	9	249	26.7	6.9	215.98	9	TPI1	1.50107e+06	1.17476e+06	792529	772419	142819	111985	169612	94650.5	180480	2.64237	2.49849	2.02193	1.62868	0.389495	-0.000579678	0.743433	0.410184	0.969744	3	3	3	1.37553	1.6846	0.707787	0.309068	-0.667744	-0.976812	0.771362	0.423745	0.230495	0.356223	0.445346	0.147053
P22090	P22090	40S ribosomal protein S4, Y isoform 1 OS=Homo sapiens OX=9606 GN=RPS4Y1 PE=1 SV=2	0	45.018	14	6	68	0	6	263	29.4	10.24	125.63	6	RPS4Y1	4.45953e+06	3.37206e+06	2.40487e+06	3.41885e+06	1.38551e+06	1.04386e+06	385134	287789	635000	4.21327	4.01975	3.62336	3.77474	3.66765	3.21996	1.92655	2.01451	2.78466	3	3	3	3.67148	3.83476	2.24191	0.163278	-1.42957	-1.59285	0.618831	0.0166644	0.00866888	1.09412	1.14239	0.664386
Q14181	Q14181	DNA polymerase alpha subunit B OS=Homo sapiens OX=9606 GN=POLA2 PE=1 SV=2	0	44.83	22	8	90	8	8	598	65.9	5.24	179.61	8	POLA2	211892	615900	200082	798169	79735	468564	226774	356076	233732	-0.182218	1.56689	0.0360592	1.676	-0.451405	2.06436	1.16245	2.32168	1.34275	3	3	3	1.76908	-0.199188	1.60896	-1.96827	-0.160121	1.80815	0.000677145	0.702787	0.00948118	0.481955	-0.160688	0.452412
P51665	P51665	26S proteasome non-ATPase regulatory subunit 7 OS=Homo sapiens OX=9606 GN=PSMD7 PE=1 SV=2	0	44.812	24	6	40	6	6	324	37	6.77	99.36	6	PSMD7	415967	299651	97780.4	156521	52959.9	44702.8	31550.3	48897	54830.2	0.790922	0.52747	-0.996911	-0.674348	-1.04173	-1.32545	-1.68308	-0.542676	-0.749056	3	3	3	-0.490776	-0.415904	-0.991603	0.0748713	-0.500827	-0.575699	0.93094	0.481607	0.455905	-0.24455	-0.235455	-0.424143
Q68E01	Q68E01	Integrator complex subunit 3 OS=Homo sapiens OX=9606 GN=INTS3 PE=1 SV=1	0	44.798	13	8	24	8	8	1043	118	5.8	39.21	8	INTS3	137353	91981	88295.9	92419	40541.3	46106.5	2888.87	23097.8	39509	-0.807658	-1.1764	-1.14411	-1.43444	-1.42724	-1.28085	-5.13216	-1.62467	-1.22185	3	3	3	-1.29723	-1.12633	-2.65956	0.170895	-1.36233	-1.53322	0.428393	0.334985	0.288768	-0.504047	-0.461756	-0.984214
Q9BW19	Q9BW19	Kinesin-like protein KIFC1 OS=Homo sapiens OX=9606 GN=KIFC1 PE=1 SV=2	0	44.78	23	10	47	10	10	673	73.7	8.98	129.35	10	KIFC1	1.15612e+06	1.06597e+06	1.06411e+06	1.7961e+06	97501.4	99639.1	283175	194354	735330	2.26568	2.35829	2.44704	2.84609	-0.161195	-0.16911	1.48288	1.44818	2.99629	3	3	3	1.67842	1.51718	1.97579	-0.161249	0.297363	0.458611	0.904121	0.793871	0.665284	0.454771	0.392317	0.574435
Q86Y56	Q86Y56	Dynein assembly factor 5, axonemal OS=Homo sapiens OX=9606 GN=DNAAF5 PE=1 SV=4	0	44.631	14	10	59	10	10	855	93.5	6.42	134.45	10	HEATR2; DNAAF5	108338	31113	78716.6	71036.2	47190.8	NA	39378.4	23655.7	57656.5	-1.15001	-2.74022	-1.30979	-1.81407	-1.20812	NA	-1.36333	-1.59024	-0.676536	2	3	3	-2.27714	-1.22264	-1.21003	1.05451	1.06711	0.0126047	0.0572301	0.119978	0.966084	-0.81192	-0.492091	-0.49922
P42167	P42167	Lamina-associated polypeptide 2, isoforms beta/gamma OS=Homo sapiens OX=9606 GN=TMPO PE=1 SV=2	0	44.555	32	9	138	1	1	454	50.6	9.38	304.18	9	TMPO	NA	NA	13357.6	34793.4	NA	NA	NA	NA	NA	NA	NA	-3.86879	-2.84381	NA	NA	NA	NA	NA	1	1	0	-2.84381	-3.86879	NA	-1.02498	NA	NA	NA	NA	NA	-0.967913	-1.32336	NA
P22087	P22087	rRNA 2'-O-methyltransferase fibrillarin OS=Homo sapiens OX=9606 GN=FBL PE=1 SV=2	0	44.539	36	10	70	7	10	321	33.8	10.18	95	10	FBL	830213	267056	904778	378061	652653	189049	359110	109451	196198	1.78793	0.36133	2.21303	0.597922	2.58162	0.75487	1.82562	0.619784	1.09021	3	3	3	0.571374	2.1942	1.17854	1.62282	0.607166	-1.01566	0.00318278	0.175278	0.0725273	0.0969743	0.614695	0.304922
Q96I25	Q96I25	Splicing factor 45 OS=Homo sapiens OX=9606 GN=RBM17 PE=1 SV=1	0	44.502	29	12	63	11	11	401	44.9	5.97	122.04	12	RBM17	531500	285110	633171	794392	92352.6	71599.9	360578	176503	334342	1.14452	0.45571	1.69806	1.66915	-0.239465	-0.64586	1.8315	1.3092	1.85922	3	3	3	0.493001	0.867706	1.66664	0.374705	1.17364	0.798938	0.693	0.165157	0.256024	0.0734048	0.183846	0.470015
Q15084	Q15084	Protein disulfide-isomerase A6 OS=Homo sapiens OX=9606 GN=PDIA6 PE=1 SV=1	0	44.399	28	8	74	8	8	440	48.1	5.08	201.65	8	PDIA6	587796	688418	318338	544609	154293	214456	137115	209465	224493	1.28977	1.72748	0.706029	1.12452	0.500975	0.93679	0.436583	1.55621	1.28457	3	3	3	1.26293	0.832259	1.09246	-0.430672	-0.170474	0.260198	0.268865	0.70095	0.561733	0.319303	0.171124	0.278172
Q96AG4	Q96AG4	Leucine-rich repeat-containing protein 59 OS=Homo sapiens OX=9606 GN=LRRC59 PE=1 SV=1	0	44.145	31	9	86	9	9	307	34.9	9.57	139.36	9	LRRC59	583243	850477	553966	759532	87739.8	193616	195099	98648.3	143708	1.27855	2.03246	1.50527	1.60441	-0.313395	0.78931	0.945393	0.469874	0.641044	3	3	3	1.47539	0.823476	0.685437	-0.651919	-0.789957	-0.138039	0.391045	0.112941	0.826167	0.388017	0.168824	0.139471
Q9Y6E2	Q9Y6E2	Basic leucine zipper and W2 domain-containing protein 2 OS=Homo sapiens OX=9606 GN=BZW2 PE=1 SV=1	0	44.113	27	8	93	7	7	419	48.1	6.68	174.65	8	BZW2	1.70641e+06	1.13608e+06	895749	1.31663e+06	100510	117696	262016	188015	124675	2.82735	2.45019	2.19857	2.39808	-0.117355	0.0711703	1.37085	1.40035	0.436074	3	3	3	1.63981	1.63619	1.06909	-0.00362537	-0.570721	-0.567095	0.997716	0.536884	0.582577	0.441824	0.429025	0.269451
Q8WX92	Q8WX92	Negative elongation factor B OS=Homo sapiens OX=9606 GN=NELFB PE=1 SV=1	0	44.031	21	11	83	11	11	580	65.7	6.13	161.93	11	COBRA1; NELFB	279361	237437	299215	475430	68273.1	93181.3	212544	126229	102178	0.216582	0.19173	0.616649	0.928532	-0.675305	-0.26578	1.06895	0.825544	0.148994	3	3	3	0.284828	0.0526422	0.681164	-0.232185	0.396336	0.628521	0.676369	0.4221	0.252699	0.00571329	-0.0795379	0.138414
P63173	P63173	60S ribosomal protein L38 OS=Homo sapiens OX=9606 GN=RPL38 PE=1 SV=2	0	43.899	40	4	69	4	4	70	8.2	10.1	144.59	4	RPL38	1.37016e+06	782762	655534	1.15015e+06	185363	392818	242453	143955	326709	2.51073	1.91276	1.74814	2.20305	0.765665	1.80997	1.2589	1.01512	1.82591	3	3	3	1.97526	1.67485	1.36665	-0.300415	-0.608614	-0.308199	0.593471	0.0852081	0.610925	0.548734	0.442442	0.369117
O75448	O75448	Mediator of RNA polymerase II transcription subunit 24 OS=Homo sapiens OX=9606 GN=MED24 PE=1 SV=1	0	43.826	14	9	46	9	9	989	110.2	6.95	95.83	9	MED24	105439	45478	74076.4	154842	NA	31096.4	24298	52435.6	70686.4	-1.18915	-2.19257	-1.39744	-0.689898	NA	-1.84907	-2.0599	-0.441876	-0.382596	3	2	3	-1.57718	-1.29329	-0.961456	0.283885	0.615723	0.331838	0.664337	0.436622	0.673599	-0.592845	-0.502358	-0.413604
O60610	O60610	Protein diaphanous homolog 1 OS=Homo sapiens OX=9606 GN=DIAPH1 PE=1 SV=2	0	43.792	11	11	42	11	11	1272	141.3	5.41	80.1	11	DIAPH1	121459	95853.8	67322.5	110545	63268.4	43765.6	65884.5	72476	220339	-0.985088	-1.1169	-1.53537	-1.17606	-0.785135	-1.35602	-0.620797	0.0250839	1.25762	3	3	3	-1.21633	-1.10186	0.220637	0.114461	1.43696	1.3225	0.652435	0.0609404	0.0903061	-0.477791	-0.453412	-0.016363
Q9H9B1	Q9H9B1	Histone-lysine N-methyltransferase EHMT1 OS=Homo sapiens OX=9606 GN=EHMT1 PE=1 SV=4	0	43.77	13	12	51	12	12	1298	141.4	5.76	125.58	12	EHMT1	35054.4	279500	75118.3	242509	141735	192249	80503	147477	101221	-2.77788	0.42704	-1.37729	-0.0426575	0.378505	0.77908	-0.331697	1.04999	0.135414	3	3	3	0.387821	-1.25889	0.28457	-1.64671	-0.103251	1.54346	0.155901	0.837021	0.197303	0.037383	-0.498294	0.00628542
Q9H3P2	Q9H3P2	Negative elongation factor A OS=Homo sapiens OX=9606 GN=NELFA PE=1 SV=3	0	43.66	19	7	49	7	7	528	57.2	9.03	104.48	7	NELFA; WHSC2	446627	767689	190232	349572	82401.4	113986	168611	123265	91402.2	0.893522	1.88471	-0.0367708	0.484892	-0.403955	0.0249703	0.734893	0.791274	-0.0117964	3	3	3	0.798191	0.150932	0.50479	-0.647259	-0.293401	0.353858	0.39482	0.658827	0.488916	0.169778	-0.0502584	0.0792741
O94826	O94826	Mitochondrial import receptor subunit TOM70 OS=Homo sapiens OX=9606 GN=TOMM70 PE=1 SV=1	0	43.619	23	11	61	11	11	608	67.4	7.12	134.7	11	TOMM70A; TOMM70	442095	723805	223589	337618	95455.8	105104	203162	100242	184778	0.878812	1.79979	0.196319	0.434692	-0.191785	-0.0920697	1.00382	0.492994	1.00369	3	3	3	0.714138	0.294449	0.833504	-0.419689	0.119366	0.539055	0.550593	0.84926	0.20479	0.142795	-0.00323353	0.189268
P27824	P27824	Calnexin OS=Homo sapiens OX=9606 GN=CANX PE=1 SV=2	0	43.467	20	8	56	8	8	592	67.5	4.6	119.1	8	CANX	98822.2	113879	147150	321171	93089.3	92182.6	129630	99925.6	118275	-1.28264	-0.86831	-0.407241	0.362642	-0.228005	-0.28132	0.355593	0.488434	0.360044	3	3	3	-0.262329	-0.639294	0.401357	-0.376965	0.663686	1.04065	0.478034	0.13748	0.0339907	-0.170393	-0.300727	0.0443499
Q92541	Q92541	RNA polymerase-associated protein RTF1 homolog OS=Homo sapiens OX=9606 GN=RTF1 PE=1 SV=4	0	43.412	20	12	111	12	12	710	80.3	8.15	240.12	12	RTF1	362496	443189	379534	673644	250905	339183	541374	399657	241762	0.592422	1.09211	0.959699	1.43129	1.20244	1.59817	2.41782	2.48826	1.39149	3	3	3	1.37386	0.918189	2.09919	-0.455669	0.725336	1.181	0.120438	0.132244	0.04074	0.35505	0.201752	0.616654
Q5MIZ7	Q5MIZ7	Serine/threonine-protein phosphatase 4 regulatory subunit 3B OS=Homo sapiens OX=9606 GN=PPP4R3B PE=1 SV=2	0	43.39	17	10	57	7	7	849	97.4	4.96	130.34	10	SMEK2; PPP4R3B	313512	274900	180789	195061	116774	84454.4	542008	112548	134971	0.382972	0.4031	-0.110221	-0.356768	0.0990249	-0.40764	2.4195	0.660044	0.550554	3	3	3	-0.120436	0.123926	1.21003	0.244361	1.33047	1.08611	0.459105	0.113986	0.155814	-0.125662	-0.05734	0.315151
Q8WUA4	Q8WUA4	General transcription factor 3C polypeptide 2 OS=Homo sapiens OX=9606 GN=GTF3C2 PE=1 SV=2	0	43.275	16	11	69	11	11	911	100.6	7.31	140.63	11	GTF3C2	417994	346754	484907	516869	201458	310328	319092	226011	251321	0.797932	0.7381	1.31318	1.0491	0.885785	1.4699	1.65516	1.66589	1.44743	3	3	3	1.0857	0.998966	1.5895	-0.0867354	0.503796	0.590531	0.759955	0.0873886	0.0275809	0.262242	0.227622	0.444656
P04183	P04183	Thymidine kinase, cytosolic OS=Homo sapiens OX=9606 GN=TK1 PE=1 SV=2	0	43.261	50	7	71	7	7	234	25.5	8.51	130.32	7	TK1	944978	525605	481658	400740	294993	362189	180060	138770	236575	1.97473	1.33817	1.30348	0.681972	1.43598	1.69285	0.829673	0.962194	1.3602	3	3	3	1.23766	1.5714	1.05069	0.333735	-0.186974	-0.520709	0.40673	0.607855	0.11565	0.310507	0.410267	0.263066
P55084	P55084	Trifunctional enzyme subunit beta, mitochondrial OS=Homo sapiens OX=9606 GN=HADHB PE=1 SV=3	0	43.159	24	11	119	11	11	474	51.3	9.41	224.51	11	HADHB	1.57043e+06	1.28461e+06	870458	1.25854e+06	56144.3	136340	705070	570040	426040	2.70753	2.62745	2.15724	2.33298	-0.957485	0.28332	2.79896	3.00056	2.20889	3	3	3	1.74792	1.30243	2.66947	-0.445489	0.921556	1.36704	0.759414	0.299913	0.305917	0.476365	0.32053	0.808894
P30566	P30566	Adenylosuccinate lyase OS=Homo sapiens OX=9606 GN=ADSL PE=1 SV=2	0	43.089	18	7	142	7	7	484	54.9	7.11	343.28	7	ADSL	1.42248e+06	1.29294e+06	795597	885457	720574	553542	698081	970733	831701	2.56479	2.63678	2.02751	1.82572	2.72445	2.3048	2.78458	3.76857	3.17397	3	3	3	2.25577	2.43892	3.24238	0.183151	0.986609	0.803458	0.593269	0.0562222	0.0865999	0.638141	0.691706	1.00263
P62316	P62316	Small nuclear ribonucleoprotein Sm D2 OS=Homo sapiens OX=9606 GN=SNRPD2 PE=1 SV=1	0	43.073	59	8	51	8	8	118	13.5	9.91	130.11	8	SNRPD2	1.09771e+06	618500	740847	1.12684e+06	1.18754e+06	607106	367258	318984	1.36984e+06	2.19088	1.57296	1.92465	2.17351	3.44521	2.43806	1.85798	2.16299	3.89384	3	3	3	2.06151	2.52025	2.63827	0.458738	0.576763	0.118025	0.438848	0.446358	0.888253	0.576198	0.719473	0.797961
Q9BQG0	Q9BQG0	Myb-binding protein 1A OS=Homo sapiens OX=9606 GN=MYBBP1A PE=1 SV=2	0	42.812	10	11	30	11	11	1328	148.8	9.28	71.11	11	MYBBP1A	71103.2	NA	352198	55731.1	110509	4953.01	12827.7	4902.99	42687	-1.75756	NA	0.851859	-2.16415	0.0194749	-4.49944	-2.98147	-3.86069	-1.11023	2	3	3	-3.33179	-0.295408	-2.65079	3.03639	0.681001	-2.35539	0.105091	0.651334	0.102867	-1.14511	-0.186058	-0.985715
Q9Y6D9	Q9Y6D9	Mitotic spindle assembly checkpoint protein MAD1 OS=Homo sapiens OX=9606 GN=MAD1L1 PE=1 SV=2	0	42.81	18	11	96	11	11	718	83	5.92	230.57	11	MAD1L1	439148	506851	501437	447691	172985	123361	239994	241308	391929	0.869162	1.28575	1.36154	0.841802	0.665955	0.139	1.24419	1.76038	2.08849	3	3	3	0.755518	0.965552	1.69769	0.210035	0.942173	0.732138	0.620968	0.0854555	0.0846988	0.156463	0.216505	0.481464
Q86UE8	Q86UE8	Serine/threonine-protein kinase tousled-like 2 OS=Homo sapiens OX=9606 GN=TLK2 PE=1 SV=2	0	42.744	12	8	124	5	5	772	87.6	8.41	249.32	8	TLK2	587130	496532	870004	925556	64806.9	128597	403090	198084	158472	1.28813	1.25608	2.15649	1.88962	-0.750475	0.19897	1.99229	1.47561	0.782134	3	3	3	1.11489	0.898049	1.41668	-0.216842	0.301789	0.518631	0.837778	0.644113	0.606856	0.272876	0.193547	0.386036
P49005	P49005	DNA polymerase delta subunit 2 OS=Homo sapiens OX=9606 GN=POLD2 PE=1 SV=1	0	42.73	29	8	121	8	8	469	51.3	5.58	335.49	8	POLD2	457194	670374	307877	1.00716e+06	349080	751508	232082	174528	235773	0.927262	1.68916	0.657829	2.01152	1.67886	2.7459	1.19583	1.29296	1.3553	3	3	3	2.14886	1.08799	1.28137	-1.06088	-0.867494	0.193381	0.0722341	0.0516783	0.565375	0.60395	0.255782	0.340839
P49748	P49748	Very long-chain specific acyl-CoA dehydrogenase, mitochondrial OS=Homo sapiens OX=9606 GN=ACADVL PE=1 SV=1	0	42.687	18	9	49	9	9	655	70.3	8.75	128.06	9	ACADVL	207757	142021	163526	273987	112579	58345.8	40645.4	176096	157452	-0.210648	-0.54971	-0.255011	0.133412	0.0462449	-0.94119	-1.31765	1.30586	0.772814	3	3	3	-0.452496	-0.139804	0.253677	0.312691	0.706173	0.393481	0.394064	0.457673	0.650998	-0.231466	-0.141407	-0.00307672
P0CG38	P0CG38	POTE ankyrin domain family member I OS=Homo sapiens OX=9606 GN=POTEI PE=3 SV=1	0	42.475	5	7	321	0	3	1075	121.2	6.21	546.98	7	POTEI	4.5275e+07	3.37319e+07	1.75077e+07	2.72422e+07	8.10218e+06	5.59577e+06	9.43238e+06	5.79482e+06	9.00416e+06	7.55702	7.34216	6.48731	6.769	6.21554	5.64238	6.54074	6.34619	6.61042	3	3	3	6.58451	6.75329	6.49912	0.168778	-0.085394	-0.254172	0.806701	0.874051	0.575114	2.03107	2.08477	2.0989
Q07020	Q07020	60S ribosomal protein L18 OS=Homo sapiens OX=9606 GN=RPL18 PE=1 SV=2	0	42.408	35	7	114	7	7	188	21.6	11.72	303.92	7	RPL18	6.43867e+06	6.79198e+06	2.22119e+06	2.97172e+06	480512	2.93244e+06	891672	4.50989e+06	1.63499e+06	4.74314	5.02995	3.50873	3.57253	2.13987	4.71014	3.1377	5.98452	4.14911	3	3	3	4.43754	3.46392	4.42378	-0.973625	-0.0137607	0.959865	0.326857	0.98906	0.440595	1.33918	1.01949	1.4027
P43686	P43686	26S proteasome regulatory subunit 6B OS=Homo sapiens OX=9606 GN=PSMC4 PE=1 SV=2	0	42.316	38	11	42	10	10	418	47.3	5.21	75.62	11	PSMC4	176691	222025	183283	302099	75522.8	105029	82330.4	77888.9	152141	-0.444318	0.0949099	-0.0904608	0.274322	-0.529705	-0.0930997	-0.299307	0.128994	0.723314	3	3	3	0.0920442	-0.354828	0.184334	-0.446872	0.0922893	0.539161	0.0594682	0.784042	0.173046	-0.0568919	-0.210634	-0.0286649
P60866	P60866	40S ribosomal protein S20 OS=Homo sapiens OX=9606 GN=RPS20 PE=1 SV=1	0	42.305	39	6	71	6	6	119	13.4	9.94	124.91	6	RPS20	4.29944e+06	2.56549e+06	1.62597e+06	2.53058e+06	401990	570270	665492	375747	598378	4.16053	3.62535	3.05869	3.3407	1.88246	2.34776	2.71561	2.39926	2.69896	3	3	3	3.1046	3.0339	2.60461	-0.0707087	-0.499991	-0.429282	0.930644	0.280115	0.554153	0.912055	0.880932	0.786345
P42695	P42695	Condensin-2 complex subunit D3 OS=Homo sapiens OX=9606 GN=NCAPD3 PE=1 SV=2	0	42.29	8	8	72	8	8	1498	168.8	7.5	192.85	8	NCAPD3	63251.3	77976.9	53713.5	97754.5	2982.38	25113.8	46070.1	37487.4	22286.2	-1.92638	-1.41469	-1.86117	-1.35346	-5.19209	-2.15734	-1.13691	-0.926016	-2.04787	3	3	3	-1.64183	-2.99321	-1.37026	-1.35138	0.271566	1.62295	0.297606	0.56232	0.231749	-0.614243	-1.06738	-0.552407
O15446	O15446	DNA-directed RNA polymerase I subunit RPA34 OS=Homo sapiens OX=9606 GN=POLR1G PE=1 SV=1	0	42.241	30	9	41	9	9	510	55	8.51	93.22	9	CD3EAP	101652	28258.2	58143.4	18271.9	232455	186513	83389.5	19887.4	37824.6	-1.24191	-2.87907	-1.74684	-3.773	1.09225	0.73539	-0.280867	-1.84057	-1.2847	3	3	3	-1.97223	-0.632164	-1.13538	1.34006	0.836849	-0.503212	0.457747	0.595209	0.636801	-0.723667	-0.299424	-0.475197
O95573	O95573	Long-chain-fatty-acid--CoA ligase 3 OS=Homo sapiens OX=9606 GN=ACSL3 PE=1 SV=3	0	42.044	16	9	46	7	9	720	80.4	8.38	109.57	9	ACSL3	244436	416228	105631	260148	12377.6	27958.3	68623.8	41530.3	103840	0.0239125	1.00156	-0.885501	0.0586325	-3.13889	-2.00254	-0.562027	-0.778256	0.172264	3	3	3	-0.314116	-1.33349	-0.38934	-1.01938	-0.075224	0.944151	0.474413	0.939579	0.391258	-0.186896	-0.532062	-0.222647
O95983	O95983	Methyl-CpG-binding domain protein 3 OS=Homo sapiens OX=9606 GN=MBD3 PE=1 SV=1	0	42.016	29	7	59	7	7	291	32.8	5.34	152.14	7	MBD3	147391	171865	106219	241440	52234.1	75639.1	90597.8	70764.6	128650	-0.705898	-0.27454	-0.877481	-0.0490275	-1.06163	-0.56668	-0.161257	-0.00939607	0.481364	3	3	3	-0.296749	-0.881668	0.10357	-0.584919	0.400319	0.985238	0.0322892	0.177699	0.0109074	-0.181819	-0.382115	-0.0561115
Q6UN15	Q6UN15	Pre-mRNA 3'-end-processing factor FIP1 OS=Homo sapiens OX=9606 GN=FIP1L1 PE=1 SV=1	0	41.942	12	6	85	6	6	594	66.5	5.59	209.16	6	FIP1L1	316427	119758	963868	200937	64415.9	33379.2	303740	142834	323753	0.396322	-0.79569	2.30431	-0.313958	-0.759205	-1.74687	1.58403	1.00384	1.81279	3	3	3	-0.952172	0.647142	1.46689	1.59931	2.41906	0.819748	0.180621	0.00755359	0.425608	-0.392008	0.114894	0.402594
Q96SB8	Q96SB8	Structural maintenance of chromosomes protein 6 OS=Homo sapiens OX=9606 GN=SMC6 PE=1 SV=2	0	41.805	11	9	79	9	9	1091	126.2	6.99	178.73	9	SMC6	184742	190134	205328	348700	48730.4	69039.4	153159	146622	159238	-0.380038	-0.12879	0.0733992	0.481292	-1.16181	-0.6984	0.596223	1.0416	0.789084	3	3	3	-0.115299	-0.489481	0.80897	-0.374182	0.924269	1.29845	0.492705	0.064134	0.0275477	-0.122999	-0.254679	0.182023
Q8IWX8	Q8IWX8	Calcium homeostasis endoplasmic reticulum protein OS=Homo sapiens OX=9606 GN=CHERP PE=1 SV=3	0	41.804	15	11	89	11	11	916	103.6	9.04	151.14	11	CHERP	394226	208128	595098	438718	396866	283597	435492	252854	290871	0.713472	0.00165989	1.6086	0.812592	1.86395	1.33996	2.10384	1.82781	1.65828	3	3	3	0.718071	1.39534	1.86331	0.677271	1.14524	0.467971	0.264743	0.0492501	0.277039	0.14411	0.357422	0.536661
Q7Z6Z7	Q7Z6Z7	E3 ubiquitin-protein ligase HUWE1 OS=Homo sapiens OX=9606 GN=HUWE1 PE=1 SV=3	0	41.691	3	9	86	9	9	4374	481.6	5.22	194.71	9	HUWE1	111105	168788	169196	194723	88421.7	84247.7	26867.2	145902	66297.9	-1.11363	-0.3006	-0.205831	-0.359278	-0.302225	-0.41118	-1.91489	1.0345	-0.475056	3	3	3	-0.357019	-0.540561	-0.451813	-0.183542	-0.094794	0.0887481	0.560719	0.916778	0.926098	-0.201537	-0.268973	-0.24033
P46821	P46821	Microtubule-associated protein 1B OS=Homo sapiens OX=9606 GN=MAP1B PE=1 SV=2	0	41.664	5	9	29	8	8	2468	270.5	4.81	78.4	9	MAP1B	4.47106e+06	3.07935e+06	1.03983e+06	2.02619e+06	7980.29	19426.7	98359.4	45535	19375.3	4.217	3.88874	2.41375	3.01999	-3.77212	-2.52778	-0.0426668	-0.645446	-2.24981	3	3	3	1.46032	0.952879	-0.979306	-0.507439	-2.43962	-1.93219	0.879644	0.312931	0.48391	0.38563	0.201409	-0.421296
Q13330	Q13330	Metastasis-associated protein MTA1 OS=Homo sapiens OX=9606 GN=MTA1 PE=1 SV=2	0	41.582	15	9	98	2	2	715	80.7	9.26	179.89	9	MTA1	54638	46385.9	45182.2	48781.1	37793	43526.6	32769.5	48773.5	45379.8	-2.13757	-2.16405	-2.1107	-2.35631	-1.52851	-1.36392	-1.62839	-0.546326	-1.02198	3	3	3	-1.96143	-1.92559	-1.06556	0.0358346	0.895863	0.860028	0.926124	0.109293	0.0812163	-0.71807	-0.718509	-0.449065
P63162	P63162	Small nuclear ribonucleoprotein-associated protein N OS=Homo sapiens OX=9606 GN=SNRPN PE=1 SV=1	0	41.523	23	7	118	0	7	240	24.6	11.19	204.94	7	SNRPN; SNURF	2.75079e+06	1.77738e+06	1.8412e+06	2.55701e+06	1.02754e+06	1.17004e+06	581460	537320	534527	3.51622	3.09587	3.23804	3.35569	3.23642	3.3846	2.52087	2.91528	2.53616	3	3	3	3.27872	3.33023	2.65744	0.051508	-0.621281	-0.672789	0.713575	0.0171904	0.0133625	0.967643	0.979968	0.80493
P14678	P14678	Small nuclear ribonucleoprotein-associated proteins B and B' OS=Homo sapiens OX=9606 GN=SNRPB PE=1 SV=2	0	41.523	23	7	118	0	7	240	24.6	11.19	204.94	7	SNRPB	2.75079e+06	1.77738e+06	1.8412e+06	2.55701e+06	1.02754e+06	1.17004e+06	581460	537320	534527	3.51622	3.09587	3.23804	3.35569	3.23642	3.3846	2.52087	2.91528	2.53616	3	3	3	3.27872	3.33023	2.65744	0.051508	-0.621281	-0.672789	0.713575	0.0171904	0.0133625	0.967643	0.979968	0.80493
P39019	P39019	40S ribosomal protein S19 OS=Homo sapiens OX=9606 GN=RPS19 PE=1 SV=2	0	41.519	49	10	184	10	10	145	16.1	10.32	376.08	10	RPS19	5.34548e+06	3.61083e+06	2.33214e+06	3.38011e+06	815824	1.15281e+06	624172	428733	965005	4.4747	4.11845	3.57905	3.7583	2.90356	3.3632	2.62313	2.58958	3.38844	3	3	3	3.74665	3.65244	2.86705	-0.094212	-0.879597	-0.785385	0.860978	0.0608895	0.208646	1.11817	1.08197	0.874941
P22695	P22695	Cytochrome b-c1 complex subunit 2, mitochondrial OS=Homo sapiens OX=9606 GN=UQCRC2 PE=1 SV=3	0	41.322	23	7	41	7	7	453	48.4	8.63	92.35	7	UQCRC2	126628	85625.1	11587.5	70584.7	46300.1	21733.2	NA	75581.7	89282.8	-0.924958	-1.2797	-4.07389	-1.82327	-1.23561	-2.36592	NA	0.0856139	-0.0456364	3	3	2	-1.82296	-2.07815	0.0199888	-0.255189	1.84295	2.09814	0.8199	0.0202505	0.203467	-0.672806	-0.773792	-0.0862486
Q15428	Q15428	Splicing factor 3A subunit 2 OS=Homo sapiens OX=9606 GN=SF3A2 PE=1 SV=2	0	41.255	16	7	40	7	7	464	49.2	9.64	70.98	7	SF3A2	188384	149985	325818	466390	120057	113513	78463.7	49123.8	143243	-0.351868	-0.471	0.739539	0.900842	0.139025	0.0189703	-0.368707	-0.536006	0.636364	3	3	3	0.149604	0.175566	-0.0894498	0.0259613	-0.239054	-0.265015	0.961886	0.682642	0.61266	-0.0377582	-0.0373763	-0.121586
Q7L1Q6	Q7L1Q6	Basic leucine zipper and W2 domain-containing protein 1 OS=Homo sapiens OX=9606 GN=BZW1 PE=1 SV=1	0	41.19	21	10	114	9	9	419	48	5.92	188.82	10	BZW1	3.51086e+06	2.42019e+06	1993487	2.74999e+06	305111	253744	576377	329753	323048	3.8682	3.54124	3.35269	3.46065	1.48464	1.17948	2.5082	2.21089	1.80965	3	3	3	2.72712	2.90185	2.17625	0.174721	-0.550874	-0.725595	0.877071	0.529031	0.389136	0.791433	0.839064	0.642148
P03243	P03243	E1B 55 kDa protein OS=Human adenovirus C serotype 5 OX=28285 PE=1 SV=1	0	41.072	25	9	62	9	9	496	55	7.3	145.62	9	AdV_E1B55K	593103	172009	509185	187522	203347	52895.2	484984	127716	334833	1.30273	-0.27333	1.38366	-0.413638	0.899255	-1.08268	2.25913	0.842444	1.86134	3	3	3	-0.589882	1.19522	1.65431	1.7851	2.24419	0.459091	0.00358832	0.0101997	0.363089	-0.276104	0.289935	0.464951
Q9H4B7	Q9H4B7	Tubulin beta-1 chain OS=Homo sapiens OX=9606 GN=TUBB1 PE=1 SV=1	0	41.042	6	5	554	0	0	451	50.3	5.17	1043.54	5	TUBB1	2.457e+07	2.14117e+07	1.08343e+07	1.33611e+07	6.21014e+06	7.60432e+06	5.01717e+06	3.97522e+06	4.38717e+06	6.6752	6.68645	5.79494	5.7412	5.83185	6.08486	5.62999	5.80246	5.57312	3	3	3	6.17084	6.10067	5.66853	-0.070172	-0.502311	-0.432139	0.868836	0.152452	0.217605	1.89713	1.87447	1.81942
O00443	O00443	Phosphatidylinositol 4-phosphate 3-kinase C2 domain-containing subunit alpha OS=Homo sapiens OX=9606 GN=PIK3C2A PE=1 SV=2	0	40.664	7	11	38	11	11	1686	190.6	8.02	72.14	11	PIK3C2A	135093	129960	85115.7	101456	48431.7	27838.7	27588.8	22654.9	27187.1	-0.831598	-0.67774	-1.19703	-1.29985	-1.17068	-2.00872	-1.87665	-1.6526	-1.76111	3	3	3	-1.32877	-1.06643	-1.76345	0.262335	-0.434681	-0.697015	0.549724	0.327372	0.00655662	-0.513822	-0.442166	-0.685103
Q96A08	Q96A08	Histone H2B type 1-A OS=Homo sapiens OX=9606 GN=H2BC1 PE=1 SV=3	0	40.646	30	6	115	0	6	127	14.2	10.32	120.82	6	HIST1H2BA	3.6181e+07	9.81898e+07	1.31256e+07	6.76206e+07	1.01008e+07	3.63209e+07	5.18017e+06	3.11759e+06	3.7681e+06	7.23354	8.88362	6.07171	8.08062	6.53363	8.34077	5.67612	5.45186	5.35367	3	3	3	8.435	6.61296	5.49389	-1.82204	-2.94112	-1.11908	0.0115207	0.000323041	0.0332579	2.6253	2.03984	1.76018
P12235	P12235	ADP/ATP translocase 1 OS=Homo sapiens OX=9606 GN=SLC25A4 PE=1 SV=4	0	40.446	26	7	157	0	1	298	33	9.76	236.65	7	SLC25A4	NA	NA	NA	NA	NA	NA	NA	NA	15658	NA	NA	NA	NA	NA	NA	NA	NA	-2.55712	0	0	1	NA	NA	-2.55712	NA	NA	NA	NA	NA	NA	NA	NA	-0.941319
Q15019	Q15019	Septin-2 OS=Homo sapiens OX=9606 GN=SEPTIN2 PE=1 SV=1	0	40.419	34	8	97	8	8	361	41.5	6.6	232.01	8	SEPTIN2	966034	956476	239972	374140	60709.9	123712	163310	120401	172058	2.00652	2.20192	0.298339	0.582882	-0.844695	0.1431	0.688803	0.757344	0.900804	3	3	3	0.975968	0.486722	0.782317	-0.489245	-0.193651	0.295595	0.662065	0.773578	0.739965	0.226871	0.0556346	0.172618
Q7Z3J3	Q7Z3J3	RanBP2-like and GRIP domain-containing protein 4 OS=Homo sapiens OX=9606 GN=RGPD4 PE=2 SV=3	0	40.245	6	10	46	0	10	1758	197.2	6.27	79.12	10	RGPD4	59477.8	80511.1	115814	213123	70797.6	120134	21861.1	30226.4	27349.4	-2.01513	-1.36855	-0.752721	-0.229008	-0.622925	0.10076	-2.21237	-1.23662	-1.75252	3	3	3	-0.498932	-1.13026	-1.73383	-0.631325	-1.2349	-0.603575	0.372117	0.0790297	0.315075	-0.247035	-0.458575	-0.674358
O43252	O43252	Bifunctional 3'-phosphoadenosine 5'-phosphosulfate synthase 1 OS=Homo sapiens OX=9606 GN=PAPSS1 PE=1 SV=2	0	40.142	16	7	43	6	6	624	70.8	6.86	91.5	7	PAPSS1	182675	168815	135034	228930	913671	757573	48539.3	75102.3	63191.7	-0.396268	-0.30037	-0.531211	-0.125798	3.06698	2.75749	-1.06159	0.0764339	-0.544286	3	3	3	0.777108	0.713169	-0.509813	-0.0639387	-1.28692	-1.22298	0.968859	0.285438	0.373781	0.161623	0.137328	-0.261699
Q9UGU0	Q9UGU0	Transcription factor 20 OS=Homo sapiens OX=9606 GN=TCF20 PE=1 SV=3	0	40.12	8	12	62	11	12	1960	211.6	9.04	160.05	12	TCF20	712677	444449	331266	286847	157610	154634	133347	104681	145013	1.5677	1.09621	0.763459	0.199582	0.531665	0.46497	0.396383	0.555504	0.654084	3	3	3	0.586921	0.954276	0.535324	0.367355	-0.0515973	-0.418952	0.422374	0.860957	0.264089	0.101588	0.210001	0.0894739
P35222	P35222	Catenin beta-1 OS=Homo sapiens OX=9606 GN=CTNNB1 PE=1 SV=1	0	39.997	11	8	144	4	4	781	85.4	5.86	221.87	8	CTNNB1	141560	144589	93941.7	190324	5989.19	15634	18378.5	19900.6	35237.2	-0.764138	-0.52385	-1.05469	-0.392238	-4.18619	-2.84113	-2.46272	-1.83962	-1.38693	3	3	3	-1.25241	-2.00167	-1.89642	-0.749265	-0.644014	0.105251	0.609406	0.49285	0.930818	-0.488098	-0.747415	-0.729665
Q05193	Q05193	Dynamin-1 OS=Homo sapiens OX=9606 GN=DNM1 PE=1 SV=2	0	39.95	10	7	38	3	4	864	97.3	7.17	56.95	7	DNM1	103716	120843	121640	148597	24428.7	15158.9	30541.8	55796.9	43649	-1.21291	-0.78267	-0.681911	-0.749298	-2.15805	-2.88565	-1.72995	-0.352236	-1.07808	3	3	3	-1.47254	-1.35095	-1.05342	0.121585	0.419119	0.297535	0.890367	0.63254	0.638957	-0.559084	-0.53332	-0.444654
O60282	O60282	Kinesin heavy chain isoform 5C OS=Homo sapiens OX=9606 GN=KIF5C PE=1 SV=1	0	39.897	10	8	98	1	1	957	109.4	6.19	244.02	8	KIF5C	NA	NA	NA	NA	NA	NA	NA	NA	NA	NA	NA	NA	NA	NA	NA	NA	NA	NA	0	0	0	NA	NA	NA	NA	NA	NA	NA	NA	NA	NA	NA	NA
Q7Z3Y7	Q7Z3Y7	Keratin, type I cytoskeletal 28 OS=Homo sapiens OX=9606 GN=KRT28 PE=1 SV=2	0	39.71	10	7	479	0	0	464	50.5	5.47	839	7	KRT28	NA	NA	NA	NA	NA	NA	NA	NA	NA	NA	NA	NA	NA	NA	NA	NA	NA	NA	0	0	0	NA	NA	NA	NA	NA	NA	NA	NA	NA	NA	NA	NA
Q6PJG2	Q6PJG2	Mitotic deacetylase-associated SANT domain protein OS=Homo sapiens OX=9606 GN=MIDEAS PE=1 SV=2	0	39.676	11	8	36	8	8	1045	114.9	9.19	82.37	8	ELMSAN1	153041	65626	84533.5	45315.9	37876.1	43881.7	167119	49194.1	84805.7	-0.651628	-1.66347	-1.20693	-2.46261	-1.52534	-1.3522	0.722073	-0.533936	-0.119866	3	3	3	-1.82609	-1.12796	0.0227569	0.698128	1.84885	1.15072	0.170028	0.0203266	0.0624996	-0.67479	-0.462872	-0.0846065
Q12769	Q12769	Nuclear pore complex protein Nup160 OS=Homo sapiens OX=9606 GN=NUP160 PE=1 SV=3	0	39.629	7	9	72	9	9	1436	162	5.5	126.74	9	NUP160	182790	77199.4	135199	274302	23023.9	36452.9	51533.6	95671	75014.6	-0.395358	-1.42915	-0.529441	0.135062	-2.2435	-1.61978	-0.975217	0.425654	-0.296856	3	3	3	-0.971289	-1.0561	-0.28214	-0.0848087	0.689149	0.773958	0.92206	0.372857	0.342576	-0.397667	-0.439873	-0.184715
Q8TCS8	Q8TCS8	Polyribonucleotide nucleotidyltransferase 1, mitochondrial OS=Homo sapiens OX=9606 GN=PNPT1 PE=1 SV=2	0	39.623	16	9	28	9	9	783	85.9	7.77	68.75	9	PNPT1	48171.8	69893.8	NA	87181.3	23134.5	10392	49728.9	90800.1	237780	-2.31929	-1.57257	NA	-1.51861	-2.23658	-3.43035	-1.02665	0.350274	1.36753	3	2	3	-2.17384	-2.27793	0.230387	-0.104089	2.40423	2.50832	0.9061	0.0620805	0.0679075	-0.784717	-0.848784	-0.0123706
O14802	O14802	DNA-directed RNA polymerase III subunit RPC1 OS=Homo sapiens OX=9606 GN=POLR3A PE=1 SV=2	0	39.554	9	9	50	8	8	1390	155.5	8.48	124.32	9	POLR3A	120590	35703.2	180570	154458	110994	95866.7	67078	59546.7	108547	-0.995438	-2.54168	-0.111971	-0.693488	0.0257949	-0.22479	-0.594897	-0.258406	0.236224	3	3	3	-1.15332	-0.360538	-0.205693	0.792781	0.947626	0.154845	0.36485	0.273556	0.718894	-0.457336	-0.210592	-0.160165
Q9H0S4	Q9H0S4	Probable ATP-dependent RNA helicase DDX47 OS=Homo sapiens OX=9606 GN=DDX47 PE=1 SV=1	0	39.546	25	10	88	10	10	455	50.6	9.1	194.84	10	DDX47	726756	510880	863745	797250	196041	178928	213487	126967	181737	1.59592	1.29717	2.14608	1.67433	0.846455	0.67549	1.07534	0.833954	0.979764	3	3	3	1.21566	1.52949	0.96302	0.313821	-0.252644	-0.566465	0.545802	0.446474	0.213338	0.304829	0.398466	0.233233
Q9H582	Q9H582	Zinc finger protein 644 OS=Homo sapiens OX=9606 GN=ZNF644 PE=1 SV=2	0	39.527	11	10	52	10	10	1327	149.5	8.16	112.97	10	ZNF644	91187.9	195313	174467	505685	85181.8	224536	209613	78716.5	101899	-1.39863	-0.0900201	-0.161571	1.01754	-0.356075	1.00305	1.04892	0.144244	0.145044	3	3	3	0.643524	-0.638758	0.44607	-1.28228	-0.197454	1.08483	0.0731977	0.698826	0.0904114	0.12052	-0.299987	0.058451
P61254	P61254	60S ribosomal protein L26 OS=Homo sapiens OX=9606 GN=RPL26 PE=1 SV=1	0	39.461	30	8	57	1	8	145	17.2	10.55	85.26	8	RPL26	2.76883e+06	2.17416e+06	1.16712e+06	2.02006e+06	2.42772e+06	2.18153e+06	215376	87672	127914	3.52565	3.38658	2.58035	3.01563	4.47683	4.28338	1.08805	0.299694	0.473074	3	3	3	3.56186	3.52761	0.620274	-0.034252	-2.94159	-2.90734	0.961352	0.00273522	0.00824141	1.05783	1.0439	0.117227
P35269	P35269	General transcription factor IIF subunit 1 OS=Homo sapiens OX=9606 GN=GTF2F1 PE=1 SV=2	0	39.375	20	10	41	10	10	517	58.2	7.49	103.55	10	GTF2F1	309601	201735	198332	545851	178555	249744	370752	135230	109713	0.364862	-0.0433501	0.0233892	1.12781	0.711675	1.15656	1.87165	0.924914	0.251634	3	3	3	0.747008	0.366642	1.01607	-0.380365	0.269059	0.649425	0.438385	0.683871	0.271977	0.153791	0.0219939	0.250636
O94979	O94979	Protein transport protein Sec31A OS=Homo sapiens OX=9606 GN=SEC31A PE=1 SV=3	0	39.33	8	7	35	7	7	1220	132.9	6.89	67.36	7	SEC31A	226079	216673	157307	271732	22696.9	46481.7	62555.5	60934.6	35460.4	-0.0887175	0.0597099	-0.310951	0.121492	-2.26413	-1.26915	-0.695597	-0.225166	-1.37782	3	3	3	-0.362649	-0.887931	-0.766193	-0.525282	-0.403544	0.121738	0.559678	0.513606	0.881707	-0.20258	-0.385934	-0.348596
P31949	P31949	Protein S100-A11 OS=Homo sapiens OX=9606 GN=S100A11 PE=1 SV=2	0	39.148	47	6	30	6	6	105	11.7	7.12	63.37	6	S100A11	389640	437267	271409	343852	187932	236145	196023	116690	91740.6	0.696592	1.07271	0.475939	0.461092	0.785515	1.07578	0.952213	0.712184	-0.00646638	3	3	3	0.869861	0.652682	0.552644	-0.217179	-0.317217	-0.100039	0.387457	0.419852	0.757355	0.192463	0.114453	0.0951146
P60900	P60900	Proteasome subunit alpha type-6 OS=Homo sapiens OX=9606 GN=PSMA6 PE=1 SV=1	0	39.123	39	8	50	8	8	246	27.4	6.76	94.61	8	PSMA6	847250	556368	555800	556497	414619	454730	162712	117895	221861	1.81724	1.42023	1.51004	1.15567	1.92709	2.02112	0.683513	0.727004	1.26756	3	3	3	1.53234	1.75146	0.892694	0.219118	-0.639647	-0.858765	0.484646	0.114248	0.0189779	0.405458	0.469693	0.209712
O60885	O60885	Bromodomain-containing protein 4 OS=Homo sapiens OX=9606 GN=BRD4 PE=1 SV=2	0	39.017	6	9	76	4	4	1362	152.1	9.19	118.74	9	BRD4	368989	385657	542045	797353	262862	314540	302637	147151	192002	0.618032	0.89151	1.47388	1.67452	1.2696	1.48936	1.57878	1.04679	1.05902	3	3	3	1.3518	1.12051	1.2282	-0.231292	-0.123597	0.107695	0.544714	0.696003	0.747341	0.348277	0.268004	0.322361
P23193	P23193	Transcription elongation factor A protein 1 OS=Homo sapiens OX=9606 GN=TCEA1 PE=1 SV=2	0	38.972	26	9	79	8	9	301	33.9	8.38	149.81	9	TCEA1	976109	811925	855112	1.24356e+06	316051	384615	548803	983935	453908	2.02149	1.96554	2.13158	2.31571	1.53546	1.77953	2.43748	3.78806	2.3003	3	3	3	2.02026	1.89618	2.84195	-0.124082	0.821689	0.945771	0.634255	0.175688	0.136593	0.5633	0.516604	0.868201
P09972	P09972	Fructose-bisphosphate aldolase C OS=Homo sapiens OX=9606 GN=ALDOC PE=1 SV=2	0	38.857	23	7	76	3	3	364	39.4	6.87	179.04	7	ALDOC	240644	136822	58292.2	35442.2	170836	132441	66049.5	86087.8	250793	0.00135248	-0.60351	-1.74315	-2.81716	0.647915	0.24146	-0.617187	0.273384	1.4444	3	3	3	-1.05974	-0.364628	0.366867	0.695108	1.4266	0.731495	0.58076	0.26071	0.475855	-0.429828	-0.21647	0.0331504
O75534	O75534	Cold shock domain-containing protein E1 OS=Homo sapiens OX=9606 GN=CSDE1 PE=1 SV=2	0	38.841	13	10	86	10	10	798	88.8	6.25	167.45	10	CSDE1	673467	304964	442757	439425	290504	468221	151196	122199	346501	1.48606	0.55283	1.18199	0.814922	1.41386	2.0633	0.577613	0.778744	1.91076	3	3	3	1.14368	1.36064	1.08904	0.216955	-0.054644	-0.271599	0.671514	0.934423	0.557512	0.280421	0.343131	0.275903
O60684	O60684	Importin subunit alpha-7 OS=Homo sapiens OX=9606 GN=KPNA6 PE=1 SV=1	0	38.84	23	9	57	3	5	536	60	4.98	114.16	9	KPNA6	409910	193327	217702	151645	62204	95865.2	159920	130704	140055	0.769762	-0.10476	0.157819	-0.719998	-0.809615	-0.22481	0.658543	0.875804	0.603904	3	3	3	-0.349856	0.0393222	0.71275	0.389178	1.06261	0.673428	0.477213	0.00668112	0.222914	-0.199692	-0.0861108	0.149394
P20042	P20042	Eukaryotic translation initiation factor 2 subunit 2 OS=Homo sapiens OX=9606 GN=EIF2S2 PE=1 SV=2	0	38.838	32	9	69	9	9	333	38.4	5.8	107.4	9	EIF2S2	476223	296247	842309	1.75671e+06	342011	288344	315953	68745.4	149534	0.986092	0.51099	2.10982	2.8141	1.64934	1.3639	1.6409	-0.0511561	0.698374	3	3	3	1.563	1.58175	0.762707	0.0187546	-0.800291	-0.819045	0.981178	0.390371	0.236206	0.417321	0.417617	0.16429
Q9HCK8	Q9HCK8	Chromodomain-helicase-DNA-binding protein 8 OS=Homo sapiens OX=9606 GN=CHD8 PE=1 SV=5	0	38.798	4	9	109	2	2	2581	290.3	6.47	205.61	9	CHD8	10882.1	10432.8	8617.64	NA	NA	NA	19249.8	10406	15961.8	-4.46552	-4.31661	-4.50109	NA	NA	NA	-2.3959	-2.77501	-2.52941	1	2	3	-4.31661	-4.4833	-2.56677	-0.166694	1.74984	1.91653	NA	NA	0.000915645	-1.49519	-1.52901	-0.956438
Q9UIF9	Q9UIF9	Bromodomain adjacent to zinc finger domain protein 2A OS=Homo sapiens OX=9606 GN=BAZ2A PE=1 SV=4	0	38.725	7	10	28	10	10	1905	211.1	6.64	69.42	10	BAZ2A	103396	142786	102665	207327	81446.9	94886.1	97197.1	45189.3	35309.5	-1.21737	-0.54196	-0.926581	-0.268788	-0.420765	-0.23962	-0.0598168	-0.656446	-1.38397	3	3	3	-0.350122	-0.854904	-0.700076	-0.504782	-0.349954	0.154828	0.115566	0.425468	0.747086	-0.199268	-0.371636	-0.327369
Q9UBU9	Q9UBU9	Nuclear RNA export factor 1 OS=Homo sapiens OX=9606 GN=NXF1 PE=1 SV=1	0	38.476	13	6	101	6	6	619	70.1	8.51	294.11	6	NXF1	291163	217688	301973	333222	179942	152258	227259	155827	175564	0.276282	0.0664499	0.629889	0.415782	0.722835	0.44263	1.16553	1.12945	0.929904	3	3	3	0.308288	0.543002	1.07496	0.234715	0.766676	0.531961	0.26707	0.005638	0.0262251	0.012478	0.0802362	0.271214
Q8NI36	Q8NI36	WD repeat-containing protein 36 OS=Homo sapiens OX=9606 GN=WDR36 PE=1 SV=1	0	38.473	11	9	69	9	9	951	105.3	7.53	143.59	9	WDR36	817538	253727	633615	219347	270477	47486.5	176874	132779	193919	1.76574	0.28747	1.69908	-0.187478	1.31081	-1.2383	0.803923	0.898534	1.07336	3	3	3	-0.379436	1.59188	0.925274	1.97131	1.30471	-0.666605	0.0140152	0.0463525	0.0147718	-0.208319	0.417936	0.220812
O76021	O76021	Ribosomal L1 domain-containing protein 1 OS=Homo sapiens OX=9606 GN=RSL1D1 PE=1 SV=3	0	38.43	26	10	36	10	10	490	54.9	10.13	85.4	10	RSL1D1	541581	220525	148111	58354.9	438357	93850.8	56633.7	28998	62029.2	1.17163	0.0851299	-0.397851	-2.09777	2.00741	-0.25545	-0.839077	-1.29648	-0.571076	3	3	3	-0.756029	0.927066	-0.90221	1.68309	-0.146181	-1.82928	0.160423	0.847004	0.067851	-0.331492	0.201739	-0.395656
Q86YP4	Q86YP4	Transcriptional repressor p66-alpha OS=Homo sapiens OX=9606 GN=GATAD2A PE=1 SV=1	0	38.371	24	10	88	9	9	633	68	9.94	229.78	10	GATAD2A	168899	63083.1	106352	156417	237743	111421	176312	75555.9	302660	-0.509388	-1.72048	-0.875681	-0.675308	1.1247	-0.00786968	0.799323	0.0851239	1.7156	3	3	3	-0.801219	-0.0867878	0.866684	0.714431	1.6679	0.953471	0.41777	0.0719687	0.28605	-0.344452	-0.12348	0.200038
Q00796	Q00796	Sorbitol dehydrogenase OS=Homo sapiens OX=9606 GN=SORD PE=1 SV=4	0	38.343	29	7	37	7	7	357	38.3	7.97	97.89	7	SORD	232131	136957	194953	151790	266289	194237	130930	127063	284029	-0.0506075	-0.60209	-0.00140078	-0.718618	1.28829	0.79393	0.369993	0.835044	1.62394	3	3	3	-0.175592	0.412096	0.942994	0.587688	1.11859	0.530898	0.419935	0.139798	0.405146	-0.144068	0.0382523	0.226995
Q9BVP2	Q9BVP2	Guanine nucleotide-binding protein-like 3 OS=Homo sapiens OX=9606 GN=GNL3 PE=1 SV=2	0	38.322	22	8	31	8	8	549	62	9.16	71.93	8	GNL3	123779	48068.7	124620	84491.3	104165	49355.8	53381.9	19206.1	33140.9	-0.957778	-2.11264	-0.647001	-1.56382	-0.0658251	-1.1826	-0.924387	-1.89086	-1.47541	3	3	3	-1.61969	-0.556868	-1.43022	1.06282	0.189469	-0.873349	0.0474173	0.651581	0.0847523	-0.60763	-0.275125	-0.573991
O14950	O14950	Myosin regulatory light chain 12B OS=Homo sapiens OX=9606 GN=MYL12B PE=1 SV=2	0	38.318	45	7	71	0	7	172	19.8	4.84	165.9	7	MYL12B; MYL12A	435158	424094	343665	614933	89319.3	99072.7	166123	155716	242565	0.855992	1.02857	0.816469	1.29973	-0.287655	-0.17733	0.713443	1.12841	1.39627	3	3	3	0.716991	0.461602	1.07938	-0.255389	0.362386	0.617775	0.686789	0.505113	0.219004	0.144703	0.0517853	0.273016
P19105	P19105	Myosin regulatory light chain 12A OS=Homo sapiens OX=9606 GN=MYL12A PE=1 SV=2	0	38.318	45	7	71	0	7	171	19.8	4.81	165.9	7	MYL12A	435158	424094	343665	614933	89319.3	99072.7	166123	155716	242565	0.855992	1.02857	0.816469	1.29973	-0.287655	-0.17733	0.713443	1.12841	1.39627	3	3	3	0.716991	0.461602	1.07938	-0.255389	0.362386	0.617775	0.686789	0.505113	0.219004	0.144703	0.0517853	0.273016
O94880	O94880	PHD finger protein 14 OS=Homo sapiens OX=9606 GN=PHF14 PE=1 SV=2	0	38.107	13	10	54	10	10	888	100	5.33	93.39	10	PHF14	249020	281196	154614	359329	71751.9	184086	448548	74766	79182	0.0507125	0.43577	-0.335861	0.524612	-0.603605	0.71649	2.14645	0.0699639	-0.218856	3	3	3	0.558958	-0.296251	0.665854	-0.855209	0.106896	0.962105	0.0145239	0.893494	0.278971	0.09292	-0.193409	0.131513
Q9Y281	Q9Y281	Cofilin-2 OS=Homo sapiens OX=9606 GN=CFL2 PE=1 SV=1	0	38.024	19	3	109	0	3	166	18.7	7.88	250.21	3	CFL2	6.03484e+06	3.93525e+06	1.18241e+06	1.49838e+06	6.06044e+06	6.04986e+06	665802	632195	594469	4.64969	4.24257	2.59913	2.58463	5.79665	5.75494	2.71628	3.14987	2.6895	3	3	3	4.19405	4.34849	2.85189	0.154445	-1.34216	-1.49661	0.91175	0.221463	0.189205	1.25971	1.3078	0.870509
Q14694	Q14694	Ubiquitin carboxyl-terminal hydrolase 10 OS=Homo sapiens OX=9606 GN=USP10 PE=1 SV=2	0	37.922	14	8	41	8	8	798	87.1	5.31	78.42	8	USP10	165739	241177	71822.3	225838	36435.1	144080	12365.5	23458.5	41565.8	-0.536638	0.21428	-1.44203	-0.145408	-1.5813	0.36298	-3.03441	-1.60232	-1.14863	3	3	3	0.143951	-1.18665	-1.92845	-1.33061	-2.0724	-0.741795	0.0210163	0.0243477	0.321277	-0.0408344	-0.482574	-0.739726
P63000	P63000	Ras-related C3 botulinum toxin substrate 1 OS=Homo sapiens OX=9606 GN=RAC1 PE=1 SV=1	0	37.861	35	7	40	3	7	192	21.4	8.5	93.02	7	RAC1	827430	644594	650695	958283	213229	455309	47456.2	80886.8	183928	1.78309	1.63258	1.73745	1.93975	0.967715	2.02296	-1.09414	0.183484	0.997044	3	3	3	1.8651	1.49609	0.0287969	-0.369012	-1.8363	-1.46729	0.272052	0.0414963	0.0915146	0.513053	0.38665	-0.0803544
[truncated: 2,296 more rows]

## Sheet: Ad1004enrichedVsAdWT
	Protein Info and Search Data															Raw Abundance Values									Log2, Normalized Abundance Values									Replicate Identification Counts			Avg Abundance			Log2 Fold Changes			P-values			Z-scores
[truncated: 265 more rows]

## Sheet: AdWTenrichedVsAd1004
	Protein Info and Search Data															Raw Abundance Values									Log2, Normalized Abundance Values									Replicate Identification Counts			Avg Abundance			Log2 Fold Changes			P-values			Z-scores
[truncated: 237 more rows]
